# Supplementary material for: A de novo long-read genome assembly of the sacred datura plant (Datura wrightii) reveals a role of tandem gene duplications in the evolution of herbivore-defense response
Source: BMC Genomics. 2024 Jan 2;25:15. doi: 10.1186/s12864-023-09894-1 (PMC10759348; doi:10.1186/s12864-023-09894-1)
Supplement: Supplementary file 6 — Additional file 6: Table S5. Detailed gene-wise results of pairwise differential expression analysis. [file 12864_2023_9894_MOESM6_ESM.csv]

Table S5. Detailed gene-wise results of pairwise differential expression analysis
	gene	duplication_type	baseMean	log2FoldChange	lfcSE	stat	pvalue	padj	ID	Annotation_1	Annotation_2	Annotation_3	Annotation_4	Annotation_5
1	_ptg000001l_001475	0	19078.7108	9.125524559	0.354556233	25.73787656	4.41E-146	9.03E-142	Parent=_ptg000001l_001475	Dbxref=ProSiteProfiles:PS51257	product=hypothetical protein
2	_ptg000007l_000477	2	9264.76413	9.26372931	0.447068248	20.72106294	2.24E-95	2.29E-91	Parent=_ptg000007l_000477	Dbxref=Gene3D:G3DSA:3.30.10.10,InterPro:IPR000864,InterPro:IPR036354,PANTHER:PTHR33091,PANTHER:PTHR33091:SF34,PRINTS:PR00292,Pfam:PF00280,ProSitePatterns:PS00285,SUPERFAMILY:SSF54654	Ontology_term=GO:0004867,GO:0009611	product=Trypsin inhibitor 1	uniprot_id=Q02214
3	_ptg000014l_001454	1	2559.1094	7.639822379	0.39511004	19.33593584	2.68E-83	1.83E-79	Parent=_ptg000014l_001454	Dbxref=InterPro:IPR009291,MobiDBLite:mobidb-lite,Pfam:PF06101	Name=At1g04090	product=Hypothetical protein At1g04090	uniprot_id=Q501D1
4	_ptg000010l_000881	3	3567.927824	8.589680536	0.449588075	19.10566809	2.27E-81	1.16E-77	Parent=_ptg000010l_000881	Dbxref=CDD:cd00178,Gene3D:G3DSA:2.80.10.50,InterPro:IPR002160,InterPro:IPR011065,PANTHER:PTHR33107:SF34,PANTHER:PTHR33107,Pfam:PF00197,ProSitePatterns:PS00283,SMART:SM00452,SUPERFAMILY:SSF50386	Ontology_term=GO:0004866	product=Cysteine protease inhibitor 8 (Fragment)	uniprot_id=O24384
5	_ptg000008l_001275	4	2951.421879	8.531061608	0.507724281	16.80254801	2.34E-63	9.59E-60	Parent=_ptg000008l_001275	Dbxref=CDD:cd00884,Gene3D:G3DSA:3.40.1050.10,InterPro:IPR036874,InterPro:IPR015892,InterPro:IPR001765,KEGG:00910+4.2.1.1,MetaCyc:PWY-241,MetaCyc:PWY-5743,MetaCyc:PWY-5744,MetaCyc:PWY-5789,MetaCyc:PWY-6142,MetaCyc:PWY-7115,MetaCyc:PWY-7117,PANTHER:PTHR11002:SF56,PANTHER:PTHR11002,Pfam:PF00484,ProSitePatterns:PS00704,ProSitePatterns:PS00705,SMART:SM00947,SUPERFAMILY:SSF53056	Ontology_term=GO:0004089,GO:0008270,GO:0015976	product=Carbonic anhydrase%2C chloroplastic	uniprot_id=P27141
6	_ptg000016l_000113	1	1084.854689	6.95025995	0.436483902	15.92329045	4.37E-57	1.49E-53	Parent=_ptg000016l_000113	Dbxref=InterPro:IPR000092,InterPro:IPR008949,PANTHER:PTHR43281,PANTHER:PTHR43281:SF6,Pfam:PF00348,SUPERFAMILY:SSF48576	Name=GGR	Ontology_term=GO:0008299	product=Heterodimeric geranylgeranyl pyrophosphate synthase small subunit%2C chloroplastic	uniprot_id=Q39108
7	_ptg000025l_000870	4	1980.223881	6.149724911	0.391035629	15.72676365	9.92E-56	2.90E-52	Parent=_ptg000025l_000870	Dbxref=Gene3D:G3DSA:3.30.200.20,Gene3D:G3DSA:1.10.510.10,InterPro:IPR011009,InterPro:IPR000719,InterPro:IPR017441,MobiDBLite:mobidb-lite,PANTHER:PTHR24361:SF748,PANTHER:PTHR24361,Pfam:PF00069,ProSitePatterns:PS00107,ProSiteProfiles:PS50011,SMART:SM00220,SUPERFAMILY:SSF56112	Name=MAPKKK5	Ontology_term=GO:0004672,GO:0005524,GO:0006468	product=Mitogen-activated protein kinase kinase kinase 5	uniprot_id=Q9C5H5
8	_ptg000012l_000625	3	10810.77432	9.317397392	0.606418696	15.36462754	2.83E-53	7.24E-50	Parent=_ptg000012l_000625	product=hypothetical protein
9	_ptg000004l_000609	1	13868.50337	5.426785442	0.354142127	15.32375008	5.31E-53	1.21E-49	Parent=_ptg000004l_000609	Dbxref=Coils:Coil,Gene3D:G3DSA:2.60.120.330,InterPro:IPR027443,InterPro:IPR005123,InterPro:IPR026992,PANTHER:PTHR10209,PANTHER:PTHR10209:SF453,Pfam:PF14226,Pfam:PF03171,ProSiteProfiles:PS51471,SUPERFAMILY:SSF51197	Name=ACO2	Ontology_term=GO:0016491,GO:0055114	product=1-aminocyclopropane-1-carboxylate oxidase 2	uniprot_id=P07920
10	_ptg000006l_001897	2	38072.64897	8.841255362	0.578098863	15.29367367	8.43E-53	1.73E-49	Parent=_ptg000006l_001897	Dbxref=Gene3D:G3DSA:1.10.1280.10,InterPro:IPR022740,InterPro:IPR008922,InterPro:IPR016213,InterPro:IPR002227,InterPro:IPR022739,KEGG:00350+1.10.3.1,KEGG:00950+1.10.3.1,MetaCyc:PWY-6752,PANTHER:PTHR11474,PANTHER:PTHR11474:SF92,PIRSF:PIRSF000290,PRINTS:PR00092,Pfam:PF12143,Pfam:PF00264,Pfam:PF12142,ProSitePatterns:PS00497,ProSitePatterns:PS00498,Reactome:R-HSA-5662702,SUPERFAMILY:SSF48056	Ontology_term=GO:0004097,GO:0055114,GO:0046148,GO:0016491	product=Polyphenol oxidase B%2C chloroplastic	uniprot_id=Q08304
11	_ptg000008l_000673	3	30635.34464	4.299031293	0.289506242	14.84952884	7.01E-50	1.31E-46	Parent=_ptg000008l_000673	Dbxref=CDD:cd15799,Coils:Coil,Gene3D:G3DSA:1.20.140.40,Gene3D:G3DSA:2.160.20.10,InterPro:IPR018040,InterPro:IPR006501,InterPro:IPR033131,InterPro:IPR011050,InterPro:IPR035513,InterPro:IPR000070,InterPro:IPR012334,KEGG:00040+3.1.1.11,MetaCyc:PWY-7246,MetaCyc:PWY-7248,PANTHER:PTHR31707:SF226,PANTHER:PTHR31707,Pfam:PF01095,Pfam:PF04043,ProSitePatterns:PS00800,ProSitePatterns:PS00503,SMART:SM00856,SU…	Name=PME18	Ontology_term=GO:0004857,GO:0030599,GO:0042545	product=Pectinesterase/pectinesterase inhibitor 18	uniprot_id=Q1JPL7
12	_ptg000001l_000317	4	8670.235026	5.664293194	0.382601486	14.80468165	1.37E-49	2.33E-46	Parent=_ptg000001l_000317	Dbxref=CDD:cd00519,Gene3D:G3DSA:3.40.50.1820,InterPro:IPR029058,InterPro:IPR002921,PANTHER:PTHR46086,PANTHER:PTHR46086:SF12,Pfam:PF01764,Reactome:R-HSA-426048,SUPERFAMILY:SSF53474	Name=OBL1	Ontology_term=GO:0006629	product=Triacylglycerol lipase OBL1	uniprot_id=F4JFU8
13	_ptg000014l_001118	2	6032.195663	6.813680552	0.466340079	14.61096926	2.39E-48	3.77E-45	Parent=_ptg000014l_001118	Dbxref=Gene3D:G3DSA:2.40.40.10,InterPro:IPR001153,InterPro:IPR018226,InterPro:IPR036908,PANTHER:PTHR46351,PANTHER:PTHR46351:SF6,PRINTS:PR00602,Pfam:PF00967,ProSitePatterns:PS00771,ProSitePatterns:PS00772,ProSiteProfiles:PS51174,SUPERFAMILY:SSF50685	Ontology_term=GO:0042742,GO:0050832	product=Pathogenesis-related protein PR-4B	uniprot_id=P29063
14	_ptg000007l_001087	3	13857.4805	4.321552622	0.296033819	14.59817206	2.88E-48	4.22E-45	Parent=_ptg000007l_001087	Dbxref=CDD:cd04852,CDD:cd02120,Gene3D:G3DSA:2.60.40.2310,Gene3D:G3DSA:3.40.50.200,Gene3D:G3DSA:3.50.30.30,Gene3D:G3DSA:3.30.70.80,InterPro:IPR000209,InterPro:IPR034197,InterPro:IPR023828,InterPro:IPR036852,InterPro:IPR015500,InterPro:IPR037045,InterPro:IPR041469,InterPro:IPR010259,InterPro:IPR022398,PANTHER:PTHR10795,PANTHER:PTHR10795:SF631,PRINTS:PR00723,Pfam:PF00082,Pfam:PF17766,Pfam:PF05922,Pr…	Name=sbt3	Ontology_term=GO:0006508,GO:0008236,GO:0004252	product=Subtilisin-like protease SBT3	uniprot_id=O82777
15	_ptg000018l_000268	1	5987.903764	5.262164757	0.362259168	14.52596712	8.30E-48	1.13E-44	Parent=_ptg000018l_000268	Dbxref=CDD:cd03784,Gene3D:G3DSA:3.40.50.2000,InterPro:IPR002213,InterPro:IPR035595,PANTHER:PTHR11926,Pfam:PF00201,ProSitePatterns:PS00375,Reactome:R-HSA-156588,SUPERFAMILY:SSF53756	Name=GT4A	Ontology_term=GO:0008194	product=Nuatigenin 3-beta-glucosyltransferase	uniprot_id=Q5H861
16	_ptg000001l_001655	4	1552.648125	7.214061585	0.509502263	14.15903738	1.64E-45	2.10E-42	Parent=_ptg000001l_001655	Dbxref=Gene3D:G3DSA:3.40.50.150,Gene3D:G3DSA:1.10.1200.270,InterPro:IPR005299,InterPro:IPR042086,InterPro:IPR029063,PANTHER:PTHR31009,PANTHER:PTHR31009:SF49,Pfam:PF03492,SUPERFAMILY:SSF53335	Name=TCM_034091	Ontology_term=GO:0008168	product=Probable jasmonic acid carboxyl methyltransferase 2	uniprot_id=A0A061FBW2
17	_ptg000038l_000841	3	1800.488544	6.022670656	0.432226616	13.9340578	3.93E-44	4.74E-41	Parent=_ptg000038l_000841	Dbxref=Gene3D:G3DSA:3.40.50.300,InterPro:IPR003439,InterPro:IPR027417,InterPro:IPR003593,InterPro:IPR017871,InterPro:IPR013525,PANTHER:PTHR19241:SF616,PANTHER:PTHR19241,Pfam:PF19055,Pfam:PF00005,Pfam:PF01061,ProSitePatterns:PS00211,ProSiteProfiles:PS50893,Reactome:R-HSA-1369062,SMART:SM00382,SUPERFAMILY:SSF52540	Name=ABCG1	Ontology_term=GO:0005524,GO:0016887,GO:0016020	product=ABC transporter G family member 1	uniprot_id=H9BZ66
18	_ptg000008l_000843	2	2842.266669	5.120050036	0.370725588	13.81088924	2.19E-43	2.50E-40	Parent=_ptg000008l_000843	Dbxref=CDD:cd00684,Gene3D:G3DSA:1.50.10.130,Gene3D:G3DSA:1.10.600.10,InterPro:IPR034741,InterPro:IPR008949,InterPro:IPR005630,InterPro:IPR036965,InterPro:IPR008930,InterPro:IPR001906,PANTHER:PTHR31225:SF94,PANTHER:PTHR31225,Pfam:PF03936,Pfam:PF01397,SFLD:SFLDG01019,SFLD:SFLDS00005,SUPERFAMILY:SSF48576,SUPERFAMILY:SSF48239	Name=TPS7	Ontology_term=GO:0000287,GO:0010333,GO:0016829	product=Alpha-farnesene synthase	uniprot_id=B9RXW0
19	_ptg000008l_000951	3	3820.429681	4.382527851	0.320042973	13.6935606	1.11E-42	1.20E-39	Parent=_ptg000008l_000951	Dbxref=CDD:cd00519,Gene3D:G3DSA:3.40.50.12520,InterPro:IPR033556,InterPro:IPR029058,InterPro:IPR002921,PANTHER:PTHR31828,PANTHER:PTHR31828:SF11,Pfam:PF01764,Reactome:R-HSA-426048,SUPERFAMILY:SSF53474	Name=Os01g0651100	Ontology_term=GO:0008970,GO:0006629	product=Phospholipase A1-II 1	uniprot_id=A2ZW16
20	_ptg000004l_000574	1	912.8770234	8.268005329	0.606304662	13.63671739	2.42E-42	2.48E-39	Parent=_ptg000004l_000574	Dbxref=CDD:cd03784,Gene3D:G3DSA:3.40.50.2000,InterPro:IPR002213,InterPro:IPR035595,PANTHER:PTHR11926,Pfam:PF00201,ProSitePatterns:PS00375,Reactome:R-HSA-156588,SUPERFAMILY:SSF53756	Name=UGT82A1	Ontology_term=GO:0008194	product=UDP-glycosyltransferase 82A1	uniprot_id=Q9LHJ2
21	_ptg000010l_000869	2	12776.26185	8.137060541	0.604558744	13.45950352	2.71E-41	2.64E-38	Parent=_ptg000010l_000869	Dbxref=CDD:cd00178,Gene3D:G3DSA:2.80.10.50,InterPro:IPR002160,InterPro:IPR011065,PANTHER:PTHR33107,PANTHER:PTHR33107:SF15,PRINTS:PR00291,Pfam:PF00197,ProSitePatterns:PS00283,ProSiteProfiles:PS51257,SMART:SM00452,SUPERFAMILY:SSF50386	Ontology_term=GO:0004866	product=Aspartic protease inhibitor 1	uniprot_id=Q41480
22	_ptg000001l_001486	0	1460.967363	7.575224894	0.564245242	13.42541209	4.29E-41	4.00E-38	Parent=_ptg000001l_001486	Dbxref=MobiDBLite:mobidb-lite,PANTHER:PTHR36586:SF7,PANTHER:PTHR36586	Name=EXT3	product=Extensin-3	uniprot_id=Q9FS16
23	_ptg000025l_000988	3	1386.980727	7.716251863	0.576393333	13.38712892	7.19E-41	6.41E-38	Parent=_ptg000025l_000988	Dbxref=CDD:cd13132,InterPro:IPR002528,PANTHER:PTHR11206,PANTHER:PTHR11206:SF255,Pfam:PF01554,Reactome:R-HSA-425366,TIGRFAM:TIGR00797	Name=DTX14	Ontology_term=GO:0015297,GO:0016020,GO:0042910,GO:0055085	product=Protein DETOXIFICATION 14	uniprot_id=Q9C994
24	_ptg000002l_000535	4	3057.981002	7.40824424	0.560954042	13.20650835	8.05E-40	6.87E-37	Parent=_ptg000002l_000535	Dbxref=CDD:cd05233,Gene3D:G3DSA:3.40.50.720,InterPro:IPR036291,InterPro:IPR002347,InterPro:IPR020904,PANTHER:PTHR44375:SF5,PANTHER:PTHR44375,PRINTS:PR00081,PRINTS:PR00080,Pfam:PF00106,ProSitePatterns:PS00061,SUPERFAMILY:SSF51735	Name=fabG	Ontology_term=GO:0016491	product=3-oxoacyl-[acyl-carrier-protein] reductase FabG	uniprot_id=Q9X248
25	_ptg000009l_000241	3	4060.761014	8.017153126	0.610300436	13.13640406	2.04E-39	1.67E-36	Parent=_ptg000009l_000241	Dbxref=Gene3D:G3DSA:3.30.10.10,InterPro:IPR000864,InterPro:IPR036354,PANTHER:PTHR33091,PANTHER:PTHR33091:SF42,PRINTS:PR00292,Pfam:PF00280,ProSitePatterns:PS00285,SUPERFAMILY:SSF54654	Ontology_term=GO:0004867,GO:0009611	product=Proteinase inhibitor 1	uniprot_id=Q00783
26	_ptg000018l_001882	3	869.7402567	5.422963667	0.417966718	12.97463035	1.70E-38	1.34E-35	Parent=_ptg000018l_001882	Dbxref=Gene3D:G3DSA:3.30.559.10,InterPro:IPR003480,InterPro:IPR023213,PANTHER:PTHR31623:SF30,PANTHER:PTHR31623,Pfam:PF02458,Reactome:R-HSA-389661	Name=ACT	Ontology_term=GO:0016747	product=Vinorine synthase	uniprot_id=Q70PR7
27	_ptg000019l_000585	4	959.5037418	8.16402485	0.634584743	12.86514518	7.07E-38	5.37E-35	Parent=_ptg000019l_000585	Dbxref=Gene3D:G3DSA:2.60.120.330,InterPro:IPR005123,InterPro:IPR027443,InterPro:IPR026992,PANTHER:PTHR10209,PANTHER:PTHR10209:SF408,PRINTS:PR00682,Pfam:PF03171,Pfam:PF14226,ProSiteProfiles:PS51471,SUPERFAMILY:SSF51197	Name=SLC1	Ontology_term=GO:0016491,GO:0055114	product=Probable 2-oxoglutarate-dependent dioxygenase SLC1	uniprot_id=Q6YYX9
28	_ptg000016l_001000	4	331.3773321	-5.31641279	0.415187758	-12.80483994	1.54E-37	1.13E-34	Parent=_ptg000016l_001000	Dbxref=Gene3D:G3DSA:1.25.40.10,InterPro:IPR011990,PANTHER:PTHR26312:SF73,PANTHER:PTHR26312,SUPERFAMILY:SSF48452	Ontology_term=GO:0005515	product=hypothetical protein
29	_ptg000018l_001883	3	1786.68487	4.668854347	0.366388426	12.74290892	3.41E-37	2.41E-34	Parent=_ptg000018l_001883	Dbxref=Gene3D:G3DSA:3.30.559.10,InterPro:IPR003480,InterPro:IPR023213,PANTHER:PTHR31623,PANTHER:PTHR31623:SF30,Pfam:PF02458,Reactome:R-HSA-389661	Ontology_term=GO:0016747	product=Pelargonidin 3-O-(6-caffeoylglucoside) 5-O-(6-O-malonylglucoside) 4'''-malonyltransferase	uniprot_id=Q6TXD2
30	_ptg000008l_000842	3	4389.250131	6.697175102	0.525785954	12.73745532	3.66E-37	2.50E-34	Parent=_ptg000008l_000842	Dbxref=Gene3D:G3DSA:1.10.600.10,Gene3D:G3DSA:1.50.10.130,InterPro:IPR001906,InterPro:IPR008949,InterPro:IPR008930,InterPro:IPR005630,InterPro:IPR036965,PANTHER:PTHR31225,PANTHER:PTHR31225:SF94,Pfam:PF01397,Pfam:PF03936,Pfam:PF19086,SUPERFAMILY:SSF48239,SUPERFAMILY:SSF48576	Name=TPS7	Ontology_term=GO:0010333,GO:0016829,GO:0000287	product=Alpha-farnesene synthase	uniprot_id=B9RXW0
31	_ptg000014l_000130	4	3389.93331	4.692030785	0.368465505	12.73397568	3.83E-37	2.53E-34	Parent=_ptg000014l_000130	Dbxref=CDD:cd00178,Gene3D:G3DSA:2.80.10.50,InterPro:IPR002160,InterPro:IPR011065,PANTHER:PTHR33107,PANTHER:PTHR33107:SF26,PRINTS:PR00291,Pfam:PF00197,ProSitePatterns:PS00283,SMART:SM00452,SUPERFAMILY:SSF50386	Name=KTI5	Ontology_term=GO:0004866	product=Kunitz trypsin inhibitor 5	uniprot_id=Q9LMU2
32	_ptg000010l_002345	4	1699.68388	7.084906098	0.559602263	12.66061017	9.77E-37	6.26E-34	Parent=_ptg000010l_002345	Dbxref=InterPro:IPR033344,InterPro:IPR025564,PANTHER:PTHR33222,PANTHER:PTHR33222:SF24,Pfam:PF14159	Name=CURT1A	Ontology_term=GO:0009579	product=Protein CURVATURE THYLAKOID 1A%2C chloroplastic	uniprot_id=O04616
33	_ptg000014l_000637	3	2847.618051	4.470454007	0.353343219	12.65187434	1.09E-36	6.79E-34	Parent=_ptg000014l_000637	Dbxref=Gene3D:G3DSA:1.10.220.10,InterPro:IPR037104,InterPro:IPR009118,InterPro:IPR018502,PANTHER:PTHR10502,PANTHER:PTHR10502:SF196,PRINTS:PR01814,Pfam:PF00191,ProSiteProfiles:PS51897,SMART:SM00335,SUPERFAMILY:SSF47874	Name=ANN4	Ontology_term=GO:0005509,GO:0005544	product=Annexin D4	uniprot_id=Q9ZVJ6
34	_ptg000007l_001090	3	2784.757093	4.175921806	0.335843229	12.43414023	1.71E-35	1.03E-32	Parent=_ptg000007l_001090	Dbxref=CDD:cd04852,CDD:cd02120,Gene3D:G3DSA:3.40.50.200,Gene3D:G3DSA:3.30.70.80,Gene3D:G3DSA:2.60.40.2310,Gene3D:G3DSA:3.50.30.30,InterPro:IPR023828,InterPro:IPR036852,InterPro:IPR037045,InterPro:IPR015500,InterPro:IPR000209,InterPro:IPR034197,InterPro:IPR041469,InterPro:IPR022398,InterPro:IPR010259,PANTHER:PTHR10795:SF631,PANTHER:PTHR10795,PRINTS:PR00723,Pfam:PF00082,Pfam:PF17766,Pfam:PF05922,Pr…	Name=sbt3	Ontology_term=GO:0004252,GO:0006508,GO:0008236	product=Subtilisin-like protease SBT3	uniprot_id=O82777
35	_ptg000016l_001690	4	6214.126847	4.146726735	0.334545378	12.39510994	2.78E-35	1.63E-32	Parent=_ptg000016l_001690	Dbxref=CDD:cd05247,Gene3D:G3DSA:3.40.50.720,Gene3D:G3DSA:3.90.25.10,InterPro:IPR005886,InterPro:IPR036291,InterPro:IPR016040,KEGG:00052+5.1.3.2,KEGG:00520+5.1.3.2,MetaCyc:PWY-3821,MetaCyc:PWY-6317,MetaCyc:PWY-6397,MetaCyc:PWY-6527,MetaCyc:PWY-7328,MetaCyc:PWY-7344,PANTHER:PTHR43349,PANTHER:PTHR43349:SF56,Pfam:PF16363,Reactome:R-HSA-5609977,Reactome:R-HSA-70370,SUPERFAMILY:SSF51735,TIGRFAM:TIGR011…	Name=MUR4	Ontology_term=GO:0003978,GO:0006012	product=UDP-arabinose 4-epimerase 1	uniprot_id=Q9SA77
36	_ptg000006l_001220	4	1518.02342	6.244822308	0.50412926	12.3873435	3.06E-35	1.74E-32	Parent=_ptg000006l_001220	Dbxref=CDD:cd00083,Coils:Coil,Gene3D:G3DSA:4.10.280.10,InterPro:IPR036638,InterPro:IPR011598,InterPro:IPR025610,MobiDBLite:mobidb-lite,PANTHER:PTHR11514:SF102,PANTHER:PTHR11514,Pfam:PF14215,Pfam:PF00010,ProSiteProfiles:PS50888,SMART:SM00353,SUPERFAMILY:SSF47459	Name=MYC4	Ontology_term=GO:0046983	product=Transcription factor MYC4	uniprot_id=O49687
37	_ptg000006l_001071	2	1817.924302	5.470177747	0.443534524	12.33314986	6.01E-35	3.33E-32	Parent=_ptg000006l_001071	Dbxref=Gene3D:G3DSA:3.30.559.10,InterPro:IPR023213,InterPro:IPR003480,PANTHER:PTHR31642:SF149,PANTHER:PTHR31642,Pfam:PF02458,Reactome:R-HSA-389661	Name=AMAT	Ontology_term=GO:0016747	product=Methanol O-anthraniloyltransferase	uniprot_id=Q3ZPN4
38	_ptg000038l_000941	3	1171.190933	4.754415035	0.388492932	12.2380992	1.95E-34	1.05E-31	Parent=_ptg000038l_000941	Dbxref=CDD:cd07245,Gene3D:G3DSA:3.10.180.10,InterPro:IPR029068,InterPro:IPR004360,InterPro:IPR037523,PANTHER:PTHR46142:SF13,PANTHER:PTHR46142,Pfam:PF00903,ProSiteProfiles:PS51819,SUPERFAMILY:SSF54593	Name=GLYI4	product=Glyoxylase I 4	uniprot_id=Q9XI31
39	_ptg000008l_000841	3	2181.817303	5.978691123	0.492201377	12.1468395	5.96E-34	3.13E-31	Parent=_ptg000008l_000841	Dbxref=CDD:cd00684,Gene3D:G3DSA:1.10.600.10,Gene3D:G3DSA:1.50.10.130,InterPro:IPR008930,InterPro:IPR001906,InterPro:IPR034741,InterPro:IPR008949,InterPro:IPR005630,InterPro:IPR036965,PANTHER:PTHR31225:SF94,PANTHER:PTHR31225,Pfam:PF01397,Pfam:PF03936,SFLD:SFLDS00005,SFLD:SFLDG01019,SUPERFAMILY:SSF48239,SUPERFAMILY:SSF48576	Name=TPS7	Ontology_term=GO:0010333,GO:0016829,GO:0000287	product=Alpha-farnesene synthase	uniprot_id=B9RXW0
40	_ptg000018l_001326	1	1472.30748	6.331330936	0.527196016	12.00944382	3.17E-33	1.62E-30	Parent=_ptg000018l_001326	Dbxref=CDD:cd06446,Gene3D:G3DSA:3.40.50.1100,Hamap:MF_00133,InterPro:IPR023026,InterPro:IPR036052,InterPro:IPR006654,InterPro:IPR006653,InterPro:IPR001926,KEGG:00260+4.2.1.20,KEGG:00400+4.2.1.20,PANTHER:PTHR42882,PANTHER:PTHR42882:SF2,PIRSF:PIRSF001413,Pfam:PF00291,ProSitePatterns:PS00168,SUPERFAMILY:SSF53686,TIGRFAM:TIGR00263	Name=TSB	Ontology_term=GO:0000162,GO:0004834,GO:0006568	product=Tryptophan synthase beta chain 2%2C chloroplastic	uniprot_id=O50046
41	_ptg000006l_000310	3	535.3544085	5.082487346	0.423423701	12.0033133	3.41E-33	1.71E-30	Parent=_ptg000006l_000310	Dbxref=CDD:cd03784,Gene3D:G3DSA:3.40.50.2000,InterPro:IPR002213,InterPro:IPR035595,PANTHER:PTHR11926,Pfam:PF00201,ProSitePatterns:PS00375,Reactome:R-HSA-156588,SUPERFAMILY:SSF53756	Name=GT4A	Ontology_term=GO:0008194	product=Nuatigenin 3-beta-glucosyltransferase	uniprot_id=Q5H861
42	_ptg000007l_000404	4	1799.853881	3.815290759	0.318585146	11.97573336	4.76E-33	2.32E-30	Parent=_ptg000007l_000404	Dbxref=Gene3D:G3DSA:2.60.120.330,InterPro:IPR005123,InterPro:IPR027443,InterPro:IPR026992,PANTHER:PTHR10209,PANTHER:PTHR10209:SF596,PRINTS:PR00682,Pfam:PF03171,Pfam:PF14226,ProSiteProfiles:PS51471,SUPERFAMILY:SSF51197	Name=JOX2	Ontology_term=GO:0016491,GO:0055114	product=Jasmonate-induced oxygenase 2	uniprot_id=Q9FFF6
43	_ptg000011l_000531	4	1921.063682	4.035087297	0.337329234	11.9618666	5.63E-33	2.68E-30	Parent=_ptg000011l_000531	Dbxref=CDD:cd03344,Coils:Coil,Gene3D:G3DSA:1.10.560.10,Gene3D:G3DSA:3.50.7.10,Gene3D:G3DSA:3.30.260.10,Hamap:MF_00600,InterPro:IPR027409,InterPro:IPR027410,InterPro:IPR027413,InterPro:IPR001844,InterPro:IPR002423,InterPro:IPR018370,PANTHER:PTHR45633:SF31,PANTHER:PTHR45633,PRINTS:PR00298,Pfam:PF00118,ProSitePatterns:PS00296,Reactome:R-HSA-1268020,Reactome:R-HSA-8869496,SUPERFAMILY:SSF52029,SUPERFA…	Ontology_term=GO:0042026,GO:0005524,GO:0006457	product=RuBisCO large subunit-binding protein subunit alpha%2C chloroplastic (Fragment)	uniprot_id=P21239
44	_ptg000038l_000329	3	434.5337951	5.970127501	0.504034717	11.84467518	2.29E-32	1.07E-29	Parent=_ptg000038l_000329	Dbxref=Gene3D:G3DSA:1.10.630.10,InterPro:IPR001128,InterPro:IPR036396,PANTHER:PTHR24286:SF186,PANTHER:PTHR24286,Pfam:PF00067,SUPERFAMILY:SSF48264	Name=AOS3	Ontology_term=GO:0005506,GO:0016705,GO:0020037,GO:0055114	product=Allene oxide synthase 3	uniprot_id=Q8GZP5
45	_ptg000018l_000335	4	505.9773725	6.660143745	0.570805691	11.66797012	1.86E-31	8.47E-29	Parent=_ptg000018l_000335	Dbxref=InterPro:IPR040390,InterPro:IPR018467,InterPro:IPR010399,MobiDBLite:mobidb-lite,PANTHER:PTHR33077,PANTHER:PTHR33077:SF66,Pfam:PF09425,Pfam:PF06200,ProSiteProfiles:PS51320,SMART:SM00979	Name=TIFY10B	product=Protein TIFY 10b	uniprot_id=Q8H395
46	_ptg000010l_000952	3	430.1949005	7.141774554	0.617250359	11.57030442	5.83E-31	2.60E-28	Parent=_ptg000010l_000952	Dbxref=Gene3D:G3DSA:1.10.630.10,InterPro:IPR001128,InterPro:IPR002401,InterPro:IPR036396,InterPro:IPR017972,PANTHER:PTHR24281,PRINTS:PR00385,PRINTS:PR00463,Pfam:PF00067,ProSitePatterns:PS00086,SUPERFAMILY:SSF48264	Name=CYP71A2	Ontology_term=GO:0005506,GO:0016705,GO:0020037,GO:0055114	product=Cytochrome P450 71A2	uniprot_id=P37118
47	_ptg000008l_000950	3	2655.141182	4.682853825	0.406786874	11.51181152	1.15E-30	5.02E-28	Parent=_ptg000008l_000950	Dbxref=CDD:cd00519,Gene3D:G3DSA:3.40.50.12520,InterPro:IPR033556,InterPro:IPR029058,InterPro:IPR002921,PANTHER:PTHR31828,PANTHER:PTHR31828:SF18,Pfam:PF01764,Reactome:R-HSA-426048,SUPERFAMILY:SSF53474	Name=DSEL	Ontology_term=GO:0008970,GO:0006629	product=Phospholipase A1-IIgamma	uniprot_id=O49523
48	_ptg000038l_000842	3	44453.43237	3.972822205	0.348746713	11.39171224	4.60E-30	1.96E-27	Parent=_ptg000038l_000842	Dbxref=CDD:cd03213,Gene3D:G3DSA:3.40.50.300,InterPro:IPR013525,InterPro:IPR003439,InterPro:IPR003593,InterPro:IPR017871,InterPro:IPR027417,PANTHER:PTHR19241,PANTHER:PTHR19241:SF616,Pfam:PF19055,Pfam:PF01061,Pfam:PF00005,ProSitePatterns:PS00211,ProSiteProfiles:PS50893,Reactome:R-HSA-1369062,SMART:SM00382,SUPERFAMILY:SSF52540	Name=ABCG1	Ontology_term=GO:0016020,GO:0005524,GO:0016887	product=ABC transporter G family member 1	uniprot_id=H9BZ66
49	_ptg000038l_000126	3	712.2090927	6.381792705	0.566077542	11.27370764	1.77E-29	7.40E-27	Parent=_ptg000038l_000126	Dbxref=Gene3D:G3DSA:2.60.120.330,InterPro:IPR027443,InterPro:IPR005123,InterPro:IPR026992,PANTHER:PTHR10209,PANTHER:PTHR10209:SF665,Pfam:PF03171,Pfam:PF14226,ProSiteProfiles:PS51471,SUPERFAMILY:SSF51197	Name=2ODD19	Ontology_term=GO:0016491,GO:0055114	product=2-oxoglutarate-dependent dioxygenase 19	uniprot_id=Q6Z244
50	_ptg000018l_000147	3	1169.577053	5.57412992	0.497007418	11.21538577	3.43E-29	1.41E-26	Parent=_ptg000018l_000147	Dbxref=Gene3D:G3DSA:3.30.559.10,InterPro:IPR023213,InterPro:IPR003480,PANTHER:PTHR31623,PANTHER:PTHR31623:SF30,Pfam:PF02458,Reactome:R-HSA-389661	Name=BEAT	Ontology_term=GO:0016747	product=Acetyl-CoA-benzylalcohol acetyltransferase	uniprot_id=O64988
51	_ptg000007l_001510	1	1150.980482	4.596818161	0.416196984	11.04481372	2.32E-28	9.34E-26	Parent=_ptg000007l_001510	Dbxref=Gene3D:G3DSA:1.10.10.10,Gene3D:G3DSA:3.40.50.150,InterPro:IPR016461,InterPro:IPR001077,InterPro:IPR036388,InterPro:IPR012967,InterPro:IPR029063,InterPro:IPR036390,PANTHER:PTHR11746:SF215,PANTHER:PTHR11746,PIRSF:PIRSF005739,Pfam:PF00891,Pfam:PF08100,ProSiteProfiles:PS51683,SUPERFAMILY:SSF53335,SUPERFAMILY:SSF46785	Name=CTOMT1	Ontology_term=GO:0008171,GO:0046983	product=Cathecol O-methyltransferase 1	uniprot_id=A0A3Q7I9E2
52	_ptg000027l_000771	4	3255.453116	4.559783094	0.415425748	10.97616872	4.98E-28	1.96E-25	Parent=_ptg000027l_000771	Dbxref=Gene3D:G3DSA:3.40.50.1820,InterPro:IPR029058,InterPro:IPR000073,InterPro:IPR022742,PANTHER:PTHR11614,PANTHER:PTHR11614:SF94,PRINTS:PR00111,Pfam:PF12146,SUPERFAMILY:SSF53474	Name=CSE	product=Caffeoylshikimate esterase	uniprot_id=Q9C942
53	_ptg000014l_001105	2	644.503156	3.953630148	0.361355939	10.94109635	7.33E-28	2.84E-25	Parent=_ptg000014l_001105	Dbxref=Gene3D:G3DSA:1.10.220.10,InterPro:IPR037104,InterPro:IPR018502,InterPro:IPR018252,InterPro:IPR001464,PANTHER:PTHR10502:SF99,PANTHER:PTHR10502,PRINTS:PR00196,Pfam:PF00191,ProSitePatterns:PS00223,ProSiteProfiles:PS51897,SMART:SM00335,SUPERFAMILY:SSF47874	Name=ANN3	Ontology_term=GO:0005509,GO:0005544	product=Annexin D3	uniprot_id=Q9SE45
54	_ptg000001l_000921	4	3149.693562	3.677864184	0.340343986	10.80631459	3.21E-27	1.22E-24	Parent=_ptg000001l_000921	Dbxref=CDD:cd13631,CDD:cd04905,Gene3D:G3DSA:3.40.190.10,Gene3D:G3DSA:3.30.70.260,InterPro:IPR002912,InterPro:IPR001086,InterPro:IPR018528,KEGG:00400+4.2.1.51,MetaCyc:PWY-7432,PANTHER:PTHR21022,PANTHER:PTHR21022:SF19,Pfam:PF00800,ProSitePatterns:PS00858,ProSitePatterns:PS00857,ProSiteProfiles:PS51671,ProSiteProfiles:PS51171,SUPERFAMILY:SSF55021,SUPERFAMILY:SSF53850	Name=ADT3	Ontology_term=GO:0004664,GO:0009094	product=Arogenate dehydratase 3	uniprot_id=D3U717
55	_ptg000016l_000768	1	990.4238655	4.579206344	0.424062079	10.79843395	3.50E-27	1.31E-24	Parent=_ptg000016l_000768	Dbxref=Gene3D:G3DSA:3.20.20.70,InterPro:IPR013785,InterPro:IPR002480,KEGG:00400+2.5.1.54,MetaCyc:PWY-6164,MobiDBLite:mobidb-lite,PANTHER:PTHR21337,PANTHER:PTHR21337:SF22,Pfam:PF01474,SUPERFAMILY:SSF51569,TIGRFAM:TIGR01358	Name=SHKA	Ontology_term=GO:0003824,GO:0003849,GO:0009073	product=Phospho-2-dehydro-3-deoxyheptonate aldolase 1%2C chloroplastic	uniprot_id=P21357
56	_ptg000016l_001794	3	14820.79749	3.921253988	0.364526895	10.75710474	5.49E-27	2.01E-24	Parent=_ptg000016l_001794	Dbxref=Coils:Coil,Gene3D:G3DSA:2.60.120.330,InterPro:IPR005123,InterPro:IPR026992,InterPro:IPR027443,PANTHER:PTHR10209,PANTHER:PTHR10209:SF453,Pfam:PF03171,Pfam:PF14226,ProSiteProfiles:PS51471,SUPERFAMILY:SSF51197	Name=ACO3	Ontology_term=GO:0016491,GO:0055114	product=1-aminocyclopropane-1-carboxylate oxidase 3	uniprot_id=Q08507
57	_ptg000020l_000184	3	1463.483109	6.502191447	0.609917747	10.66076774	1.55E-26	5.59E-24	Parent=_ptg000020l_000184	Dbxref=InterPro:IPR004326,MobiDBLite:mobidb-lite,PANTHER:PTHR31942:SF70,PANTHER:PTHR31942,Pfam:PF03094	Name=MLO6	Ontology_term=GO:0006952,GO:0016021	product=MLO-like protein 6	uniprot_id=Q94KB7
58	_ptg000001l_001391	1	422.2660725	4.518735896	0.431126991	10.4812178	1.05E-25	3.72E-23	Parent=_ptg000001l_001391	Dbxref=Gene3D:G3DSA:3.20.20.300,Gene3D:G3DSA:2.60.40.10,Gene3D:G3DSA:3.40.50.1700,InterPro:IPR026891,InterPro:IPR036962,InterPro:IPR036881,InterPro:IPR001764,InterPro:IPR017853,InterPro:IPR013783,InterPro:IPR002772,PANTHER:PTHR42721:SF8,PANTHER:PTHR42721,PRINTS:PR00133,Pfam:PF00933,Pfam:PF14310,Pfam:PF01915,SMART:SM01217,SUPERFAMILY:SSF52279,SUPERFAMILY:SSF51445	Name=BXL1	Ontology_term=GO:0004553,GO:0005975	product=Beta-D-xylosidase 1	uniprot_id=Q9FGY1
59	_ptg000006l_002113	4	653.1361554	5.901297585	0.563743335	10.46805739	1.21E-25	4.21E-23	Parent=_ptg000006l_002113	Dbxref=CDD:cd00018,Gene3D:G3DSA:3.30.730.10,InterPro:IPR001471,InterPro:IPR016177,InterPro:IPR036955,MobiDBLite:mobidb-lite,PANTHER:PTHR31985,PANTHER:PTHR31985:SF138,PRINTS:PR00367,Pfam:PF00847,ProSiteProfiles:PS51032,SMART:SM00380,SUPERFAMILY:SSF54171	Name=ERF034	Ontology_term=GO:0003700,GO:0006355,GO:0003677	product=Ethylene-responsive transcription factor ERF034	uniprot_id=Q8LBQ7
60	_ptg000016l_001831	3	2846.113625	3.595880119	0.347563125	10.34597706	4.36E-25	1.49E-22	Parent=_ptg000016l_001831	Dbxref=CDD:cd06366,CDD:cd13686,Gene3D:G3DSA:1.10.287.70,Gene3D:G3DSA:3.40.50.2300,Gene3D:G3DSA:3.40.190.10,InterPro:IPR017103,InterPro:IPR001638,InterPro:IPR001320,InterPro:IPR001828,InterPro:IPR028082,PANTHER:PTHR18966,PANTHER:PTHR18966:SF427,PIRSF:PIRSF037090,PRINTS:PR01176,Pfam:PF00497,Pfam:PF01094,Pfam:PF00060,SMART:SM00079,SUPERFAMILY:SSF53850,SUPERFAMILY:SSF53822	Name=GLR3.7	Ontology_term=GO:0015276,GO:0016020	product=Glutamate receptor 3.7	uniprot_id=Q9SDQ4
61	_ptg000007l_000542	3	2225.084471	2.987023887	0.288863052	10.34062287	4.62E-25	1.55E-22	Parent=_ptg000007l_000542	Dbxref=CDD:cd17417,InterPro:IPR000109,InterPro:IPR018456,InterPro:IPR036259,PANTHER:PTHR11654,PANTHER:PTHR11654:SF316,Pfam:PF00854,ProSitePatterns:PS01022,Reactome:R-HSA-427975,SUPERFAMILY:SSF103473	Name=NPF5.7	Ontology_term=GO:0016020,GO:0022857,GO:0055085,GO:0006857	product=Protein NRT1/ PTR FAMILY 5.7	uniprot_id=Q9M331
62	_ptg000020l_000535	4	4628.092669	3.420021505	0.332518097	10.28521918	8.22E-25	2.72E-22	Parent=_ptg000020l_000535	Dbxref=CDD:cd00693,Gene3D:G3DSA:1.10.520.10,Gene3D:G3DSA:1.10.420.10,InterPro:IPR019793,InterPro:IPR002016,InterPro:IPR019794,InterPro:IPR000823,InterPro:IPR010255,InterPro:IPR033905,KEGG:00940+1.11.1.7,MetaCyc:PWY-5461,MetaCyc:PWY-5466,MetaCyc:PWY-5469,MetaCyc:PWY-6824,MetaCyc:PWY-7214,MetaCyc:PWY-7445,PANTHER:PTHR31517,PANTHER:PTHR31517:SF57,PRINTS:PR00461,PRINTS:PR00458,Pfam:PF00141,ProSitePat…	Name=PER73	Ontology_term=GO:0004601,GO:0006979,GO:0020037,GO:0055114,GO:0042744	product=Peroxidase 73	uniprot_id=Q43873
63	_ptg000016l_001405	1	9409.947333	3.501635271	0.342002811	10.23861547	1.33E-24	4.33E-22	Parent=_ptg000016l_001405	Dbxref=CDD:cd02933,Gene3D:G3DSA:3.20.20.70,InterPro:IPR001155,InterPro:IPR013785,PANTHER:PTHR22893:SF112,PANTHER:PTHR22893,Pfam:PF00724,SUPERFAMILY:SSF51395	Name=OPR3	Ontology_term=GO:0010181,GO:0016491,GO:0055114,GO:0003824	product=12-oxophytodienoate reductase 3	uniprot_id=Q9FEW9
64	_ptg000018l_000392	2	1778.681309	4.671776359	0.457069044	10.22116116	1.59E-24	5.11E-22	Parent=_ptg000018l_000392	Dbxref=Gene3D:G3DSA:3.40.50.720,InterPro:IPR036291,InterPro:IPR002347,PANTHER:PTHR43180:SF60,PANTHER:PTHR43180,PRINTS:PR00080,PRINTS:PR00081,Pfam:PF13561,SUPERFAMILY:SSF51735	Name=ADH1	product=Short chain aldehyde dehydrogenase 1	uniprot_id=A0A165U5V5
65	_ptg000038l_000743	0	1571.584859	3.782048765	0.372071212	10.16485189	2.85E-24	8.98E-22	Parent=_ptg000038l_000743	Dbxref=Gene3D:G3DSA:3.90.1200.10,Gene3D:G3DSA:3.30.200.20,InterPro:IPR011009,InterPro:IPR009212,InterPro:IPR002575,KEGG:00270+2.7.1.100,MetaCyc:PWY-6754,PANTHER:PTHR34273,PIRSF:PIRSF031134,Pfam:PF01636,SUPERFAMILY:SSF56112,TIGRFAM:TIGR01767	Name=MTK	Ontology_term=GO:0009086,GO:0046522	product=Methylthioribose kinase	uniprot_id=Q9C6D2
66	_ptg000016l_001838	4	770.6837502	4.982706903	0.491273646	10.14242662	3.58E-24	1.11E-21	Parent=_ptg000016l_001838	Dbxref=InterPro:IPR039280,MobiDBLite:mobidb-lite,PANTHER:PTHR33974,PANTHER:PTHR33974:SF2	Name=VUP1	Ontology_term=GO:0010089	product=Vascular-related unknown protein 1	uniprot_id=Q9LSZ3
67	_ptg000014l_001276	1	2415.527151	3.001687569	0.299888519	10.00934473	1.39E-23	4.24E-21	Parent=_ptg000014l_001276	Dbxref=Gene3D:G3DSA:3.40.50.1820,InterPro:IPR013094,InterPro:IPR029058,MobiDBLite:mobidb-lite,PANTHER:PTHR23024,PANTHER:PTHR23024:SF113,Pfam:PF07859,SUPERFAMILY:SSF53474	Name=CXE8	Ontology_term=GO:0016787	product=Probable carboxylesterase 8	uniprot_id=O64640
68	_ptg000010l_001208	4	4399.788397	4.965422541	0.496304928	10.00478185	1.45E-23	4.38E-21	Parent=_ptg000010l_001208	Dbxref=InterPro:IPR004158,PANTHER:PTHR31549:SF142,PANTHER:PTHR31549,Pfam:PF03140	Name=At3g02645	product=Putative UPF0481 protein At3g02645	uniprot_id=P0C897
69	_ptg000029l_000305	3	32723.48515	2.900782111	0.290547952	9.98383259	1.79E-23	5.33E-21	Parent=_ptg000029l_000305	Dbxref=CDD:cd01754,Gene3D:G3DSA:2.40.180.10,InterPro:IPR001024,InterPro:IPR036392,InterPro:IPR037060,KEGG:00380+1.11.1.6,KEGG:00630+1.11.1.6,PANTHER:PTHR31718:SF24,PANTHER:PTHR31718,Pfam:PF01477,ProSiteProfiles:PS50095,SUPERFAMILY:SSF49723	Name=PLAT1	Ontology_term=GO:0005515,GO:0004096,GO:0020037,GO:0055114	product=PLAT domain-containing protein 1	uniprot_id=O65660
70	_ptg000025l_000723	3	6896.019252	4.178844754	0.41947596	9.962060168	2.23E-23	6.54E-21	Parent=_ptg000025l_000723	Dbxref=CDD:cd09818,Coils:Coil,Gene3D:G3DSA:1.10.640.10,InterPro:IPR010255,InterPro:IPR019791,InterPro:IPR037120,InterPro:IPR034815,PANTHER:PTHR11903:SF26,PANTHER:PTHR11903,Pfam:PF03098,ProSiteProfiles:PS50292,SUPERFAMILY:SSF48113	Name=PIOX	Ontology_term=GO:0004601,GO:0006979,GO:0020037,GO:0055114,GO:0016491	product=Alpha-dioxygenase PIOX	uniprot_id=A0A1S3ZX38
71	_ptg000010l_002142	3	1321.812837	8.533036731	0.863319351	9.883986412	4.89E-23	1.41E-20	Parent=_ptg000010l_002142	Dbxref=CDD:cd00178,Gene3D:G3DSA:2.80.10.50,InterPro:IPR002160,InterPro:IPR011065,PANTHER:PTHR33107:SF34,PANTHER:PTHR33107,PRINTS:PR00291,Pfam:PF00197,SMART:SM00452,SUPERFAMILY:SSF50386	Ontology_term=GO:0004866	product=Serine protease inhibitor 1	uniprot_id=P58514
72	_ptg000010l_001263	4	5035.107533	-2.708820391	0.275495591	-9.832536289	8.15E-23	2.32E-20	Parent=_ptg000010l_001263	Dbxref=CDD:cd04666,Gene3D:G3DSA:3.90.79.10,InterPro:IPR000086,InterPro:IPR020084,InterPro:IPR015797,PANTHER:PTHR12629,PANTHER:PTHR12629:SF50,Pfam:PF00293,ProSitePatterns:PS00893,ProSiteProfiles:PS51462,SUPERFAMILY:SSF55811	Name=NUDT17	Ontology_term=GO:0016787	product=Nudix hydrolase 17%2C mitochondrial	uniprot_id=Q9ZU95
73	_ptg000001l_001752	4	4999.35966	2.859448165	0.293818234	9.732031017	2.20E-22	6.18E-20	Parent=_ptg000001l_001752	Dbxref=CDD:cd02248,Gene3D:G3DSA:3.10.20.500,Gene3D:G3DSA:3.90.70.10,InterPro:IPR025661,InterPro:IPR037277,InterPro:IPR000668,InterPro:IPR000118,InterPro:IPR025660,InterPro:IPR038765,InterPro:IPR000169,InterPro:IPR013201,InterPro:IPR039417,PANTHER:PTHR12411,PANTHER:PTHR12411:SF523,PRINTS:PR00705,Pfam:PF00396,Pfam:PF08246,Pfam:PF00112,ProSitePatterns:PS00640,ProSitePatterns:PS00639,ProSitePatterns:…	Name=RD21B	Ontology_term=GO:0006508,GO:0008234	product=Probable cysteine protease RD21B	uniprot_id=Q9FMH8
74	_ptg000038l_000392	1	7724.649686	2.695526943	0.277549177	9.711889524	2.68E-22	7.43E-20	Parent=_ptg000038l_000392	Dbxref=CDD:cd06830,Gene3D:G3DSA:2.40.37.10,Gene3D:G3DSA:3.20.20.10,Gene3D:G3DSA:1.20.58.930,InterPro:IPR002985,InterPro:IPR022644,InterPro:IPR009006,InterPro:IPR029066,InterPro:IPR022657,InterPro:IPR000183,InterPro:IPR022653,KEGG:00330+4.1.1.19,MetaCyc:PWY-40,MetaCyc:PWY-43,MetaCyc:PWY-6834,PANTHER:PTHR43295:SF3,PANTHER:PTHR43295,PIRSF:PIRSF001336,PRINTS:PR01180,PRINTS:PR01179,Pfam:PF02784,ProSit…	Name=ADC1A	Ontology_term=GO:0006527,GO:0008295,GO:0008792,GO:0003824	product=Arginine decarboxylase 1A%2C chloroplastic	uniprot_id=A0A1S3YCW2
75	_ptg000007l_001152	4	339.7772748	4.830761331	0.497519373	9.70969493	2.74E-22	7.49E-20	Parent=_ptg000007l_001152	Dbxref=Gene3D:G3DSA:3.30.429.10,InterPro:IPR001398,InterPro:IPR014347,PANTHER:PTHR11954,PANTHER:PTHR11954:SF25,Pfam:PF01187,SUPERFAMILY:SSF55331	product=Macrophage migration inhibitory factor homolog	uniprot_id=P81748
76	_ptg000003l_000877	1	4912.879355	2.774507858	0.286264696	9.692106295	3.26E-22	8.79E-20	Parent=_ptg000003l_000877	Dbxref=CDD:cd00288,Gene3D:G3DSA:3.40.1380.20,Gene3D:G3DSA:2.40.33.10,Gene3D:G3DSA:3.20.20.60,InterPro:IPR011037,InterPro:IPR001697,InterPro:IPR015813,InterPro:IPR036918,InterPro:IPR015806,InterPro:IPR015795,InterPro:IPR015793,InterPro:IPR018209,InterPro:IPR040442,KEGG:00010+2.7.1.40,KEGG:00230+2.7.1.40,KEGG:00620+2.7.1.40,MetaCyc:PWY-1042,MetaCyc:PWY-2221,MetaCyc:PWY-5484,MetaCyc:PWY-5723,MetaCyc…	Ontology_term=GO:0000287,GO:0004743,GO:0006096,GO:0030955,GO:0003824	product=Pyruvate kinase%2C cytosolic isozyme	uniprot_id=P22200
77	_ptg000001l_001821	4	629.5639303	4.433410695	0.457693939	9.686409012	3.44E-22	9.17E-20	Parent=_ptg000001l_001821	Dbxref=CDD:cd00086,Coils:Coil,Gene3D:G3DSA:1.10.10.60,InterPro:IPR003106,InterPro:IPR001356,InterPro:IPR017970,InterPro:IPR009057,MobiDBLite:mobidb-lite,PANTHER:PTHR45714,PANTHER:PTHR45714:SF31,Pfam:PF00046,Pfam:PF02183,ProSitePatterns:PS00027,ProSiteProfiles:PS50071,Reactome:R-HSA-432722,Reactome:R-HSA-6807878,SMART:SM00340,SMART:SM00389,SUPERFAMILY:SSF46689	Name=HAT22	Ontology_term=GO:0006355,GO:0043565,GO:0003677,GO:0000981	product=Homeobox-leucine zipper protein HAT22	uniprot_id=P46604
78	_ptg000020l_000115	1	1738.876002	4.558961782	0.47167405	9.665492063	4.23E-22	1.11E-19	Parent=_ptg000020l_000115	Dbxref=CDD:cd03507,InterPro:IPR021863,InterPro:IPR005804,PANTHER:PTHR32100:SF47,PANTHER:PTHR32100,Pfam:PF11960,Pfam:PF00487	Name=FAD3	Ontology_term=GO:0016717,GO:0055114,GO:0006629	product=Omega-3 fatty acid desaturase%2C endoplasmic reticulum	uniprot_id=P48626
79	_ptg000002l_000096	3	1623.610476	7.355891946	0.76791809	9.579005944	9.80E-22	2.54E-19	Parent=_ptg000002l_000096	Dbxref=CDD:cd03784,Gene3D:G3DSA:3.40.50.2000,InterPro:IPR035595,InterPro:IPR002213,PANTHER:PTHR11926,Pfam:PF00201,ProSitePatterns:PS00375,Reactome:R-HSA-156588,SUPERFAMILY:SSF53756	Name=ZOG1	Ontology_term=GO:0008194	product=Zeatin O-glucosyltransferase	uniprot_id=Q9ZSK5
80	_ptg000018l_001881	1	2628.405708	3.007575298	0.316297002	9.508706315	1.93E-21	4.95E-19	Parent=_ptg000018l_001881	Dbxref=CDD:cd08295,Gene3D:G3DSA:3.40.50.720,Gene3D:G3DSA:3.90.180.10,InterPro:IPR013149,InterPro:IPR041694,InterPro:IPR036291,InterPro:IPR020843,InterPro:IPR011032,PANTHER:PTHR43205,PANTHER:PTHR43205:SF31,Pfam:PF00107,Pfam:PF16884,SMART:SM00829,SUPERFAMILY:SSF51735,SUPERFAMILY:SSF50129	Name=DBR	Ontology_term=GO:0055114,GO:0016491	product=2-alkenal reductase (NADP(+)-dependent)	uniprot_id=Q9SLN8
81	_ptg000008l_001485	1	1064.408091	5.010648466	0.528266159	9.485083189	2.42E-21	6.13E-19	Parent=_ptg000008l_001485	Dbxref=CDD:cd01751,Gene3D:G3DSA:4.10.375.10,Gene3D:G3DSA:3.10.450.60,Gene3D:G3DSA:4.10.372.10,Gene3D:G3DSA:1.20.245.10,Gene3D:G3DSA:2.60.60.20,InterPro:IPR020833,InterPro:IPR001024,InterPro:IPR013819,InterPro:IPR036226,InterPro:IPR000907,InterPro:IPR027433,InterPro:IPR042057,InterPro:IPR036392,InterPro:IPR001246,InterPro:IPR020834,PANTHER:PTHR11771:SF100,PANTHER:PTHR11771,PRINTS:PR00087,PRINTS:PR…	Name=LOX1.4	Ontology_term=GO:0016702,GO:0046872,GO:0055114,GO:0005515,GO:0016491	product=Probable linoleate 9S-lipoxygenase 4	uniprot_id=Q43190
82	_ptg000008l_000483	3	1144.357598	4.50001094	0.474828756	9.477123867	2.61E-21	6.54E-19	Parent=_ptg000008l_000483	Dbxref=Gene3D:G3DSA:3.80.10.10,Gene3D:G3DSA:1.10.510.10,Gene3D:G3DSA:3.30.200.20,InterPro:IPR032675,InterPro:IPR001611,InterPro:IPR008271,InterPro:IPR000719,InterPro:IPR017441,InterPro:IPR003591,InterPro:IPR013210,InterPro:IPR011009,PANTHER:PTHR27000:SF685,PANTHER:PTHR27000,Pfam:PF08263,Pfam:PF13855,Pfam:PF00069,ProSitePatterns:PS00108,ProSitePatterns:PS00107,ProSiteProfiles:PS51450,ProSiteProfil…	Name=FLS2	Ontology_term=GO:0005515,GO:0004672,GO:0006468,GO:0005524	product=LRR receptor-like serine/threonine-protein kinase FLS2	uniprot_id=Q9FL28
83	_ptg000016l_000357	4	1887.303437	3.855403396	0.406968628	9.47346584	2.71E-21	6.69E-19	Parent=_ptg000016l_000357	Dbxref=InterPro:IPR026057,InterPro:IPR029962,InterPro:IPR025846,PANTHER:PTHR32285:SF160,PANTHER:PTHR32285,Pfam:PF13839,Pfam:PF14416	Name=TBL39	product=Protein trichome birefringence-like 39	uniprot_id=Q9SIN2
84	_ptg000010l_002732	4	657.8071053	7.891150775	0.837119014	9.426557803	4.24E-21	1.03E-18	Parent=_ptg000010l_002732	Dbxref=CDD:cd18703,Gene3D:G3DSA:1.50.10.10,InterPro:IPR001701,InterPro:IPR012876,InterPro:IPR012341,InterPro:IPR018221,InterPro:IPR008928,KEGG:00500+3.2.1.4,MetaCyc:PWY-6788,PANTHER:PTHR22298:SF104,PANTHER:PTHR22298,Pfam:PF00759,Pfam:PF07911,ProSitePatterns:PS00592,SUPERFAMILY:SSF48208	Name=At3g43860	Ontology_term=GO:0004553,GO:0005975,GO:0003824	product=Endoglucanase 16	uniprot_id=Q8VYG3
85	_ptg000014l_000747	1	2017.455474	4.380402945	0.4660809	9.398374723	5.54E-21	1.34E-18	Parent=_ptg000014l_000747	Dbxref=Coils:Coil,Gene3D:G3DSA:3.30.160.60,InterPro:IPR036236,InterPro:IPR022755,InterPro:IPR013087,MobiDBLite:mobidb-lite,PANTHER:PTHR10593,PANTHER:PTHR10593:SF125,Pfam:PF12171,ProSitePatterns:PS00028,ProSiteProfiles:PS50157,SMART:SM00355,SUPERFAMILY:SSF57667	Name=GAF1	product=Zinc finger protein GAI-ASSOCIATED FACTOR 1	uniprot_id=Q9SCQ6
86	_ptg000006l_001855	1	759.2069645	3.83281217	0.407980547	9.394595395	5.74E-21	1.37E-18	Parent=_ptg000006l_001855	Dbxref=InterPro:IPR000620,PANTHER:PTHR23051:SF9,PANTHER:PTHR23051,Pfam:PF00892,SUPERFAMILY:SSF103481	Name=SLC35F5	Ontology_term=GO:0016020,GO:0016021	product=Solute carrier family 35 member F5	uniprot_id=A6QL92
87	_ptg000019l_001202	1	723.4502741	4.018847825	0.434317664	9.253245172	2.18E-20	5.07E-18	Parent=_ptg000019l_001202	Dbxref=Coils:Coil,InterPro:IPR030184,InterPro:IPR000620,MobiDBLite:mobidb-lite,PANTHER:PTHR31218:SF247,PANTHER:PTHR31218,Pfam:PF00892,SUPERFAMILY:SSF103481	Name=At5g64700	Ontology_term=GO:0016021,GO:0022857,GO:0016020	product=WAT1-related protein At5g64700	uniprot_id=Q9FGG3
88	_ptg000023l_000582	1	510.0834111	6.804383863	0.735285776	9.254067043	2.16E-20	5.07E-18	Parent=_ptg000023l_000582	Dbxref=CDD:cd00167,Gene3D:G3DSA:1.10.10.60,InterPro:IPR017930,InterPro:IPR009057,InterPro:IPR001005,MobiDBLite:mobidb-lite,PANTHER:PTHR10641:SF1215,PANTHER:PTHR10641,Pfam:PF00249,ProSiteProfiles:PS51294,SMART:SM00717,SUPERFAMILY:SSF46689	Name=MYB14	product=Transcription factor MYB14	uniprot_id=Q9SJX8
89	_ptg000016l_001471	1	260.6538896	5.31193276	0.574334155	9.248854016	2.27E-20	5.23E-18	Parent=_ptg000016l_001471	Dbxref=Coils:Coil,Gene3D:G3DSA:1.20.120.1290,Gene3D:G3DSA:2.40.160.120,InterPro:IPR000648,InterPro:IPR018494,InterPro:IPR037239,PANTHER:PTHR10972,PANTHER:PTHR10972:SF170,Pfam:PF01237,ProSitePatterns:PS01013,SUPERFAMILY:SSF144000	Name=ORP4B	product=Oxysterol-binding protein-related protein 4B	uniprot_id=Q9SW00
90	_ptg000007l_000497	4	643.85281	-4.559122111	0.494152397	-9.226145893	2.81E-20	6.39E-18	Parent=_ptg000007l_000497	Dbxref=CDD:cd03784,Gene3D:G3DSA:3.40.50.2000,InterPro:IPR002213,InterPro:IPR035595,PANTHER:PTHR11926,Pfam:PF00201,ProSitePatterns:PS00375,Reactome:R-HSA-156588,SUPERFAMILY:SSF53756	Name=UGT73C4	Ontology_term=GO:0008194	product=UDP-glycosyltransferase 73C4	uniprot_id=K4D422
91	_ptg000007l_000151	4	2440.549356	2.902765619	0.315639634	9.196454777	3.70E-20	8.33E-18	Parent=_ptg000007l_000151	Dbxref=CDD:cd00083,Coils:Coil,Gene3D:G3DSA:4.10.280.10,InterPro:IPR036638,InterPro:IPR011598,InterPro:IPR025610,MobiDBLite:mobidb-lite,PANTHER:PTHR11514,PANTHER:PTHR11514:SF121,Pfam:PF14215,Pfam:PF00010,ProSiteProfiles:PS50888,SMART:SM00353,SUPERFAMILY:SSF47459	Name=BHLH14	Ontology_term=GO:0046983	product=Transcription factor bHLH14	uniprot_id=O23090
92	_ptg000010l_002772	4	193.9226517	4.839226423	0.528801945	9.151302243	5.63E-20	1.25E-17	Parent=_ptg000010l_002772	Dbxref=CDD:cd00519,InterPro:IPR002921,InterPro:IPR029058,PANTHER:PTHR31403,PANTHER:PTHR31403:SF47,Pfam:PF01764,Reactome:R-HSA-426048,SUPERFAMILY:SSF53474	Name=At4g16820	Ontology_term=GO:0006629	product=Phospholipase A1-Ibeta2%2C chloroplastic	uniprot_id=O23522
93	_ptg000016l_001161	3	4810.035574	4.385168805	0.482302932	9.09214627	9.71E-20	2.14E-17	Parent=_ptg000016l_001161	Dbxref=Gene3D:G3DSA:3.90.730.10,InterPro:IPR033130,InterPro:IPR036430,InterPro:IPR001568,InterPro:IPR018188,MobiDBLite:mobidb-lite,PANTHER:PTHR11240,PANTHER:PTHR11240:SF48,PRINTS:PR01217,Pfam:PF00445,ProSitePatterns:PS00531,ProSitePatterns:PS00530,Reactome:R-HSA-6798695,SUPERFAMILY:SSF55895	Name=RNS2	Ontology_term=GO:0003723,GO:0033897	product=Ribonuclease 2	uniprot_id=P42814
94	_ptg000038l_000940	3	3753.622204	3.270970587	0.360855871	9.064479333	1.25E-19	2.73E-17	Parent=_ptg000038l_000940	Dbxref=CDD:cd07245,Gene3D:G3DSA:3.10.180.10,InterPro:IPR029068,InterPro:IPR004360,InterPro:IPR037523,PANTHER:PTHR46142,PANTHER:PTHR46142:SF13,Pfam:PF00903,ProSiteProfiles:PS51819,SUPERFAMILY:SSF54593	Name=GLYI4	product=Glyoxylase I 4	uniprot_id=Q9XI31
95	_ptg000010l_002522	4	3513.826335	3.44421078	0.380029041	9.063019962	1.27E-19	2.74E-17	Parent=_ptg000010l_002522	Dbxref=CDD:cd05904,Gene3D:G3DSA:3.40.50.12780,Gene3D:G3DSA:3.30.300.30,InterPro:IPR025110,InterPro:IPR042099,InterPro:IPR000873,InterPro:IPR020845,PANTHER:PTHR24096,PANTHER:PTHR24096:SF351,Pfam:PF13193,Pfam:PF00501,ProSitePatterns:PS00455,SUPERFAMILY:SSF56801	Name=4CL2	Ontology_term=GO:0003824	product=4-coumarate--CoA ligase 2	uniprot_id=O24146
96	_ptg000004l_000356	4	4422.732849	4.062726418	0.449255151	9.043249487	1.52E-19	3.25E-17	Parent=_ptg000004l_000356	Dbxref=Gene3D:G3DSA:3.80.10.10,InterPro:IPR036047,InterPro:IPR001611,InterPro:IPR032675,InterPro:IPR006553,InterPro:IPR001810,PANTHER:PTHR13318,PANTHER:PTHR13318:SF99,Pfam:PF13516,Pfam:PF00646,SMART:SM00367,SMART:SM00256,SUPERFAMILY:SSF81383,SUPERFAMILY:SSF52047	Name=EBF1	Ontology_term=GO:0005515	product=EIN3-binding F-box protein 1	uniprot_id=Q9SKK0
97	_ptg000020l_000958	4	712.3178881	3.826376674	0.423360178	9.038111921	1.59E-19	3.37E-17	Parent=_ptg000020l_000958	Dbxref=CDD:cd00018,Gene3D:G3DSA:3.30.730.10,InterPro:IPR001471,InterPro:IPR016177,InterPro:IPR036955,MobiDBLite:mobidb-lite,PANTHER:PTHR31677:SF94,PANTHER:PTHR31677,PRINTS:PR00367,Pfam:PF00847,ProSiteProfiles:PS51032,SMART:SM00380,SUPERFAMILY:SSF54171	Name=ERF4	Ontology_term=GO:0003700,GO:0006355,GO:0003677	product=Ethylene-responsive transcription factor 4	uniprot_id=Q9LW49
98	_ptg000011l_000331	4	466.8101461	6.246153038	0.696218486	8.971541493	2.92E-19	6.12E-17	Parent=_ptg000011l_000331	Dbxref=CDD:cd00167,Gene3D:G3DSA:1.10.10.60,InterPro:IPR001005,InterPro:IPR009057,InterPro:IPR017930,MobiDBLite:mobidb-lite,PANTHER:PTHR10641,PANTHER:PTHR10641:SF1126,Pfam:PF00249,ProSiteProfiles:PS51294,SMART:SM00717,SUPERFAMILY:SSF46689	Name=MYB13	product=Transcription factor MYB13	uniprot_id=Q9LNC9
99	_ptg000038l_000742	1	676.613146	-2.953969058	0.329546973	-8.963726869	3.14E-19	6.50E-17	Parent=_ptg000038l_000742	Dbxref=CDD:cd03784,Coils:Coil,Gene3D:G3DSA:3.40.50.2000,InterPro:IPR002213,InterPro:IPR035595,PANTHER:PTHR11926,Pfam:PF00201,ProSitePatterns:PS00375,Reactome:R-HSA-156588,SUPERFAMILY:SSF53756	Name=UGT84A23	Ontology_term=GO:0008194	product=Gallate 1-beta-glucosyltransferase 84A23	uniprot_id=A0A193AUF6
100	_ptg000027l_000275	1	1014.467294	3.14194312	0.352427361	8.915150932	4.87E-19	9.99E-17	Parent=_ptg000027l_000275	Dbxref=CDD:cd03788,CDD:cd01627,Gene3D:G3DSA:3.40.50.1000,Gene3D:G3DSA:3.40.50.2000,InterPro:IPR023214,InterPro:IPR003337,InterPro:IPR001830,InterPro:IPR036412,InterPro:IPR006379,KEGG:00500+2.4.1.15,PANTHER:PTHR10788:SF77,PANTHER:PTHR10788,Pfam:PF02358,Pfam:PF00982,Reactome:R-HSA-446205,SUPERFAMILY:SSF53756,SUPERFAMILY:SSF56784,TIGRFAM:TIGR00685,TIGRFAM:TIGR01484	Name=TPS9	Ontology_term=GO:0003824,GO:0005992	product=Probable alpha%2Calpha-trehalose-phosphate synthase [UDP-forming] 9	uniprot_id=Q9LRA7
101	_ptg000009l_000453	3	522.0552106	3.142310728	0.35251561	8.913961941	4.92E-19	1.00E-16	Parent=_ptg000009l_000453	Dbxref=CDD:cd01751,Gene3D:G3DSA:4.10.372.10,Gene3D:G3DSA:2.60.60.20,Gene3D:G3DSA:4.10.375.10,Gene3D:G3DSA:3.10.450.60,Gene3D:G3DSA:1.20.245.10,InterPro:IPR020833,InterPro:IPR036226,InterPro:IPR013819,InterPro:IPR027433,InterPro:IPR001246,InterPro:IPR036392,InterPro:IPR001024,InterPro:IPR020834,InterPro:IPR000907,InterPro:IPR042057,PANTHER:PTHR11771:SF121,PANTHER:PTHR11771,PRINTS:PR00468,PRINTS:PR…	Name=LOX1.5	Ontology_term=GO:0016702,GO:0046872,GO:0055114,GO:0016491,GO:0005515	product=Probable linoleate 9S-lipoxygenase 5	uniprot_id=Q43191
102	_ptg000029l_000192	2	2978.161998	4.150375545	0.46708024	8.88578705	6.35E-19	1.28E-16	Parent=_ptg000029l_000192	Dbxref=InterPro:IPR005134,PANTHER:PTHR31721:SF5,PANTHER:PTHR31721,Pfam:PF03350	product=hypothetical protein
103	_ptg000038l_000252	1	558.8551506	3.385728689	0.381831318	8.867079601	7.51E-19	1.49E-16	Parent=_ptg000038l_000252	Dbxref=CDD:cd01701,CDD:cd17719,Gene3D:G3DSA:3.40.50.10190,Gene3D:G3DSA:1.10.150.20,Gene3D:G3DSA:3.30.70.270,Gene3D:G3DSA:3.30.1490.100,Gene3D:G3DSA:2.30.40.20,InterPro:IPR036420,InterPro:IPR012112,InterPro:IPR001357,InterPro:IPR043502,InterPro:IPR001126,InterPro:IPR017961,InterPro:IPR043128,InterPro:IPR036775,MobiDBLite:mobidb-lite,PANTHER:PTHR45990,PIRSF:PIRSF036573,Pfam:PF00817,Pfam:PF11799,Pfa…	Name=REV1	Ontology_term=GO:0003684,GO:0006281,GO:0016779,GO:0042276	product=DNA repair protein REV1	uniprot_id=A3EWL3
104	_ptg000011l_000027	4	518.3931441	6.646460716	0.749931109	8.862761711	7.81E-19	1.54E-16	Parent=_ptg000011l_000027	Dbxref=Gene3D:G3DSA:1.10.630.10,InterPro:IPR001128,InterPro:IPR036396,InterPro:IPR002401,PANTHER:PTHR24296:SF30,PANTHER:PTHR24296,PRINTS:PR00463,PRINTS:PR00385,Pfam:PF00067,SUPERFAMILY:SSF48264	Name=CYP94C1	Ontology_term=GO:0005506,GO:0016705,GO:0020037,GO:0055114	product=Cytochrome P450 94C1	uniprot_id=Q9ZUX1
105	_ptg000007l_000171	3	169.2521661	5.518889214	0.62619115	8.813425768	1.21E-18	2.37E-16	Parent=_ptg000007l_000171	Dbxref=CDD:cd00684,Gene3D:G3DSA:1.50.10.130,Gene3D:G3DSA:1.10.600.10,InterPro:IPR001906,InterPro:IPR034741,InterPro:IPR008930,InterPro:IPR005630,InterPro:IPR036965,InterPro:IPR008949,PANTHER:PTHR31225,PANTHER:PTHR31225:SF99,Pfam:PF01397,Pfam:PF03936,SFLD:SFLDG01019,SFLD:SFLDS00005,SUPERFAMILY:SSF48239,SUPERFAMILY:SSF48576	Ontology_term=GO:0010333,GO:0016829,GO:0000287	product=(3S%2C6E)-nerolidol synthase 1%2C chloroplastic	uniprot_id=P0CV96
106	_ptg000016l_001803	1	2552.301639	3.62829568	0.412173343	8.802839239	1.33E-18	2.58E-16	Parent=_ptg000016l_001803	Dbxref=Coils:Coil,Gene3D:G3DSA:1.10.630.10,InterPro:IPR036396,InterPro:IPR002403,InterPro:IPR001128,PANTHER:PTHR24286,PANTHER:PTHR24286:SF49,PRINTS:PR00465,Pfam:PF00067,SUPERFAMILY:SSF48264	Name=HPL	Ontology_term=GO:0005506,GO:0016705,GO:0020037,GO:0055114,GO:0004497	product=Fatty acid hydroperoxide lyase%2C chloroplastic	uniprot_id=K4CF70
107	_ptg000006l_000488	3	3981.557356	6.985433618	0.795751789	8.778407688	1.66E-18	3.17E-16	Parent=_ptg000006l_000488	Dbxref=Gene3D:G3DSA:1.10.1280.10,InterPro:IPR022740,InterPro:IPR002227,InterPro:IPR008922,InterPro:IPR022739,InterPro:IPR016213,KEGG:00350+1.10.3.1,KEGG:00950+1.10.3.1,MetaCyc:PWY-6752,PANTHER:PTHR11474,PANTHER:PTHR11474:SF92,PIRSF:PIRSF000290,PRINTS:PR00092,Pfam:PF12143,Pfam:PF12142,Pfam:PF00264,ProSitePatterns:PS00497,ProSitePatterns:PS00498,Reactome:R-HSA-5662702,SUPERFAMILY:SSF48056	Ontology_term=GO:0004097,GO:0055114,GO:0016491,GO:0046148	product=Polyphenol oxidase B%2C chloroplastic	uniprot_id=Q08304
108	_ptg000010l_001802	4	2976.568967	3.547328945	0.404133685	8.777612651	1.67E-18	3.17E-16	Parent=_ptg000010l_001802	Dbxref=CDD:cd05904,Gene3D:G3DSA:3.40.50.12780,Gene3D:G3DSA:3.30.300.30,InterPro:IPR020845,InterPro:IPR000873,InterPro:IPR042099,InterPro:IPR025110,PANTHER:PTHR24096:SF351,PANTHER:PTHR24096,Pfam:PF00501,Pfam:PF13193,ProSitePatterns:PS00455,SUPERFAMILY:SSF56801	Name=4CL1	Ontology_term=GO:0003824	product=4-coumarate--CoA ligase 1	uniprot_id=O24145
109	_ptg000018l_000727	4	1388.894	3.501440734	0.399193895	8.771278266	1.77E-18	3.32E-16	Parent=_ptg000018l_000727	Dbxref=CDD:cd00293,Gene3D:G3DSA:3.40.50.620,InterPro:IPR006015,InterPro:IPR006016,InterPro:IPR014729,PANTHER:PTHR46100,PANTHER:PTHR46100:SF2,PRINTS:PR01438,Pfam:PF00582,SUPERFAMILY:SSF52402	Name=At3g01520	product=Universal stress protein A-like protein	uniprot_id=Q8LGG8
110	_ptg000003l_000304	3	249.1377043	-4.135898227	0.472517392	-8.752901576	2.08E-18	3.88E-16	Parent=_ptg000003l_000304	Dbxref=CDD:cd03784,Gene3D:G3DSA:3.40.50.2000,InterPro:IPR002213,PANTHER:PTHR11926,Pfam:PF00201,Reactome:R-HSA-156588,SUPERFAMILY:SSF53756	Name=ZOG1	Ontology_term=GO:0008194	product=Zeatin O-glucosyltransferase	uniprot_id=Q9ZSK5
111	_ptg000003l_000233	1	358.7021345	-4.167276356	0.477358082	-8.729874929	2.55E-18	4.71E-16	Parent=_ptg000003l_000233	Dbxref=CDD:cd02176,Gene3D:G3DSA:2.60.120.200,InterPro:IPR016455,InterPro:IPR008263,InterPro:IPR000757,InterPro:IPR013320,PANTHER:PTHR31062:SF150,PANTHER:PTHR31062,PIRSF:PIRSF005604,Pfam:PF00722,ProSitePatterns:PS01034,ProSiteProfiles:PS51762,SUPERFAMILY:SSF49899	Name=XTH1	Ontology_term=GO:0010411,GO:0016762,GO:0042546,GO:0004553,GO:0005975	product=Xyloglucan endotransglucosylase protein 1	uniprot_id=G5DAC6
112	_ptg000025l_001102	4	6813.703945	-2.555780342	0.293077506	-8.720493017	2.77E-18	5.07E-16	Parent=_ptg000025l_001102	Dbxref=CDD:cd00948,Gene3D:G3DSA:3.20.20.70,InterPro:IPR029768,InterPro:IPR013785,InterPro:IPR000741,KEGG:00010+4.1.2.13,KEGG:00030+4.1.2.13,KEGG:00051+4.1.2.13,KEGG:00680+4.1.2.13,KEGG:00710+4.1.2.13,MetaCyc:PWY-1042,MetaCyc:PWY-1861,MetaCyc:PWY-5484,MetaCyc:PWY-6142,MetaCyc:PWY-7385,PANTHER:PTHR11627:SF60,PANTHER:PTHR11627,Pfam:PF00274,ProSitePatterns:PS00158,Reactome:R-HSA-70171,Reactome:R-HSA-…	Name=FBA2	Ontology_term=GO:0003824,GO:0004332,GO:0006096	product=Fructose-bisphosphate aldolase 2%2C chloroplastic	uniprot_id=Q944G9
113	_ptg000010l_002371	3	306.8243428	3.183590545	0.367746511	8.657024463	4.84E-18	8.79E-16	Parent=_ptg000010l_002371	Dbxref=CDD:cd13132,InterPro:IPR002528,PANTHER:PTHR11206,PANTHER:PTHR11206:SF316,Pfam:PF01554,Reactome:R-HSA-425366,TIGRFAM:TIGR00797	Name=DTX35	Ontology_term=GO:0015297,GO:0016020,GO:0042910,GO:0055085	product=Protein DETOXIFICATION 35	uniprot_id=F4JTB3
114	_ptg000019l_000921	1	540.8983589	4.252595979	0.493561535	8.616141415	6.92E-18	1.25E-15	Parent=_ptg000019l_000921	Dbxref=CDD:cd00685,Gene3D:G3DSA:1.10.600.10,InterPro:IPR008949,InterPro:IPR033749,InterPro:IPR000092,PANTHER:PTHR43281,PANTHER:PTHR43281:SF13,Pfam:PF00348,ProSitePatterns:PS00444,ProSitePatterns:PS00723,SFLD:SFLDG01017,SFLD:SFLDS00005,SUPERFAMILY:SSF48576	Name=GGPS	Ontology_term=GO:0008299	product=Geranylgeranyl pyrophosphate synthase%2C chloroplastic	uniprot_id=Q94ID7
115	_ptg000009l_000537	3	7351.793105	7.254052932	0.842331376	8.611875489	7.19E-18	1.28E-15	Parent=_ptg000009l_000537	Dbxref=Gene3D:G3DSA:3.30.10.10,InterPro:IPR000864,InterPro:IPR036354,PANTHER:PTHR33091,PANTHER:PTHR33091:SF62,Pfam:PF00280,ProSitePatterns:PS00285,SUPERFAMILY:SSF54654	Name=PIIF	Ontology_term=GO:0004867,GO:0009611	product=Wound-induced proteinase inhibitor 1	uniprot_id=P05118
116	_ptg000001l_001525	4	565.9055119	5.553138426	0.647600975	8.574938332	9.91E-18	1.75E-15	Parent=_ptg000001l_001525	Dbxref=CDD:cd00018,Gene3D:G3DSA:3.30.730.10,InterPro:IPR036955,InterPro:IPR001471,InterPro:IPR016177,MobiDBLite:mobidb-lite,PANTHER:PTHR31190,PANTHER:PTHR31190:SF205,PRINTS:PR00367,Pfam:PF00847,ProSiteProfiles:PS51032,SMART:SM00380,SUPERFAMILY:SSF54171	Name=ABR1	Ontology_term=GO:0003700,GO:0006355,GO:0003677	product=Ethylene-responsive transcription factor ABR1	uniprot_id=Q9FGF8
117	_ptg000019l_000868	1	689.7891411	3.080005756	0.359358498	8.57084436	1.03E-17	1.80E-15	Parent=_ptg000019l_000868	Dbxref=CDD:cd17325,InterPro:IPR036259,InterPro:IPR004240,PANTHER:PTHR10766:SF121,PANTHER:PTHR10766,Pfam:PF02990,SUPERFAMILY:SSF103473	Name=TMN3	Ontology_term=GO:0016021	product=Transmembrane 9 superfamily member 3	uniprot_id=Q9ZPS7
118	_ptg000007l_000379	1	833.1701428	3.468348485	0.405796812	8.547007728	1.26E-17	2.19E-15	Parent=_ptg000007l_000379	Dbxref=CDD:cd00610,Gene3D:G3DSA:3.40.640.10,Gene3D:G3DSA:3.90.1150.10,InterPro:IPR005814,InterPro:IPR015421,InterPro:IPR015424,InterPro:IPR015422,PANTHER:PTHR45688,PANTHER:PTHR45688:SF9,PIRSF:PIRSF000521,Pfam:PF00202,ProSitePatterns:PS00600,SUPERFAMILY:SSF53383	Name=At3g08860	Ontology_term=GO:0008483,GO:0030170,GO:0003824	product=Alanine--glyoxylate aminotransferase 2 homolog 3%2C mitochondrial	uniprot_id=Q9SR86
119	_ptg000006l_001062	2	325.4330268	5.950449459	0.697687895	8.528812812	1.48E-17	2.55E-15	Parent=_ptg000006l_001062	Dbxref=Gene3D:G3DSA:3.30.559.10,InterPro:IPR003480,InterPro:IPR023213,PANTHER:PTHR31642,PANTHER:PTHR31642:SF149,Pfam:PF02458,Reactome:R-HSA-389661	Name=AMAT	Ontology_term=GO:0016747	product=Methanol O-anthraniloyltransferase	uniprot_id=Q3ZPN4
120	_ptg000018l_001586	4	1921.939811	4.427527754	0.520464304	8.50688072	1.79E-17	3.05E-15	Parent=_ptg000018l_001586	Dbxref=CDD:cd03784,Gene3D:G3DSA:3.40.50.2000,InterPro:IPR035595,InterPro:IPR002213,PANTHER:PTHR11926,Pfam:PF00201,ProSitePatterns:PS00375,Reactome:R-HSA-156588,SUPERFAMILY:SSF53756	Name=UGT85A24	Ontology_term=GO:0008194	product=7-deoxyloganetin glucosyltransferase	uniprot_id=F8WKW1
121	_ptg000027l_000715	4	2116.900373	3.420832852	0.402600009	8.496852404	1.95E-17	3.30E-15	Parent=_ptg000027l_000715	Dbxref=CDD:cd01398,Gene3D:G3DSA:3.30.70.260,Gene3D:G3DSA:3.40.50.1360,Hamap:MF_00170,InterPro:IPR037171,InterPro:IPR020672,InterPro:IPR004788,KEGG:00030+5.3.1.6,KEGG:00051+5.3.1.6,KEGG:00710+5.3.1.6,MetaCyc:PWY-1861,MetaCyc:PWY-5723,PANTHER:PTHR43748,PANTHER:PTHR43748:SF5,Pfam:PF06026,Reactome:R-HSA-5659996,Reactome:R-HSA-6791461,Reactome:R-HSA-71336,SUPERFAMILY:SSF100950,SUPERFAMILY:SSF75445,TIG…	Name=RPI2	Ontology_term=GO:0004751,GO:0009052	product=Probable ribose-5-phosphate isomerase 2	uniprot_id=Q9ZU38
122	_ptg000027l_001056	4	1021.548096	2.90809961	0.343632845	8.462810378	2.61E-17	4.39E-15	Parent=_ptg000027l_001056	Dbxref=CDD:cd00200,Gene3D:G3DSA:2.130.10.10,InterPro:IPR001680,InterPro:IPR015943,InterPro:IPR020472,InterPro:IPR017986,InterPro:IPR036322,PANTHER:PTHR22844:SF333,PANTHER:PTHR22844,PRINTS:PR00320,Pfam:PF00400,ProSiteProfiles:PS50082,ProSiteProfiles:PS50294,SMART:SM00320,SUPERFAMILY:SSF50978	Name=JGB	Ontology_term=GO:0005515	product=Protein JINGUBANG	uniprot_id=O48716
123	_ptg000023l_000815	4	155.7535423	5.370026046	0.635766276	8.446541201	3.00E-17	5.00E-15	Parent=_ptg000023l_000815	Dbxref=CDD:cd00018,Gene3D:G3DSA:3.30.730.10,InterPro:IPR001471,InterPro:IPR036955,InterPro:IPR016177,MobiDBLite:mobidb-lite,PANTHER:PTHR31190:SF105,PANTHER:PTHR31190,PRINTS:PR00367,Pfam:PF00847,ProSiteProfiles:PS51032,SMART:SM00380,SUPERFAMILY:SSF54171	Name=ERF1B	Ontology_term=GO:0003700,GO:0006355,GO:0003677	product=Ethylene-responsive transcription factor 1B	uniprot_id=Q8LDC8
124	_ptg000009l_000270	4	164.5689661	4.292521076	0.509072818	8.432037464	3.40E-17	5.62E-15	Parent=_ptg000009l_000270	Dbxref=CDD:cd00831,Gene3D:G3DSA:3.40.47.10,InterPro:IPR013747,InterPro:IPR016039,InterPro:IPR012392,InterPro:IPR013601,KEGG:00061+2.3.1.180,KEGG:00062+2.3.1.199,MetaCyc:PWY-4381,MetaCyc:PWY-5080,MetaCyc:PWY-5972,MetaCyc:PWY-6433,MetaCyc:PWY-6598,MetaCyc:PWY-7035,MetaCyc:PWY-7036,MetaCyc:PWY-7601,MetaCyc:PWY-7602,MetaCyc:PWY-7619,MetaCyc:PWY-7724,MetaCyc:PWY-7725,MetaCyc:PWY-8041,PANTHER:PTHR31561…	Name=KCS11	Ontology_term=GO:0003824,GO:0006633,GO:0016020,GO:0016747	product=3-ketoacyl-CoA synthase 11	uniprot_id=O48780
125	_ptg000014l_000244	1	625.5521983	2.993354812	0.356648829	8.393003333	4.74E-17	7.77E-15	Parent=_ptg000014l_000244	Dbxref=CDD:cd06562,Gene3D:G3DSA:3.20.20.80,Gene3D:G3DSA:3.30.379.10,InterPro:IPR025705,InterPro:IPR017853,InterPro:IPR029019,InterPro:IPR029018,InterPro:IPR015883,KEGG:00511+3.2.1.52,KEGG:00513+3.2.1.52,KEGG:00520+3.2.1.52,KEGG:00531+3.2.1.52,KEGG:00603+3.2.1.52,KEGG:00604+3.2.1.52,MetaCyc:PWY-6902,MetaCyc:PWY-7822,MetaCyc:PWY-7883,PANTHER:PTHR22600:SF43,PANTHER:PTHR22600,PIRSF:PIRSF001093,PRINTS…	Name=HEXO2	Ontology_term=GO:0004563,GO:0005975,GO:0004553	product=Beta-hexosaminidase 2	uniprot_id=Q9SYK0
126	_ptg000001l_000976	1	202.3192659	4.382139766	0.523238092	8.375039642	5.52E-17	8.98E-15	Parent=_ptg000001l_000976	Dbxref=CDD:cd00086,Coils:Coil,Gene3D:G3DSA:1.10.10.60,InterPro:IPR006563,InterPro:IPR001356,InterPro:IPR008422,InterPro:IPR009057,PANTHER:PTHR11850:SF82,PANTHER:PTHR11850,Pfam:PF07526,Pfam:PF05920,ProSiteProfiles:PS50071,SMART:SM00574,SMART:SM00389,SUPERFAMILY:SSF46689	Name=BLH8	Ontology_term=GO:0003677,GO:0006355	product=BEL1-like homeodomain protein 8	uniprot_id=Q9SJJ3
127	_ptg000019l_001280	4	438.1138647	-3.033329064	0.362995019	-8.356393089	6.47E-17	1.04E-14	Parent=_ptg000019l_001280	Dbxref=CDD:cd00371,Gene3D:G3DSA:3.30.70.100,InterPro:IPR006121,InterPro:IPR036163,PANTHER:PTHR22814:SF296,PANTHER:PTHR22814,Pfam:PF00403,ProSiteProfiles:PS50846,SUPERFAMILY:SSF55008	Name=HIPP23	Ontology_term=GO:0030001,GO:0046872	product=Heavy metal-associated isoprenylated plant protein 23	uniprot_id=O65657
128	_ptg000020l_001566	1	7180.426592	3.441729028	0.411845392	8.356847231	6.44E-17	1.04E-14	Parent=_ptg000020l_001566	Dbxref=CDD:cd02961,CDD:cd02995,CDD:cd02981,CDD:cd02982,Gene3D:G3DSA:3.40.30.10,InterPro:IPR005788,InterPro:IPR013766,InterPro:IPR036249,InterPro:IPR017937,InterPro:IPR005792,PANTHER:PTHR18929,PANTHER:PTHR18929:SF212,PRINTS:PR00421,Pfam:PF00085,Pfam:PF13848,ProSitePatterns:PS00194,ProSiteProfiles:PS51352,SUPERFAMILY:SSF52833,TIGRFAM:TIGR01126,TIGRFAM:TIGR01130	Ontology_term=GO:0003756,GO:0045454	product=Protein disulfide-isomerase	uniprot_id=Q43116
129	_ptg000007l_000238	3	1496.326921	4.529570668	0.543300829	8.337131885	7.61E-17	1.21E-14	Parent=_ptg000007l_000238	Dbxref=Gene3D:G3DSA:1.10.630.10,InterPro:IPR036396,InterPro:IPR002403,InterPro:IPR001128,PANTHER:PTHR24286:SF223,PANTHER:PTHR24286,PRINTS:PR00465,Pfam:PF00067,SUPERFAMILY:SSF48264	Name=AOS3	Ontology_term=GO:0005506,GO:0016705,GO:0020037,GO:0055114,GO:0004497	product=Allene oxide synthase 3	uniprot_id=Q8GZP5
130	_ptg000006l_002106	3	4994.807867	2.582403591	0.310753413	8.310137499	9.56E-17	1.51E-14	Parent=_ptg000006l_002106	Dbxref=Gene3D:G3DSA:1.20.140.10,Gene3D:G3DSA:2.40.110.10,Gene3D:G3DSA:1.10.540.10,InterPro:IPR002655,InterPro:IPR029320,InterPro:IPR006091,InterPro:IPR036250,InterPro:IPR009100,InterPro:IPR012258,InterPro:IPR037069,KEGG:00071+1.3.3.6,KEGG:00410+1.3.3.6,KEGG:00592+1.3.3.6,KEGG:00640+1.3.3.6,MetaCyc:PWY-5136,MetaCyc:PWY-6837,MetaCyc:PWY-6920,MetaCyc:PWY-7007,MetaCyc:PWY-7288,MetaCyc:PWY-7291,MetaCy…	Name=ACX1	Ontology_term=GO:0003997,GO:0005777,GO:0006635,GO:0016627,GO:0055114,GO:0006631,GO:0071949,GO:0050660	product=Peroxisomal acyl-coenzyme A oxidase 1	uniprot_id=O65202
131	_ptg000023l_000651	1	503.1656048	2.698439022	0.324919378	8.304949491	9.99E-17	1.56E-14	Parent=_ptg000023l_000651	Dbxref=CDD:cd05476,Gene3D:G3DSA:2.40.70.10,InterPro:IPR021109,InterPro:IPR001461,InterPro:IPR032861,InterPro:IPR034161,InterPro:IPR033121,PANTHER:PTHR13683,PANTHER:PTHR13683:SF779,PRINTS:PR00792,Pfam:PF14543,ProSiteProfiles:PS51767,SUPERFAMILY:SSF50630	Name=A36	Ontology_term=GO:0004190,GO:0006508	product=Aspartic proteinase 36	uniprot_id=Q4V3D2
132	_ptg000006l_000854	1	707.8727215	4.890603076	0.59020062	8.286340118	1.17E-16	1.81E-14	Parent=_ptg000006l_000854	Dbxref=Gene3D:G3DSA:3.50.70.10,Gene3D:G3DSA:1.10.890.20,InterPro:IPR016087,InterPro:IPR016088,InterPro:IPR016089,InterPro:IPR036298,KEGG:00941+5.5.1.6,MetaCyc:PWY-2002,MetaCyc:PWY-5059,MetaCyc:PWY-6325,MetaCyc:PWY-6787,MetaCyc:PWY-7397,MetaCyc:PWY-7897,PANTHER:PTHR47284:SF3,PANTHER:PTHR47284,Pfam:PF16035,SUPERFAMILY:SSF54626	Name=FAP2	Ontology_term=GO:0016872	product=Fatty-acid-binding protein 2	uniprot_id=Q84RK2
133	_ptg000018l_000915	4	563.5963443	5.019280561	0.607641932	8.260260357	1.45E-16	2.24E-14	Parent=_ptg000018l_000915	Dbxref=Gene3D:G3DSA:2.60.120.330,InterPro:IPR005123,InterPro:IPR027443,InterPro:IPR026992,PANTHER:PTHR10209:SF152,PANTHER:PTHR10209,PRINTS:PR00682,Pfam:PF03171,Pfam:PF14226,ProSiteProfiles:PS51471,SUPERFAMILY:SSF51197	Name=SLC1	Ontology_term=GO:0016491,GO:0055114	product=Probable 2-oxoglutarate-dependent dioxygenase SLC1	uniprot_id=Q6YYX9
134	_ptg000018l_001785	1	260.1435623	3.485015795	0.422124417	8.255897202	1.51E-16	2.31E-14	Parent=_ptg000018l_001785	Dbxref=Gene3D:G3DSA:3.40.50.300,InterPro:IPR027417,PANTHER:PTHR32175:SF14,PANTHER:PTHR32175,SUPERFAMILY:SSF52540	Name=nodH	product=Nodulation protein H	uniprot_id=P06237
135	_ptg000001l_001478	3	305.2363909	5.233052207	0.63849414	8.195928329	2.49E-16	3.78E-14	Parent=_ptg000001l_001478	Dbxref=Gene3D:G3DSA:3.10.450.50,InterPro:IPR032710,PANTHER:PTHR31723,SUPERFAMILY:SSF54427	product=Pathogen-related protein	uniprot_id=P16273
136	_ptg000027l_000834	1	42994.83128	2.519980325	0.308351606	8.172424829	3.02E-16	4.56E-14	Parent=_ptg000027l_000834	Dbxref=Gene3D:G3DSA:3.60.90.10,Gene3D:G3DSA:3.30.360.50,InterPro:IPR016067,InterPro:IPR001985,InterPro:IPR018166,KEGG:00270+4.1.1.50,KEGG:00330+4.1.1.50,MetaCyc:PWY-6834,PANTHER:PTHR11570:SF20,PANTHER:PTHR11570,PIRSF:PIRSF001355,Pfam:PF01536,ProSitePatterns:PS01336,Reactome:R-HSA-351202,SUPERFAMILY:SSF56276,TIGRFAM:TIGR00535	Name=SAMDC	Ontology_term=GO:0004014,GO:0008295,GO:0006597	product=S-adenosylmethionine decarboxylase proenzyme	uniprot_id=Q96555
137	_ptg000020l_000791	3	1423.842066	3.513338155	0.430634234	8.158520338	3.39E-16	5.08E-14	Parent=_ptg000020l_000791	Dbxref=CDD:cd01837,Gene3D:G3DSA:3.40.50.1110,InterPro:IPR001087,InterPro:IPR035669,InterPro:IPR036514,PANTHER:PTHR22835:SF547,PANTHER:PTHR22835,Pfam:PF00657,SUPERFAMILY:SSF52266	Name=At1g28590	Ontology_term=GO:0016788	product=GDSL esterase/lipase At1g28590	uniprot_id=Q8RXT9
138	_ptg000016l_000684	1	248.94134	5.663456245	0.696162053	8.135255605	4.11E-16	6.11E-14	Parent=_ptg000016l_000684	Dbxref=CDD:cd01958,Gene3D:G3DSA:1.10.110.10,InterPro:IPR036312,InterPro:IPR027923,MobiDBLite:mobidb-lite,PANTHER:PTHR31731,PANTHER:PTHR31731:SF16,PRINTS:PR00021,PRINTS:PR01217,Pfam:PF14547,SUPERFAMILY:SSF47699	Name=TPRP-F1	product=36.4 kDa proline-rich protein	uniprot_id=Q00451
139	_ptg000001l_001310	1	469.0796021	4.763472669	0.586012968	8.12861306	4.34E-16	6.40E-14	Parent=_ptg000001l_001310	Dbxref=CDD:cd03058,CDD:cd03185,Gene3D:G3DSA:3.40.30.10,Gene3D:G3DSA:1.20.1050.10,InterPro:IPR004046,InterPro:IPR004045,InterPro:IPR036249,InterPro:IPR040079,InterPro:IPR036282,InterPro:IPR010987,PANTHER:PTHR11260,PANTHER:PTHR11260:SF620,Pfam:PF00043,Pfam:PF02798,ProSiteProfiles:PS50404,ProSiteProfiles:PS50405,SFLD:SFLDG01152,SFLD:SFLDS00019,SUPERFAMILY:SSF52833,SUPERFAMILY:SSF47616	Name=PARA	Ontology_term=GO:0005515	product=Probable glutathione S-transferase parA	uniprot_id=P25317
140	_ptg000008l_001219	1	1319.459078	-2.621414029	0.323932024	-8.092481853	5.85E-16	8.56E-14	Parent=_ptg000008l_001219	Dbxref=Gene3D:G3DSA:1.25.40.10,InterPro:IPR002885,InterPro:IPR011990,InterPro:IPR033443,PANTHER:PTHR46128,Pfam:PF13812,Pfam:PF13041,Pfam:PF17177,Pfam:PF01535,ProSiteProfiles:PS51375,SUPERFAMILY:SSF48452,TIGRFAM:TIGR00756	Name=At2g35130	Ontology_term=GO:0005515	product=Pentatricopeptide repeat-containing protein At2g35130	uniprot_id=O82178
141	_ptg000008l_000677	4	8736.455706	2.660228041	0.329121051	8.082825559	6.33E-16	9.20E-14	Parent=_ptg000008l_000677	Dbxref=Gene3D:G3DSA:3.20.20.80,InterPro:IPR001360,InterPro:IPR017853,PANTHER:PTHR10353,PANTHER:PTHR10353:SF216,PRINTS:PR00131,Pfam:PF00232,SUPERFAMILY:SSF51445	Name=BGLU47	Ontology_term=GO:0004553,GO:0005975	product=Beta-glucosidase 47	uniprot_id=Q9SVS1
142	_ptg000027l_000686	0	857.5558996	3.703739705	0.460981793	8.034459852	9.40E-16	1.36E-13	Parent=_ptg000027l_000686	Dbxref=MobiDBLite:mobidb-lite	product=hypothetical protein
143	_ptg000018l_000710	1	901.5261674	5.707416937	0.711435023	8.022400855	1.04E-15	1.49E-13	Parent=_ptg000018l_000710	Dbxref=Coils:Coil,Gene3D:G3DSA:3.40.50.720,InterPro:IPR003099,InterPro:IPR036291,PANTHER:PTHR43207,PANTHER:PTHR43207:SF9,Pfam:PF02153,ProSiteProfiles:PS51176,SUPERFAMILY:SSF51735	Name=TYRAAT2	Ontology_term=GO:0004665,GO:0006571,GO:0008977,GO:0055114	product=Arogenate dehydrogenase 2%2C chloroplastic	uniprot_id=Q9LMR3
144	_ptg000007l_000040	1	280.5799738	4.70422825	0.586467583	8.021292889	1.05E-15	1.49E-13	Parent=_ptg000007l_000040	Dbxref=CDD:cd00018,Gene3D:G3DSA:3.30.730.10,InterPro:IPR001471,InterPro:IPR016177,InterPro:IPR036955,MobiDBLite:mobidb-lite,PANTHER:PTHR31190:SF167,PANTHER:PTHR31190,PRINTS:PR00367,Pfam:PF00847,ProSiteProfiles:PS51032,SMART:SM00380,SUPERFAMILY:SSF54171	Name=ERF113	Ontology_term=GO:0003700,GO:0006355,GO:0003677	product=Ethylene-responsive transcription factor ERF113	uniprot_id=Q9LYU3
145	_ptg000008l_001412	1	794.3964313	-2.391214958	0.298711671	-8.005093854	1.19E-15	1.69E-13	Parent=_ptg000008l_001412	Dbxref=InterPro:IPR013525,PANTHER:PTHR19241,PANTHER:PTHR19241:SF280,Pfam:PF01061,Reactome:R-HSA-1369062	Name=ABCG32	Ontology_term=GO:0016020	product=ABC transporter G family member 32	uniprot_id=O81016
146	_ptg000025l_000040	3	440.8299413	3.145166188	0.393797414	7.986761914	1.39E-15	1.95E-13	Parent=_ptg000025l_000040	Dbxref=InterPro:IPR013057,PANTHER:PTHR22950:SF585,PANTHER:PTHR22950,Pfam:PF01490	Name=AVT3C	product=Amino acid transporter AVT3C	uniprot_id=Q9SVG0
147	_ptg000006l_001377	4	3431.721503	2.762566858	0.345956098	7.985310495	1.40E-15	1.95E-13	Parent=_ptg000006l_001377	Dbxref=Coils:Coil,Gene3D:G3DSA:1.20.5.170,MobiDBLite:mobidb-lite,PANTHER:PTHR34360,PANTHER:PTHR34360:SF8,SUPERFAMILY:SSF58113	product=hypothetical protein
148	_ptg000007l_001489	3	335.5376241	8.891100095	1.113724719	7.983211602	1.43E-15	1.98E-13	Parent=_ptg000007l_001489	Dbxref=CDD:cd00684,Gene3D:G3DSA:1.10.600.10,Gene3D:G3DSA:1.50.10.130,InterPro:IPR008949,InterPro:IPR036965,InterPro:IPR008930,InterPro:IPR005630,InterPro:IPR034741,InterPro:IPR001906,PANTHER:PTHR31225:SF0,PANTHER:PTHR31225,Pfam:PF03936,Pfam:PF01397,SFLD:SFLDS00005,SFLD:SFLDG01019,SUPERFAMILY:SSF48239,SUPERFAMILY:SSF48576	Ontology_term=GO:0010333,GO:0016829,GO:0000287	product=(3S%2C6E)-nerolidol synthase 1	uniprot_id=P0CV94
149	_ptg000016l_002171	4	1961.150951	2.26005577	0.283306459	7.977424081	1.49E-15	2.06E-13	Parent=_ptg000016l_002171	Dbxref=InterPro:IPR005178,PANTHER:PTHR23423,PANTHER:PTHR23423:SF63,Pfam:PF03619	Name=TMEM184A	product=Transmembrane protein 184A	uniprot_id=Q6ZMB5
150	_ptg000008l_001543	1	374.3054555	8.570599441	1.075758075	7.967032403	1.63E-15	2.22E-13	Parent=_ptg000008l_001543	Dbxref=CDD:cd00609,Gene3D:G3DSA:3.40.640.10,Gene3D:G3DSA:2.10.25.30,Gene3D:G3DSA:3.90.1150.10,InterPro:IPR015421,InterPro:IPR006948,InterPro:IPR037029,InterPro:IPR006947,InterPro:IPR015424,InterPro:IPR015422,PANTHER:PTHR43795,PANTHER:PTHR43795:SF56,Pfam:PF04864,Pfam:PF04863,SUPERFAMILY:SSF53383	Name=TAR4	Ontology_term=GO:0003824,GO:0016846	product=Tryptophan aminotransferase-related protein 4	uniprot_id=Q93Z38
151	_ptg000016l_001135	3	20319.30094	5.073721567	0.638157865	7.950574369	1.86E-15	2.52E-13	Parent=_ptg000016l_001135	Dbxref=CDD:cd00107,Gene3D:G3DSA:3.30.30.10,InterPro:IPR036574,InterPro:IPR003614,InterPro:IPR008176,PANTHER:PTHR33147,PANTHER:PTHR33147:SF48,PRINTS:PR00288,Pfam:PF00304,SMART:SM00505,SUPERFAMILY:SSF57095	Name=FST	Ontology_term=GO:0006952	product=Defensin-like protein	uniprot_id=P32026
152	_ptg000001l_000837	1	285.7423372	-2.951568101	0.371414337	-7.946834051	1.91E-15	2.56E-13	Parent=_ptg000001l_000837	Dbxref=Gene3D:G3DSA:3.90.1300.10,InterPro:IPR023631,InterPro:IPR036928,KEGG:00970+6.3.5.7,PANTHER:PTHR42678:SF23,PANTHER:PTHR42678,Pfam:PF01425,SUPERFAMILY:SSF75304	Name=At4g34880	product=Probable amidase At4g34880	uniprot_id=A0A1P8B760
153	_ptg000014l_000493	4	1324.212309	2.608613664	0.328232699	7.947452124	1.90E-15	2.56E-13	Parent=_ptg000014l_000493	Dbxref=CDD:cd01989,CDD:cd16655,Coils:Coil,Gene3D:G3DSA:1.10.510.10,Gene3D:G3DSA:3.30.200.20,Gene3D:G3DSA:3.40.50.620,Gene3D:G3DSA:3.30.40.10,InterPro:IPR003613,InterPro:IPR011009,InterPro:IPR014729,InterPro:IPR000719,InterPro:IPR013083,InterPro:IPR008271,InterPro:IPR017441,MetaCyc:PWY-7511,PANTHER:PTHR45647:SF72,PANTHER:PTHR45647,Pfam:PF00069,Pfam:PF04564,ProSitePatterns:PS00108,ProSitePatterns:P…	Name=PUB33	Ontology_term=GO:0004842,GO:0016567,GO:0004672,GO:0005524,GO:0006468	product=U-box domain-containing protein 33	uniprot_id=Q8GUH1
154	_ptg000003l_001104	0	203.4553192	-3.222128915	0.406329491	-7.929842619	2.19E-15	2.92E-13	Parent=_ptg000003l_001104	Dbxref=PANTHER:PTHR32195,PANTHER:PTHR32195:SF24	product=hypothetical protein
155	_ptg000025l_000709	1	4972.447634	2.709326498	0.342312558	7.914773897	2.48E-15	3.28E-13	Parent=_ptg000025l_000709	Dbxref=CDD:cd05302,Gene3D:G3DSA:3.40.50.720,Hamap:MF_03210,InterPro:IPR029753,InterPro:IPR006140,InterPro:IPR036291,InterPro:IPR029752,InterPro:IPR033689,InterPro:IPR006139,KEGG:00630+1.17.1.9,KEGG:00680+1.17.1.9,MetaCyc:PWY-1881,MetaCyc:PWY-5497,MetaCyc:PWY-6696,MetaCyc:PWY-7985,PANTHER:PTHR42938:SF26,PANTHER:PTHR42938,Pfam:PF02826,Pfam:PF00389,ProSitePatterns:PS00670,ProSitePatterns:PS00671,Pro…	Name=FDH1	Ontology_term=GO:0051287,GO:0055114,GO:0008863,GO:0016616	product=Formate dehydrogenase%2C mitochondrial	uniprot_id=Q07511
156	_ptg000007l_000476	1	307.0927152	8.791689864	1.111440427	7.910176427	2.57E-15	3.38E-13	Parent=_ptg000007l_000476	Dbxref=Gene3D:G3DSA:2.60.120.330,InterPro:IPR005123,InterPro:IPR027443,InterPro:IPR026992,PANTHER:PTHR10209,PANTHER:PTHR10209:SF135,Pfam:PF03171,Pfam:PF14226,ProSiteProfiles:PS51471,SUPERFAMILY:SSF51197	Name=D4H	Ontology_term=GO:0016491,GO:0055114	product=Deacetoxyvindoline 4-hydroxylase	uniprot_id=O04847
157	_ptg000002l_000126	4	293.8487544	3.882427884	0.492302288	7.886268207	3.11E-15	4.07E-13	Parent=_ptg000002l_000126	Dbxref=Gene3D:G3DSA:3.30.43.10,Gene3D:G3DSA:3.30.465.10,Gene3D:G3DSA:3.40.462.10,InterPro:IPR036318,InterPro:IPR015345,InterPro:IPR006093,InterPro:IPR016167,InterPro:IPR016169,InterPro:IPR006094,InterPro:IPR016170,InterPro:IPR016166,InterPro:IPR016164,KEGG:00908+1.5.99.12,PANTHER:PTHR13878:SF106,PANTHER:PTHR13878,Pfam:PF09265,Pfam:PF01565,ProSitePatterns:PS00862,ProSiteProfiles:PS51387,SUPERFAMIL…	Name=CKX1	Ontology_term=GO:0050660,GO:0009690,GO:0019139,GO:0055114,GO:0016491,GO:0071949,GO:0003824	product=Cytokinin dehydrogenase 1	uniprot_id=O22213
158	_ptg000025l_000382	4	212.7326833	5.742914142	0.728810393	7.87984666	3.28E-15	4.25E-13	Parent=_ptg000025l_000382	Dbxref=InterPro:IPR002076,KEGG:00062+2.3.1.199,MetaCyc:PWY-5080,MetaCyc:PWY-5972,MetaCyc:PWY-6433,MetaCyc:PWY-6598,MetaCyc:PWY-7035,MetaCyc:PWY-7036,MetaCyc:PWY-7601,MetaCyc:PWY-7602,MetaCyc:PWY-7619,MetaCyc:PWY-7724,MetaCyc:PWY-7725,MetaCyc:PWY-8041,PANTHER:PTHR11157:SF124,PANTHER:PTHR11157,Pfam:PF01151,Reactome:R-HSA-75876	Name=HOS3	Ontology_term=GO:0016021	product=Elongation of fatty acids protein 3-like	uniprot_id=Q9SYY4
159	_ptg000025l_000354	4	3714.069845	3.318215149	0.421941617	7.864157066	3.72E-15	4.79E-13	Parent=_ptg000025l_000354	Dbxref=CDD:cd07214,Gene3D:G3DSA:3.40.1090.10,InterPro:IPR002641,InterPro:IPR016035,PANTHER:PTHR32176:SF32,PANTHER:PTHR32176,Pfam:PF01734,ProSiteProfiles:PS51635,SUPERFAMILY:SSF52151	Name=PLP2	Ontology_term=GO:0006629	product=Patatin-like protein 2	uniprot_id=O48723
160	_ptg000001l_001141	3	147.494176	-3.26206019	0.415549863	-7.849984992	4.16E-15	5.33E-13	Parent=_ptg000001l_001141	Dbxref=InterPro:IPR040374,MobiDBLite:mobidb-lite,PANTHER:PTHR34207	Name=BIC1	Ontology_term=GO:0009785	product=Protein BIC1	uniprot_id=Q9LXJ1
161	_ptg000008l_000988	2	198.9455655	3.723108865	0.474697537	7.84311814	4.39E-15	5.60E-13	Parent=_ptg000008l_000988	Dbxref=CDD:cd02248,Gene3D:G3DSA:3.90.70.10,Gene3D:G3DSA:3.10.20.500,InterPro:IPR000118,InterPro:IPR038765,InterPro:IPR013201,InterPro:IPR025660,InterPro:IPR000668,InterPro:IPR025661,InterPro:IPR037277,InterPro:IPR039417,InterPro:IPR000169,PANTHER:PTHR12411,PANTHER:PTHR12411:SF658,PRINTS:PR00705,Pfam:PF00396,Pfam:PF08246,Pfam:PF00112,ProSitePatterns:PS00639,ProSitePatterns:PS00640,ProSitePatterns:…	Name=RD21B	Ontology_term=GO:0006508,GO:0008234	product=Probable cysteine protease RD21B	uniprot_id=Q9FMH8
162	_ptg000016l_002010	4	3703.205968	-3.054156155	0.390140272	-7.828353987	4.94E-15	6.26E-13	Parent=_ptg000016l_002010	Dbxref=Gene3D:G3DSA:1.10.630.10,InterPro:IPR036396,InterPro:IPR001128,InterPro:IPR017972,InterPro:IPR002401,PANTHER:PTHR24282:SF128,PANTHER:PTHR24282,PRINTS:PR00385,PRINTS:PR00463,Pfam:PF00067,ProSitePatterns:PS00086,SUPERFAMILY:SSF48264	Ontology_term=GO:0005506,GO:0016705,GO:0020037,GO:0055114	product=Cytochrome P450 CYP72A219	uniprot_id=H2DH21
163	_ptg000001l_001273	4	4297.386603	-2.210948396	0.282763149	-7.819082531	5.32E-15	6.69E-13	Parent=_ptg000001l_001273	Dbxref=CDD:cd00167,Gene3D:G3DSA:1.10.10.60,InterPro:IPR017930,InterPro:IPR009057,InterPro:IPR001005,MobiDBLite:mobidb-lite,PANTHER:PTHR45675:SF22,PANTHER:PTHR45675,Pfam:PF00249,ProSiteProfiles:PS51294,SMART:SM00717,SUPERFAMILY:SSF46689	Name=MYB48	product=Transcription factor MYB48	uniprot_id=Q9LX82
164	_ptg000006l_001949	4	4132.052622	3.053184509	0.391051044	7.807636772	5.83E-15	7.28E-13	Parent=_ptg000006l_001949	Dbxref=Gene3D:G3DSA:3.40.50.150,InterPro:IPR004159,InterPro:IPR029063,PANTHER:PTHR10108,PANTHER:PTHR10108:SF1076,Pfam:PF03141,SUPERFAMILY:SSF53335	Name=ERD3	Ontology_term=GO:0008168	product=Probable methyltransferase PMT21	uniprot_id=Q94II3
165	_ptg000020l_000472	1	28365.3443	2.791385361	0.35856773	7.784820358	6.98E-15	8.67E-13	Parent=_ptg000020l_000472	Dbxref=Gene3D:G3DSA:1.10.630.10,InterPro:IPR001128,InterPro:IPR017972,InterPro:IPR036396,InterPro:IPR002401,PANTHER:PTHR24281,PRINTS:PR00385,PRINTS:PR00463,Pfam:PF00067,ProSitePatterns:PS00086,SUPERFAMILY:SSF48264	Name=CYP82C4	Ontology_term=GO:0005506,GO:0016705,GO:0020037,GO:0055114	product=Xanthotoxin 5-hydroxylase CYP82C4	uniprot_id=Q9SZ46
166	_ptg000016l_001753	1	1137.025006	3.49760755	0.451033088	7.754658455	8.86E-15	1.09E-12	Parent=_ptg000016l_001753	Dbxref=Gene3D:G3DSA:2.30.180.10,InterPro:IPR036378,InterPro:IPR000782,MobiDBLite:mobidb-lite,PANTHER:PTHR32077:SF3,PANTHER:PTHR32077,Pfam:PF02469,ProSiteProfiles:PS50213,SMART:SM00554,SUPERFAMILY:SSF82153	Name=FLA7	product=Fasciclin-like arabinogalactan protein 7	uniprot_id=Q9SJ81
167	_ptg000038l_000056	3	3412.305307	3.015003444	0.3888976	7.752692334	9.00E-15	1.10E-12	Parent=_ptg000038l_000056	Dbxref=CDD:cd00113,Gene3D:G3DSA:2.60.60.20,InterPro:IPR010417,InterPro:IPR036392,PANTHER:PTHR31718,PANTHER:PTHR31718:SF31,Pfam:PF06232,SUPERFAMILY:SSF49723	Name=ATS3A	Ontology_term=GO:0005515	product=Embryo-specific protein ATS3A	uniprot_id=Q681K2
168	_ptg000007l_001014	1	455.8872769	5.920516994	0.765399862	7.735194752	1.03E-14	1.26E-12	Parent=_ptg000007l_001014	Dbxref=Gene3D:G3DSA:1.20.1280.50,InterPro:IPR036047,PANTHER:PTHR33736,PANTHER:PTHR33736:SF13,SUPERFAMILY:SSF81383	Name=At2g36090	Ontology_term=GO:0005515	product=Probable F-box protein At2g36090	uniprot_id=Q9SIH5
169	_ptg000016l_002165	4	4416.664157	4.364397615	0.564284795	7.734388125	1.04E-14	1.26E-12	Parent=_ptg000016l_002165	Dbxref=Gene3D:G3DSA:3.30.310.150,InterPro:IPR003441,InterPro:IPR036093,PANTHER:PTHR31719,PANTHER:PTHR31719:SF141,Pfam:PF02365,ProSiteProfiles:PS51005,SUPERFAMILY:SSF101941	Name=JA2L	Ontology_term=GO:0003677,GO:0006355	product=NAC domain-containing protein JA2L	uniprot_id=A0A3Q7HH64
170	_ptg000007l_000168	3	156.6921925	5.727018236	0.742339633	7.714822135	1.21E-14	1.46E-12	Parent=_ptg000007l_000168	Dbxref=Gene3D:G3DSA:3.40.50.1100,InterPro:IPR036052,InterPro:IPR001926,InterPro:IPR006654,KEGG:00260+4.2.1.20,KEGG:00400+4.2.1.20,PANTHER:PTHR42882:SF2,PANTHER:PTHR42882,Pfam:PF00291,SUPERFAMILY:SSF53686	Name=TSB2	Ontology_term=GO:0004834,GO:0006568	product=Tryptophan synthase beta chain 2%2C chloroplastic	uniprot_id=P25269
171	_ptg000018l_001233	4	1825.95853	2.780583888	0.362158264	7.677814271	1.62E-14	1.94E-12	Parent=_ptg000018l_001233	Dbxref=CDD:cd06660,InterPro:IPR018170,InterPro:IPR036812,InterPro:IPR023210,InterPro:IPR020471,PANTHER:PTHR11732:SF451,PANTHER:PTHR11732,PRINTS:PR00069,Pfam:PF00248,ProSitePatterns:PS00798,ProSitePatterns:PS00063,ProSitePatterns:PS00062,SUPERFAMILY:SSF51430	Name=AKR4C10	Ontology_term=GO:0016491,GO:0055114	product=Aldo-keto reductase family 4 member C10	uniprot_id=Q84TF0
172	_ptg000018l_001635	1	335.1506133	8.296596377	1.08154834	7.671036118	1.71E-14	2.03E-12	Parent=_ptg000018l_001635	Dbxref=CDD:cd04216,Gene3D:G3DSA:2.60.40.420,InterPro:IPR008972,InterPro:IPR039391,InterPro:IPR003245,PANTHER:PTHR33021,PANTHER:PTHR33021:SF2,Pfam:PF02298,ProSiteProfiles:PS51485,SUPERFAMILY:SSF49503	Name=MTR_7g086140	Ontology_term=GO:0009055	product=Blue copper protein 1a	uniprot_id=G7L0H3
173	_ptg000007l_001092	1	271.2324077	-2.701901061	0.353355227	-7.646415988	2.07E-14	2.45E-12	Parent=_ptg000007l_001092	Dbxref=Gene3D:G3DSA:2.20.25.80,InterPro:IPR003657,InterPro:IPR036576,MobiDBLite:mobidb-lite,PANTHER:PTHR31221,PANTHER:PTHR31221:SF90,Pfam:PF03106,ProSiteProfiles:PS50811,SMART:SM00774,SUPERFAMILY:SSF118290	Name=WRKY44	Ontology_term=GO:0003700,GO:0006355,GO:0043565	product=WRKY transcription factor 44	uniprot_id=Q9ZUU0
174	_ptg000010l_002734	1	6467.846524	2.27359306	0.297528432	7.6415993	2.15E-14	2.53E-12	Parent=_ptg000010l_002734	product=hypothetical protein
175	_ptg000007l_000968	1	147.7715666	4.554315601	0.596684573	7.632702111	2.30E-14	2.69E-12	Parent=_ptg000007l_000968	Dbxref=CDD:cd00167,Gene3D:G3DSA:1.10.10.60,InterPro:IPR001005,InterPro:IPR017930,InterPro:IPR009057,PANTHER:PTHR45614,PANTHER:PTHR45614:SF97,Pfam:PF00249,ProSiteProfiles:PS51294,SMART:SM00717,SUPERFAMILY:SSF46689	Name=CSA	product=Transcription factor CSA	uniprot_id=Q5NBM8
176	_ptg000012l_000603	2	566.4912302	2.846213389	0.373124897	7.628044693	2.38E-14	2.78E-12	Parent=_ptg000012l_000603	Dbxref=CDD:cd00028,CDD:cd01098,CDD:cd14066,Gene3D:G3DSA:2.90.10.10,Gene3D:G3DSA:3.30.200.20,Gene3D:G3DSA:1.10.510.10,InterPro:IPR024171,InterPro:IPR011009,InterPro:IPR001480,InterPro:IPR000858,InterPro:IPR000719,InterPro:IPR036426,InterPro:IPR008271,InterPro:IPR017441,InterPro:IPR003609,KEGG:04150+2.7.11.1,KEGG:04151+2.7.11.1,KEGG:04714+2.7.11.1,KEGG:04926+2.7.11.1,KEGG:05163+2.7.11.1,KEGG:05165+…	Name=RLK1	Ontology_term=GO:0004674,GO:0048544,GO:0004672,GO:0005524,GO:0006468	product=G-type lectin S-receptor-like serine/threonine-protein kinase RLK1	uniprot_id=Q39202
177	_ptg000009l_000687	1	13403.80967	2.641093771	0.348035819	7.588568848	3.23E-14	3.75E-12	Parent=_ptg000009l_000687	Dbxref=CDD:cd00751,Gene3D:G3DSA:3.40.47.10,InterPro:IPR020615,InterPro:IPR020616,InterPro:IPR016039,InterPro:IPR020617,InterPro:IPR002155,InterPro:IPR020610,InterPro:IPR020613,PANTHER:PTHR43853,PANTHER:PTHR43853:SF13,Pfam:PF00108,Pfam:PF02803,ProSitePatterns:PS00098,ProSitePatterns:PS00099,ProSitePatterns:PS00737,SUPERFAMILY:SSF53901,TIGRFAM:TIGR01930	Name=PED1	Ontology_term=GO:0016747,GO:0003824	product=3-ketoacyl-CoA thiolase 2%2C peroxisomal	uniprot_id=Q56WD9
178	_ptg000025l_000811	0	285.0566193	2.873638086	0.379486819	7.572431882	3.66E-14	4.22E-12	Parent=_ptg000025l_000811	Dbxref=Coils:Coil,InterPro:IPR019351,PANTHER:PTHR22876,Pfam:PF10217	Name=C9orf85	product=Uncharacterized protein C9orf85	uniprot_id=Q96MD7
179	_ptg000014l_000562	3	16251.94047	3.753228859	0.496452558	7.560095717	4.03E-14	4.61E-12	Parent=_ptg000014l_000562	Dbxref=InterPro:IPR004255,InterPro:IPR009721,KEGG:00073+2.3.1.20,KEGG:00561+2.3.1.20,PANTHER:PTHR31650,PANTHER:PTHR31650:SF28,Pfam:PF03007,Pfam:PF06974,SUPERFAMILY:SSF52777	Name=WSD5	Ontology_term=GO:0004144,GO:0045017	product=Wax ester synthase/diacylglycerol acyltransferase 5	uniprot_id=Q9M3B2
180	_ptg000010l_001989	4	262.1401309	-3.570068974	0.473398904	-7.54135454	4.65E-14	5.30E-12	Parent=_ptg000010l_001989	Dbxref=CDD:cd00156,InterPro:IPR011006,InterPro:IPR001789,MobiDBLite:mobidb-lite,PANTHER:PTHR43874,PANTHER:PTHR43874:SF62,Pfam:PF00072,SMART:SM00448,SUPERFAMILY:SSF52172	Name=ARR6	Ontology_term=GO:0000160	product=Two-component response regulator ARR6	uniprot_id=Q9ZWS6
181	_ptg000018l_001299	1	10671.95462	3.333210803	0.442203773	7.537725836	4.78E-14	5.39E-12	Parent=_ptg000018l_001299	Dbxref=Gene3D:G3DSA:3.30.559.10,InterPro:IPR023213,InterPro:IPR003480,PANTHER:PTHR31896:SF5,PANTHER:PTHR31896,Pfam:PF02458,Reactome:R-HSA-389661,SUPERFAMILY:SSF52777	Name=DCR	Ontology_term=GO:0016747	product=BAHD acyltransferase DCR	uniprot_id=Q9FF86
182	_ptg000029l_000176	1	203.7677488	3.749443461	0.497423851	7.537723525	4.78E-14	5.39E-12	Parent=_ptg000029l_000176	Dbxref=InterPro:IPR016024,MobiDBLite:mobidb-lite,PANTHER:PTHR46087:SF5,PANTHER:PTHR46087,SUPERFAMILY:SSF48371	Name=SRL2	product=Protein SEMI-ROLLED LEAF 2	uniprot_id=Q10MI0
183	_ptg000016l_001160	3	1669.253582	4.319712801	0.57358305	7.531102603	5.03E-14	5.64E-12	Parent=_ptg000016l_001160	Dbxref=Gene3D:G3DSA:3.90.730.10,InterPro:IPR001568,InterPro:IPR036430,InterPro:IPR018188,PANTHER:PTHR11240:SF52,PANTHER:PTHR11240,Pfam:PF00445,ProSitePatterns:PS00530,Reactome:R-HSA-6798695,SUPERFAMILY:SSF55895	Name=RNS3	Ontology_term=GO:0003723,GO:0033897	product=Ribonuclease 3	uniprot_id=P42815
184	_ptg000008l_000856	4	458.1294738	4.448095679	0.590893182	7.527749205	5.16E-14	5.75E-12	Parent=_ptg000008l_000856	Dbxref=CDD:cd00693,Gene3D:G3DSA:1.10.520.10,Gene3D:G3DSA:1.10.420.10,InterPro:IPR019793,InterPro:IPR019794,InterPro:IPR000823,InterPro:IPR002016,InterPro:IPR033905,InterPro:IPR010255,KEGG:00940+1.11.1.7,MetaCyc:PWY-5461,MetaCyc:PWY-5466,MetaCyc:PWY-5469,MetaCyc:PWY-6824,MetaCyc:PWY-7214,MetaCyc:PWY-7445,PANTHER:PTHR31388:SF166,PANTHER:PTHR31388,PRINTS:PR00461,PRINTS:PR00458,Pfam:PF00141,ProSitePa…	Name=TAP1	Ontology_term=GO:0004601,GO:0055114,GO:0006979,GO:0020037,GO:0042744	product=Suberization-associated anionic peroxidase 1	uniprot_id=P15003
185	_ptg000007l_001229	4	257.8326457	7.191535769	0.956771617	7.516460191	5.63E-14	6.24E-12	Parent=_ptg000007l_001229	Dbxref=InterPro:IPR021825,MobiDBLite:mobidb-lite,PANTHER:PTHR31038:SF13,PANTHER:PTHR31038,Pfam:PF11891	Name=RE	product=Protein RETICULATA%2C chloroplastic	uniprot_id=B9DFK5
186	_ptg000038l_000815	1	2761.949786	3.164065993	0.422837899	7.482929037	7.27E-14	8.01E-12	Parent=_ptg000038l_000815	Dbxref=CDD:cd01741,Gene3D:G3DSA:3.40.50.880,InterPro:IPR017926,InterPro:IPR029062,PANTHER:PTHR42695:SF13,PANTHER:PTHR42695,Pfam:PF00117,ProSiteProfiles:PS51273,SUPERFAMILY:SSF52317	Name=GGP5	product=Gamma-glutamyl peptidase 5	uniprot_id=O82225
187	_ptg000010l_002557	4	301.1421635	6.602949762	0.882922918	7.478512138	7.52E-14	8.24E-12	Parent=_ptg000010l_002557	Dbxref=InterPro:IPR006946,PANTHER:PTHR31265,PANTHER:PTHR31265:SF24,Pfam:PF04862	Name=DGR2	product=Protein DUF642 L-GALACTONO-1%2C4-LACTONE-RESPONSIVE GENE 2	uniprot_id=Q94F20
188	_ptg000025l_000537	4	1554.506494	3.046558969	0.407769581	7.471275718	7.94E-14	8.66E-12	Parent=_ptg000025l_000537	Dbxref=PANTHER:PTHR12242,PANTHER:PTHR12242:SF29	product=hypothetical protein
189	_ptg000014l_001207	4	6527.696241	-2.652822054	0.355541715	-7.461352475	8.56E-14	9.19E-12	Parent=_ptg000014l_001207	Dbxref=MobiDBLite:mobidb-lite,PANTHER:PTHR33513,PANTHER:PTHR33513:SF4	product=hypothetical protein
190	_ptg000016l_001927	4	616.8066815	2.832684959	0.379617274	7.461949575	8.53E-14	9.19E-12	Parent=_ptg000016l_001927	Dbxref=InterPro:IPR008507,PANTHER:PTHR31343:SF38,PANTHER:PTHR31343,Pfam:PF05623	product=hypothetical protein
191	_ptg000027l_001091	3	9058.440277	4.821318365	0.646154904	7.46155192	8.55E-14	9.19E-12	Parent=_ptg000027l_001091	Dbxref=InterPro:IPR004873,PANTHER:PTHR31458,PANTHER:PTHR31458:SF12,Pfam:PF03181,ProSiteProfiles:PS51277,SMART:SM01045	Name=GP2	product=Polygalacturonase non-catalytic subunit AroGP2	uniprot_id=P93217
192	_ptg000009l_000569	4	342.0415105	4.40557257	0.590576912	7.459777854	8.67E-14	9.25E-12	Parent=_ptg000009l_000569	Dbxref=CDD:cd00018,Gene3D:G3DSA:3.30.730.10,InterPro:IPR001471,InterPro:IPR036955,InterPro:IPR016177,MobiDBLite:mobidb-lite,PANTHER:PTHR31190:SF84,PANTHER:PTHR31190,PRINTS:PR00367,Pfam:PF00847,ProSiteProfiles:PS51032,SMART:SM00380,SUPERFAMILY:SSF54171	Name=ERF098	Ontology_term=GO:0003700,GO:0006355,GO:0003677	product=Ethylene-responsive transcription factor ERF098	uniprot_id=Q9LTC5
193	_ptg000016l_002210	4	162.701953	-2.993597043	0.401816961	-7.45015103	9.32E-14	9.90E-12	Parent=_ptg000016l_002210	Dbxref=Gene3D:G3DSA:1.10.10.10,InterPro:IPR019153,InterPro:IPR036390,InterPro:IPR036388,Pfam:PF09756,SUPERFAMILY:SSF46785	Name=Os07g0103200	product=DDRGK domain-containing protein 1	uniprot_id=Q8LH03
194	_ptg000025l_000327	4	2557.016016	2.446189719	0.329558819	7.422619513	1.15E-13	1.21E-11	Parent=_ptg000025l_000327	Dbxref=CDD:cd01570,Gene3D:G3DSA:3.20.140.10,Gene3D:G3DSA:3.20.20.70,InterPro:IPR007229,InterPro:IPR036068,InterPro:IPR040727,InterPro:IPR006405,InterPro:IPR041619,InterPro:IPR013785,KEGG:00760+6.3.4.21,MetaCyc:PWY-5381,PANTHER:PTHR11098:SF22,PANTHER:PTHR11098,PIRSF:PIRSF000484,Pfam:PF17767,Pfam:PF17956,Reactome:R-HSA-197264,Reactome:R-HSA-6798695,SUPERFAMILY:SSF51690,SUPERFAMILY:SSF54675,TIGRFAM:…	Name=NAPRT1	Ontology_term=GO:0004514,GO:0009435,GO:0004516,GO:0003824	product=Nicotinate phosphoribosyltransferase 1	uniprot_id=Q8RWM2
195	_ptg000029l_000128	4	16190.21103	3.771930736	0.50911841	7.408749447	1.27E-13	1.34E-11	Parent=_ptg000029l_000128	Dbxref=CDD:cd00042,Gene3D:G3DSA:3.10.450.650,InterPro:IPR000010,InterPro:IPR018073,InterPro:IPR027214,PANTHER:PTHR11413,Pfam:PF00031,ProSitePatterns:PS00287,SMART:SM00043,SUPERFAMILY:SSF54403	Ontology_term=GO:0004869	product=Multicystatin	uniprot_id=P37842
196	_ptg000006l_002373	3	503.4110144	6.026895299	0.813766727	7.406170713	1.30E-13	1.36E-11	Parent=_ptg000006l_002373	Dbxref=CDD:cd00083,Coils:Coil,Gene3D:G3DSA:4.10.280.10,InterPro:IPR011598,InterPro:IPR025610,InterPro:IPR036638,MobiDBLite:mobidb-lite,PANTHER:PTHR11514:SF115,PANTHER:PTHR11514,Pfam:PF14215,Pfam:PF00010,ProSiteProfiles:PS50888,SMART:SM00353,SUPERFAMILY:SSF47459	Name=BHLH14	Ontology_term=GO:0046983	product=Transcription factor bHLH14	uniprot_id=O23090
197	_ptg000018l_001961	4	177.820758	-3.188427046	0.430966382	-7.398319643	1.38E-13	1.44E-11	Parent=_ptg000018l_001961	Dbxref=CDD:cd00325,Gene3D:G3DSA:3.30.20.10,Gene3D:G3DSA:1.10.530.10,InterPro:IPR016283,InterPro:IPR023346,InterPro:IPR000726,KEGG:00520+3.2.1.14,MetaCyc:PWY-6855,MetaCyc:PWY-6902,MetaCyc:PWY-7822,PANTHER:PTHR22595,PANTHER:PTHR22595:SF130,PIRSF:PIRSF001060,Pfam:PF00182,SUPERFAMILY:SSF53955	Name=CTL1	Ontology_term=GO:0004568,GO:0005975,GO:0006032,GO:0016998	product=Chitinase-like protein 1	uniprot_id=Q9MA41
198	_ptg000006l_001262	4	7871.036797	2.875067856	0.388860537	7.393570661	1.43E-13	1.48E-11	Parent=_ptg000006l_001262	Dbxref=CDD:cd00609,Coils:Coil,Gene3D:G3DSA:3.40.640.10,Gene3D:G3DSA:3.90.1150.10,InterPro:IPR004838,InterPro:IPR004839,InterPro:IPR015421,InterPro:IPR015422,InterPro:IPR015424,PANTHER:PTHR43795,PANTHER:PTHR43795:SF66,PRINTS:PR00753,Pfam:PF00155,ProSitePatterns:PS00105,SUPERFAMILY:SSF53383	Name=ACS1	Ontology_term=GO:0003824,GO:0009058,GO:0030170	product=1-aminocyclopropane-1-carboxylate synthase	uniprot_id=P31531
199	_ptg000007l_001363	4	151.4568449	-4.27676014	0.580963876	-7.361490648	1.82E-13	1.87E-11	Parent=_ptg000007l_001363	Dbxref=CDD:cd00018,Gene3D:G3DSA:3.30.730.10,InterPro:IPR036955,InterPro:IPR001471,InterPro:IPR016177,MobiDBLite:mobidb-lite,PANTHER:PTHR31677:SF90,PANTHER:PTHR31677,PRINTS:PR00367,Pfam:PF00847,ProSiteProfiles:PS51032,SMART:SM00380,SUPERFAMILY:SSF54171	Name=ERF109	Ontology_term=GO:0003700,GO:0006355,GO:0003677	product=Ethylene-responsive transcription factor ERF109	uniprot_id=Q9SZ06
200	_ptg000010l_001229	1	2968.892879	2.869196906	0.391280093	7.332846618	2.25E-13	2.31E-11	Parent=_ptg000010l_001229	Dbxref=Gene3D:G3DSA:3.30.559.10,InterPro:IPR023213,InterPro:IPR003480,PANTHER:PTHR31642,PANTHER:PTHR31642:SF11,Pfam:PF02458,Reactome:R-HSA-389661	Name=HST	Ontology_term=GO:0016747	product=Shikimate O-hydroxycinnamoyltransferase	uniprot_id=Q8GSM7
201	_ptg000020l_001004	4	1980.755584	3.852213543	0.526438352	7.317501718	2.53E-13	2.58E-11	Parent=_ptg000020l_001004	Dbxref=CDD:cd03784,Gene3D:G3DSA:3.40.50.2000,InterPro:IPR002213,InterPro:IPR035595,PANTHER:PTHR11926,Pfam:PF00201,ProSitePatterns:PS00375,Reactome:R-HSA-156588,SUPERFAMILY:SSF53756	Name=UGT29	Ontology_term=GO:0008194	product=UDP-glucosyltransferase 29	uniprot_id=A0A0A6ZFY4
202	_ptg000001l_001296	3	1830.853828	2.186750801	0.299885821	7.291944624	3.06E-13	3.10E-11	Parent=_ptg000001l_001296	Dbxref=Gene3D:G3DSA:3.30.365.10,InterPro:IPR008274,InterPro:IPR016208,InterPro:IPR000674,InterPro:IPR016166,InterPro:IPR036010,InterPro:IPR002346,InterPro:IPR036683,InterPro:IPR005107,InterPro:IPR036318,InterPro:IPR006058,InterPro:IPR036884,InterPro:IPR036856,InterPro:IPR037165,InterPro:IPR002888,PANTHER:PTHR11908:SF100,PANTHER:PTHR11908,PIRSF:PIRSF000127,Pfam:PF02738,Pfam:PF01315,Pfam:PF00941,Pf…	Name=XDH1	Ontology_term=GO:0016491,GO:0055114,GO:0005506,GO:0071949,GO:0009055,GO:0051536,GO:0050660,GO:0051537,GO:0046872	product=Xanthine dehydrogenase 1	uniprot_id=Q8GUQ8
203	_ptg000007l_001200	4	3412.817415	2.959003436	0.406693526	7.275757408	3.44E-13	3.48E-11	Parent=_ptg000007l_001200	Dbxref=CDD:cd00332,Gene3D:G3DSA:1.10.274.20,Gene3D:G3DSA:1.20.200.10,Gene3D:G3DSA:1.10.275.10,InterPro:IPR022313,InterPro:IPR023144,InterPro:IPR001106,InterPro:IPR005922,InterPro:IPR008948,InterPro:IPR024083,KEGG:00360+4.3.1.24,KEGG:00940+4.3.1.24,MetaCyc:PWY-1121,MetaCyc:PWY-5048,MetaCyc:PWY-5883,MetaCyc:PWY-6444,MetaCyc:PWY-6457,PANTHER:PTHR10362:SF49,PANTHER:PTHR10362,Pfam:PF00221,ProSitePatte…	Name=PALA	Ontology_term=GO:0016841,GO:0005737,GO:0006559,GO:0003824	product=Phenylalanine ammonia-lyase	uniprot_id=P35513
204	_ptg000008l_000249	0	341.4425066	-3.296174171	0.45526235	-7.240164209	4.48E-13	4.50E-11	Parent=_ptg000008l_000249	Dbxref=Gene3D:G3DSA:3.90.940.40,InterPro:IPR021954,InterPro:IPR038150,PANTHER:PTHR36803,Pfam:PF12095	Name=CRR7	product=Protein CHLORORESPIRATORY REDUCTION 7%2C chloroplastic	uniprot_id=Q9FL87
205	_ptg000016l_000765	1	866.3905396	2.219715064	0.306691357	7.237618586	4.57E-13	4.57E-11	Parent=_ptg000016l_000765	Dbxref=CDD:cd16664,Gene3D:G3DSA:2.130.10.10,Gene3D:G3DSA:3.30.40.10,InterPro:IPR015943,InterPro:IPR003613,InterPro:IPR001680,InterPro:IPR013083,InterPro:IPR017986,InterPro:IPR016024,InterPro:IPR036322,MetaCyc:PWY-7511,MobiDBLite:mobidb-lite,PANTHER:PTHR47446,PANTHER:PTHR47446:SF2,Pfam:PF00400,Pfam:PF04564,ProSiteProfiles:PS51698,ProSiteProfiles:PS50082,ProSiteProfiles:PS50294,SMART:SM00320,SMART:…	Name=CERBERUS	Ontology_term=GO:0005515,GO:0004842,GO:0016567	product=Putative E3 ubiquitin-protein ligase LIN-1	uniprot_id=C6L7U1
206	_ptg000029l_000086	1	1010.184109	2.732318251	0.378099458	7.22645377	4.96E-13	4.93E-11	Parent=_ptg000029l_000086	Dbxref=Gene3D:G3DSA:3.30.43.10,Gene3D:G3DSA:3.40.462.10,Gene3D:G3DSA:3.30.465.10,InterPro:IPR006093,InterPro:IPR016167,InterPro:IPR016170,InterPro:IPR036318,InterPro:IPR016164,InterPro:IPR016166,InterPro:IPR006094,InterPro:IPR015345,InterPro:IPR016169,KEGG:00908+1.5.99.12,PANTHER:PTHR13878:SF120,PANTHER:PTHR13878,Pfam:PF01565,Pfam:PF09265,ProSitePatterns:PS00862,ProSiteProfiles:PS51387,SUPERFAMIL…	Name=CKX6	Ontology_term=GO:0016491,GO:0055114,GO:0050660,GO:0003824,GO:0071949,GO:0009690,GO:0019139	product=Cytokinin dehydrogenase 6	uniprot_id=Q9LY71
207	_ptg000009l_000419	1	5526.254095	2.42997071	0.33640952	7.223251923	5.08E-13	5.03E-11	Parent=_ptg000009l_000419	Dbxref=CDD:cd05230,Gene3D:G3DSA:3.40.50.720,InterPro:IPR036291,InterPro:IPR016040,PANTHER:PTHR43078,PANTHER:PTHR43078:SF19,Pfam:PF16363,SUPERFAMILY:SSF51735	Name=UXS2	product=UDP-glucuronic acid decarboxylase 2	uniprot_id=Q9LZI2
208	_ptg000001l_001720	1	692.4488078	2.214365244	0.306690499	7.220195126	5.19E-13	5.12E-11	Parent=_ptg000001l_001720	Dbxref=Gene3D:G3DSA:1.20.120.1900,InterPro:IPR007259,InterPro:IPR040457,InterPro:IPR041470,InterPro:IPR042241,PANTHER:PTHR19302,PANTHER:PTHR19302:SF33,Pfam:PF04130,Pfam:PF17681,Reactome:R-HSA-380270,Reactome:R-HSA-380320	Name=TUBGCP5	Ontology_term=GO:0000226,GO:0000922,GO:0005815,GO:0007020,GO:0043015	product=Gamma-tubulin complex component 5 (Fragment)	uniprot_id=Q95K09
209	_ptg000006l_001512	2	414.8423394	10.3214651	1.431655412	7.20946187	5.62E-13	5.51E-11	Parent=_ptg000006l_001512	Dbxref=InterPro:IPR018467,InterPro:IPR010399,InterPro:IPR040390,MobiDBLite:mobidb-lite,PANTHER:PTHR33077:SF17,PANTHER:PTHR33077,Pfam:PF09425,Pfam:PF06200,ProSiteProfiles:PS51320,SMART:SM00979	Name=TIFY5A	product=Protein TIFY 5A	uniprot_id=Q8LBM2
210	_ptg000003l_000427	2	1286.099415	2.47507405	0.343363279	7.20832483	5.66E-13	5.53E-11	Parent=_ptg000003l_000427	Dbxref=Gene3D:G3DSA:3.40.640.10,InterPro:IPR015421,InterPro:IPR001597,InterPro:IPR023603,InterPro:IPR015424,PANTHER:PTHR10289,PANTHER:PTHR10289:SF6,Pfam:PF01212,Reactome:R-HSA-6783984,SUPERFAMILY:SSF53383	Name=THA1	Ontology_term=GO:0003824,GO:0006520,GO:0016829	product=Low-specificity L-threonine aldolase 1	uniprot_id=Q8RXU4
211	_ptg000001l_001374	0	721.4937017	-2.842515152	0.394408928	-7.207025371	5.72E-13	5.56E-11	Parent=_ptg000001l_001374	Dbxref=Coils:Coil,Gene3D:G3DSA:2.30.130.40,InterPro:IPR015947,InterPro:IPR003111,PANTHER:PTHR46732,PANTHER:PTHR46732:SF4,Pfam:PF02190,ProSiteProfiles:PS51787,SMART:SM00464,SUPERFAMILY:SSF88697	product=hypothetical protein
212	_ptg000007l_000535	4	480.6765463	-2.499731589	0.347244771	-7.198759489	6.08E-13	5.88E-11	Parent=_ptg000007l_000535	Dbxref=Coils:Coil,PANTHER:PTHR35731	product=hypothetical protein
213	_ptg000018l_000383	4	209.0642601	3.70514854	0.514989141	7.194614885	6.26E-13	6.03E-11	Parent=_ptg000018l_000383	Dbxref=InterPro:IPR024438,PANTHER:PTHR31750,PANTHER:PTHR31750:SF13,Pfam:PF12638	Name=SGR	product=Protein STAY-GREEN homolog%2C chloroplastic	uniprot_id=A9YF60
214	_ptg000018l_000642	4	131.8190352	5.122066629	0.712967381	7.184152833	6.76E-13	6.48E-11	Parent=_ptg000018l_000642	Dbxref=CDD:cd01056,Gene3D:G3DSA:1.20.1260.10,InterPro:IPR012347,InterPro:IPR009040,InterPro:IPR014034,InterPro:IPR001519,InterPro:IPR008331,InterPro:IPR009078,PANTHER:PTHR11431,PANTHER:PTHR11431:SF101,Pfam:PF00210,ProSitePatterns:PS00204,ProSitePatterns:PS00540,ProSiteProfiles:PS50905,SUPERFAMILY:SSF47240	Ontology_term=GO:0006826,GO:0006879,GO:0008199	product=Ferritin-3%2C chloroplastic	uniprot_id=Q948P6
215	_ptg000023l_000698	1	1860.557698	-2.733168692	0.380493344	-7.183223408	6.81E-13	6.49E-11	Parent=_ptg000023l_000698	Dbxref=CDD:cd00143,Gene3D:G3DSA:3.60.40.10,InterPro:IPR001932,InterPro:IPR015655,InterPro:IPR036457,InterPro:IPR000222,KEGG:04658+3.1.3.16,KEGG:04660+3.1.3.16,KEGG:05235+3.1.3.16,PANTHER:PTHR13832,PANTHER:PTHR13832:SF620,Pfam:PF00481,ProSitePatterns:PS01032,ProSiteProfiles:PS51746,SMART:SM00332,SUPERFAMILY:SSF81606	Name=At3g62260	Ontology_term=GO:0003824,GO:0004722,GO:0006470,GO:0043169	product=Probable protein phosphatase 2C 49	uniprot_id=Q3EAF9
216	_ptg000010l_001391	1	1861.819124	2.444320804	0.342935523	7.127639567	1.02E-12	9.69E-11	Parent=_ptg000010l_001391	Dbxref=InterPro:IPR004864,MobiDBLite:mobidb-lite,PANTHER:PTHR31852:SF25,PANTHER:PTHR31852,Pfam:PF03168	product=hypothetical protein
217	_ptg000006l_002245	3	533.5680968	-3.028101207	0.424952073	-7.12574759	1.04E-12	9.78E-11	Parent=_ptg000006l_002245	Dbxref=Gene3D:G3DSA:3.20.90.20,InterPro:IPR025659,InterPro:IPR007612,InterPro:IPR038595,PANTHER:PTHR31087,PANTHER:PTHR31087:SF68,Pfam:PF04525,ProSiteProfiles:PS51257,SUPERFAMILY:SSF54518	Name=At1g63410	product=Protein LURP-one-related 4	uniprot_id=Q9SH27
218	_ptg000018l_001020	4	885.1059154	2.779050212	0.390666677	7.113609566	1.13E-12	1.06E-10	Parent=_ptg000018l_001020	Dbxref=MobiDBLite:mobidb-lite,PANTHER:PTHR31250,PANTHER:PTHR31250:SF43	Name=IQM3	product=IQ domain-containing protein IQM3	uniprot_id=Q9LFA4
219	_ptg000010l_002395	1	5510.819003	2.148944765	0.302533269	7.103168435	1.22E-12	1.14E-10	Parent=_ptg000010l_002395	Dbxref=CDD:cd08766,Gene3D:G3DSA:1.20.120.1770,InterPro:IPR006593,InterPro:IPR043205,PANTHER:PTHR10106:SF22,PANTHER:PTHR10106,Pfam:PF03188,SMART:SM00665	Name=CYB561A	Ontology_term=GO:0016491	product=Transmembrane ascorbate ferrireductase 1	uniprot_id=Q8L856
220	_ptg000018l_000638	1	2817.521392	-2.705959438	0.381221997	-7.098119885	1.26E-12	1.18E-10	Parent=_ptg000018l_000638	Dbxref=Gene3D:G3DSA:3.40.50.150,InterPro:IPR013216,InterPro:IPR029063,PANTHER:PTHR44843:SF2,PANTHER:PTHR44843,Pfam:PF08241,ProSiteProfiles:PS51257,SUPERFAMILY:SSF53335	Ontology_term=GO:0008168	product=hypothetical protein
221	_ptg000025l_000306	3	827.9522798	4.405867553	0.622757512	7.074772235	1.50E-12	1.39E-10	Parent=_ptg000025l_000306	Dbxref=Gene3D:G3DSA:1.10.630.10,InterPro:IPR017972,InterPro:IPR001128,InterPro:IPR036396,InterPro:IPR002401,PANTHER:PTHR24281,PRINTS:PR00385,PRINTS:PR00463,Pfam:PF00067,ProSitePatterns:PS00086,SUPERFAMILY:SSF48264	Name=CYP81Q32	Ontology_term=GO:0016705,GO:0055114,GO:0005506,GO:0020037	product=Cytochrome P450 81Q32	uniprot_id=W8JMU7
222	_ptg000038l_000942	3	3558.302846	3.172275675	0.448437256	7.074068065	1.50E-12	1.39E-10	Parent=_ptg000038l_000942	Dbxref=CDD:cd07245,Gene3D:G3DSA:3.10.180.10,InterPro:IPR004360,InterPro:IPR029068,InterPro:IPR037523,PANTHER:PTHR46142,PANTHER:PTHR46142:SF13,Pfam:PF00903,ProSiteProfiles:PS51819,SUPERFAMILY:SSF54593	Name=GLYI4	product=Glyoxylase I 4	uniprot_id=Q9XI31
223	_ptg000008l_000277	2	602.369616	3.421494851	0.483732242	7.073117226	1.51E-12	1.39E-10	Parent=_ptg000008l_000277	Dbxref=CDD:cd03784,Gene3D:G3DSA:3.40.50.2000,PANTHER:PTHR11926,SUPERFAMILY:SSF53756	Name=UGT90A1	product=UDP-glycosyltransferase 90A1	uniprot_id=Q9ZVX4
224	_ptg000027l_000271	1	9498.315672	3.074052079	0.434901192	7.068391933	1.57E-12	1.43E-10	Parent=_ptg000027l_000271	Dbxref=CDD:cd02440,Gene3D:G3DSA:3.40.50.150,Gene3D:G3DSA:2.30.140.10,Hamap:MF_00198,InterPro:IPR030374,InterPro:IPR029063,InterPro:IPR001045,InterPro:IPR030373,InterPro:IPR035246,InterPro:IPR030668,InterPro:IPR037163,KEGG:00270+2.5.1.16,KEGG:00330+2.5.1.16,KEGG:00480+2.5.1.16,MobiDBLite:mobidb-lite,PANTHER:PTHR11558,PANTHER:PTHR11558:SF43,PIRSF:PIRSF000502,Pfam:PF01564,Pfam:PF17284,ProSitePattern…	Ontology_term=GO:0003824,GO:0006595	product=Spermidine synthase 2	uniprot_id=Q96557
225	_ptg000038l_000673	2	525.8989082	4.227205668	0.598180995	7.066766922	1.59E-12	1.45E-10	Parent=_ptg000038l_000673	Dbxref=Gene3D:G3DSA:3.40.50.1820,InterPro:IPR000073,InterPro:IPR029058,PANTHER:PTHR10992:SF1002,PANTHER:PTHR10992,Pfam:PF12697,SUPERFAMILY:SSF53474	Name=MJE1	product=Methyl jasmonate esterase 1	uniprot_id=D7SSD8
226	_ptg000010l_002523	4	2746.873695	2.991608987	0.425066653	7.037976196	1.95E-12	1.77E-10	Parent=_ptg000010l_002523	Dbxref=PANTHER:PTHR33181,PANTHER:PTHR33181:SF19	product=hypothetical protein
227	_ptg000010l_001106	1	133.6574513	4.418446088	0.628119498	7.034403648	2.00E-12	1.81E-10	Parent=_ptg000010l_001106	Dbxref=CDD:cd05489,Gene3D:G3DSA:2.40.70.10,InterPro:IPR032861,InterPro:IPR021109,InterPro:IPR033868,InterPro:IPR033121,InterPro:IPR001461,InterPro:IPR032799,PANTHER:PTHR13683:SF708,PANTHER:PTHR13683,Pfam:PF14543,Pfam:PF14541,ProSiteProfiles:PS51767,SUPERFAMILY:SSF50630	Name=GIP2	Ontology_term=GO:0004190,GO:0006508	product=Probable aspartic proteinase GIP2	uniprot_id=P0DO21
228	_ptg000016l_001446	3	4120.235569	4.316201451	0.613649609	7.033657952	2.01E-12	1.81E-10	Parent=_ptg000016l_001446	Dbxref=CDD:cd00839,Gene3D:G3DSA:3.60.21.10,InterPro:IPR029052,InterPro:IPR004843,InterPro:IPR008963,InterPro:IPR025733,InterPro:IPR041792,InterPro:IPR040974,PANTHER:PTHR45778:SF8,PANTHER:PTHR45778,Pfam:PF00149,Pfam:PF14008,Pfam:PF17808,SUPERFAMILY:SSF49363,SUPERFAMILY:SSF56300	Name=PAP27	Ontology_term=GO:0016787,GO:0003993,GO:0046872	product=Probable inactive purple acid phosphatase 27	uniprot_id=Q5MAU8
229	_ptg000006l_002371	4	535.1152127	4.131922697	0.588049551	7.026487287	2.12E-12	1.90E-10	Parent=_ptg000006l_002371	Dbxref=CDD:cd00614,Coils:Coil,Gene3D:G3DSA:3.40.640.10,Gene3D:G3DSA:3.90.1150.10,InterPro:IPR000277,InterPro:IPR015421,InterPro:IPR015422,InterPro:IPR015424,PANTHER:PTHR11808,PANTHER:PTHR11808:SF76,PIRSF:PIRSF001434,Pfam:PF01053,Reactome:R-HSA-1614558,Reactome:R-HSA-1614603,Reactome:R-HSA-2408508,SUPERFAMILY:SSF53383	Name=MGL	Ontology_term=GO:0019346,GO:0030170,GO:0003824	product=Methionine gamma-lyase	uniprot_id=Q9SGU9
230	_ptg000023l_000795	1	226.1673464	3.475355121	0.495735877	7.010497488	2.37E-12	2.12E-10	Parent=_ptg000023l_000795	Dbxref=CDD:cd01861,Gene3D:G3DSA:3.40.50.300,InterPro:IPR001806,InterPro:IPR005225,InterPro:IPR027417,PANTHER:PTHR24073,PANTHER:PTHR24073:SF1026,PRINTS:PR00449,Pfam:PF00071,ProSiteProfiles:PS51419,SMART:SM00174,SMART:SM00173,SMART:SM00175,SUPERFAMILY:SSF52540,TIGRFAM:TIGR00231	Name=RABH1E	Ontology_term=GO:0003924,GO:0005525	product=Ras-related protein RABH1e	uniprot_id=Q9LFT9
231	_ptg000020l_001329	1	4081.156256	2.007556336	0.286645258	7.003626534	2.49E-12	2.21E-10	Parent=_ptg000020l_001329	Dbxref=Coils:Coil,PANTHER:PTHR31153	Name=NADKC	product=Calmodulin calcium-dependent NAD kinase	uniprot_id=Q0WUY1
232	_ptg000012l_000508	1	211.4992942	-3.354410129	0.479222548	-6.999691771	2.57E-12	2.27E-10	Parent=_ptg000012l_000508	Dbxref=InterPro:IPR039933,MobiDBLite:mobidb-lite,PANTHER:PTHR33385,PANTHER:PTHR33385:SF18	Name=XRI1	Ontology_term=GO:0007140,GO:0007143	product=Protein XRI1	uniprot_id=Q6NLW5
233	_ptg000004l_000685	2	5968.953793	4.193883704	0.601030004	6.977827524	3.00E-12	2.64E-10	Parent=_ptg000004l_000685	Dbxref=CDD:cd08295,Gene3D:G3DSA:3.40.50.720,Gene3D:G3DSA:3.90.180.10,InterPro:IPR013149,InterPro:IPR011032,InterPro:IPR020843,InterPro:IPR036291,InterPro:IPR041694,PANTHER:PTHR43205:SF29,PANTHER:PTHR43205,Pfam:PF00107,Pfam:PF16884,SMART:SM00829,SUPERFAMILY:SSF50129,SUPERFAMILY:SSF51735	Name=DBR	Ontology_term=GO:0055114,GO:0016491	product=2-alkenal reductase (NADP(+)-dependent)	uniprot_id=Q9SLN8
234	_ptg000027l_000307	4	619.4312631	-3.087769924	0.443002229	-6.970100191	3.17E-12	2.77E-10	Parent=_ptg000027l_000307	Dbxref=CDD:cd00156,Gene3D:G3DSA:3.40.50.2300,InterPro:IPR001789,InterPro:IPR011006,MobiDBLite:mobidb-lite,PANTHER:PTHR43874,PANTHER:PTHR43874:SF50,Pfam:PF00072,ProSiteProfiles:PS50110,SMART:SM00448,SUPERFAMILY:SSF52172	Name=ARR3	Ontology_term=GO:0000160	product=Two-component response regulator ARR3	uniprot_id=Q9ZWS9
235	_ptg000010l_002570	4	194.3634637	-3.154795292	0.453745918	-6.952779446	3.58E-12	3.12E-10	Parent=_ptg000010l_002570	Dbxref=PANTHER:PTHR33132,PANTHER:PTHR33132:SF39	product=hypothetical protein
236	_ptg000001l_001728	4	90.7161671	5.675456836	0.816521804	6.950771929	3.63E-12	3.16E-10	Parent=_ptg000001l_001728	Dbxref=CDD:cd07214,Gene3D:G3DSA:3.40.1090.10,InterPro:IPR002641,InterPro:IPR016035,PANTHER:PTHR32176,PANTHER:PTHR32176:SF42,Pfam:PF01734,ProSiteProfiles:PS51635,SUPERFAMILY:SSF52151	Name=PLP2	Ontology_term=GO:0006629	product=Patatin-like protein 2	uniprot_id=O48723
237	_ptg000027l_000419	3	237.3367963	-2.501806627	0.360482251	-6.940165903	3.92E-12	3.39E-10	Parent=_ptg000027l_000419	Dbxref=Gene3D:G3DSA:3.90.1410.10,Gene3D:G3DSA:3.90.1420.10,InterPro:IPR011192,InterPro:IPR001214,InterPro:IPR015353,InterPro:IPR036464,PANTHER:PTHR13271:SF55,PANTHER:PTHR13271,PIRSF:PIRSF009328,Pfam:PF00856,Pfam:PF09273,ProSiteProfiles:PS50280,ProSiteProfiles:PS51583,SMART:SM00317,SUPERFAMILY:SSF82199,SUPERFAMILY:SSF81822	Name=RBCMT	Ontology_term=GO:0009507,GO:0030785,GO:0005515	product=Ribulose-1%2C5 bisphosphate carboxylase/oxygenase large subunit N-methyltransferase%2C chloroplastic	uniprot_id=P94026
238	_ptg000025l_000744	4	141.869158	3.972291554	0.574208169	6.917859703	4.59E-12	3.95E-10	Parent=_ptg000025l_000744	Dbxref=Gene3D:G3DSA:2.80.10.50,InterPro:IPR007679,InterPro:IPR008999,PANTHER:PTHR31205,PANTHER:PTHR31205:SF9,Pfam:PF04601,SUPERFAMILY:SSF50405	product=hypothetical protein
239	_ptg000006l_000809	0	1126.456841	-2.359647078	0.34118346	-6.916065266	4.64E-12	3.98E-10	Parent=_ptg000006l_000809	Dbxref=Coils:Coil,InterPro:IPR004252,PANTHER:PTHR33144:SF16,PANTHER:PTHR33144,Pfam:PF03004	product=hypothetical protein
240	_ptg000009l_000190	0	2251.892132	2.424003216	0.350830007	6.909338342	4.87E-12	4.16E-10	Parent=_ptg000009l_000190	Dbxref=CDD:cd00559,Gene3D:G3DSA:3.30.1160.10,Gene3D:G3DSA:1.10.260.40,Hamap:MF_00535,InterPro:IPR003712,InterPro:IPR008076,InterPro:IPR036581,InterPro:IPR010982,KEGG:00910+4.2.1.104,PANTHER:PTHR34186,PIRSF:PIRSF001263,PRINTS:PR01693,Pfam:PF02560,SMART:SM01116,SUPERFAMILY:SSF55234,SUPERFAMILY:SSF47413,TIGRFAM:TIGR00673	Name=CYN	Ontology_term=GO:0009439,GO:0008824,GO:0003677	product=Cyanate hydratase	uniprot_id=B7FKW7
241	_ptg000014l_000858	3	365.455953	5.774802433	0.838594306	6.88628863	5.73E-12	4.87E-10	Parent=_ptg000014l_000858	Dbxref=CDD:cd00684,Coils:Coil,Gene3D:G3DSA:1.50.10.130,Gene3D:G3DSA:1.10.600.10,InterPro:IPR008930,InterPro:IPR008949,InterPro:IPR005630,InterPro:IPR036965,InterPro:IPR001906,InterPro:IPR034741,PANTHER:PTHR31225,PANTHER:PTHR31225:SF84,Pfam:PF03936,Pfam:PF01397,SFLD:SFLDG01019,SFLD:SFLDG01604,SUPERFAMILY:SSF48239,SUPERFAMILY:SSF48576	Name=PVS1	Ontology_term=GO:0000287,GO:0010333,GO:0016829	product=Vetispiradiene synthase 1	uniprot_id=Q9XJ32
242	_ptg000001l_000153	4	2746.20087	2.089272113	0.303444278	6.885191994	5.77E-12	4.89E-10	Parent=_ptg000001l_000153	Dbxref=Gene3D:G3DSA:3.20.20.70,InterPro:IPR002480,InterPro:IPR013785,KEGG:00400+2.5.1.54,MetaCyc:PWY-6164,MobiDBLite:mobidb-lite,PANTHER:PTHR21337:SF22,PANTHER:PTHR21337,Pfam:PF01474,SUPERFAMILY:SSF51569,TIGRFAM:TIGR01358	Name=SHKA	Ontology_term=GO:0003849,GO:0009073,GO:0003824	product=Phospho-2-dehydro-3-deoxyheptonate aldolase 1%2C chloroplastic	uniprot_id=P21357
243	_ptg000011l_000421	3	1308.187831	2.93595715	0.426732551	6.880087168	5.98E-12	5.05E-10	Parent=_ptg000011l_000421	Dbxref=Gene3D:G3DSA:1.10.630.10,InterPro:IPR001128,InterPro:IPR002401,InterPro:IPR017972,InterPro:IPR036396,PANTHER:PTHR24281,PRINTS:PR00463,PRINTS:PR00385,Pfam:PF00067,ProSitePatterns:PS00086,SUPERFAMILY:SSF48264	Name=C4H2	Ontology_term=GO:0005506,GO:0016705,GO:0020037,GO:0055114	product=Trans-cinnamate 4-monooxygenase C4H2	uniprot_id=F1B283
244	_ptg000016l_001137	3	185.4109129	2.916738386	0.425196205	6.859746982	6.90E-12	5.80E-10	Parent=_ptg000016l_001137	Dbxref=CDD:cd00107,Gene3D:G3DSA:3.30.30.10,InterPro:IPR008176,InterPro:IPR003614,InterPro:IPR036574,PANTHER:PTHR33147:SF48,PANTHER:PTHR33147,PRINTS:PR00288,Pfam:PF00304,ProSitePatterns:PS00940,SMART:SM00505,SUPERFAMILY:SSF57095	Name=FST	Ontology_term=GO:0006952	product=Defensin-like protein	uniprot_id=P32026
245	_ptg000027l_000885	3	542.9618342	2.822872933	0.411583136	6.858572878	6.96E-12	5.82E-10	Parent=_ptg000027l_000885	Dbxref=Gene3D:G3DSA:3.40.50.1820,InterPro:IPR000073,InterPro:IPR000639,InterPro:IPR029058,PANTHER:PTHR43689:SF20,PANTHER:PTHR43689,PRINTS:PR00111,PRINTS:PR00412,Pfam:PF12697,SUPERFAMILY:SSF53474	Name=VTE7	Ontology_term=GO:0003824	product=Alpha/beta hydrolase domain-containing protein VTE7	uniprot_id=Q84JL7
246	_ptg000001l_000364	4	367.5412411	2.879958144	0.420006196	6.856942039	7.04E-12	5.86E-10	Parent=_ptg000001l_000364	Dbxref=CDD:cd14066,Gene3D:G3DSA:3.30.200.20,Gene3D:G3DSA:2.10.25.10,Gene3D:G3DSA:1.10.510.10,InterPro:IPR008271,InterPro:IPR017441,InterPro:IPR011009,InterPro:IPR000719,PANTHER:PTHR27005:SF34,PANTHER:PTHR27005,Pfam:PF00069,ProSitePatterns:PS00108,ProSitePatterns:PS00107,ProSiteProfiles:PS50011,SMART:SM00220,SUPERFAMILY:SSF56112	Name=WAKL14	Ontology_term=GO:0004672,GO:0006468,GO:0005524	product=Wall-associated receptor kinase-like 14	uniprot_id=Q8RY67
247	_ptg000023l_000769	3	3149.001241	-2.491670744	0.363689704	-6.851089594	7.33E-12	6.08E-10	Parent=_ptg000023l_000769	Dbxref=CDD:cd00018,Gene3D:G3DSA:3.30.730.10,InterPro:IPR001471,InterPro:IPR016177,InterPro:IPR036955,PANTHER:PTHR31677,PANTHER:PTHR31677:SF57,PRINTS:PR00367,Pfam:PF00847,ProSiteProfiles:PS51032,SMART:SM00380,SUPERFAMILY:SSF54171	Name=ERF5	Ontology_term=GO:0003700,GO:0006355,GO:0003677	product=Ethylene-responsive transcription factor 5	uniprot_id=Q40478
248	_ptg000023l_000437	1	1210.039604	-2.691841572	0.392981766	-6.849787456	7.40E-12	6.11E-10	Parent=_ptg000023l_000437	Dbxref=CDD:cd14528,Gene3D:G3DSA:3.90.190.10,InterPro:IPR020428,InterPro:IPR004861,InterPro:IPR029021,InterPro:IPR016130,PANTHER:PTHR31126,PANTHER:PTHR31126:SF52,PRINTS:PR01911,Pfam:PF03162,ProSitePatterns:PS00383,SUPERFAMILY:SSF52799	Name=DSP3	Ontology_term=GO:0016791,GO:0004725,GO:0016311	product=Tyrosine-protein phosphatase DSP3	uniprot_id=Q681Z2
249	_ptg000014l_001458	1	2856.497727	2.485123778	0.362896601	6.84802165	7.49E-12	6.14E-10	Parent=_ptg000014l_001458	Dbxref=Gene3D:G3DSA:1.10.238.10,InterPro:IPR002048,InterPro:IPR018247,InterPro:IPR011992,PANTHER:PTHR34574,PANTHER:PTHR34574:SF5,Pfam:PF13499,ProSitePatterns:PS00018,ProSiteProfiles:PS50222,SMART:SM00054,SUPERFAMILY:SSF47473	Ontology_term=GO:0005509	product=hypothetical protein
250	_ptg000029l_000197	2	507.9936642	-3.553341749	0.5188616	-6.848342117	7.47E-12	6.14E-10	Parent=_ptg000029l_000197	Dbxref=CDD:cd02120,CDD:cd04852,Gene3D:G3DSA:3.30.70.80,Gene3D:G3DSA:2.60.40.2310,Gene3D:G3DSA:3.50.30.30,Gene3D:G3DSA:3.40.50.200,InterPro:IPR015500,InterPro:IPR000209,InterPro:IPR010259,InterPro:IPR037045,InterPro:IPR036852,InterPro:IPR022398,InterPro:IPR023828,InterPro:IPR041469,InterPro:IPR034197,PANTHER:PTHR10795:SF540,PANTHER:PTHR10795,PRINTS:PR00723,Pfam:PF00082,Pfam:PF05922,Pfam:PF17766,Pr…	Name=sbt3	Ontology_term=GO:0006508,GO:0008236,GO:0004252	product=Subtilisin-like protease SBT3	uniprot_id=O82777
251	_ptg000010l_000873	2	50894.83709	4.847622542	0.709802438	6.829537744	8.52E-12	6.96E-10	Parent=_ptg000010l_000873	Dbxref=CDD:cd00325,Gene3D:G3DSA:1.10.530.10,Gene3D:G3DSA:3.30.20.10,InterPro:IPR023346,InterPro:IPR000726,KEGG:00520+3.2.1.14,MetaCyc:PWY-6855,MetaCyc:PWY-6902,MetaCyc:PWY-7822,MobiDBLite:mobidb-lite,PANTHER:PTHR22595:SF122,PANTHER:PTHR22595,PRINTS:PR01217,Pfam:PF00182,ProSitePatterns:PS00773,SUPERFAMILY:SSF53955	Name=CHN14	Ontology_term=GO:0004568,GO:0006032,GO:0016998	product=Endochitinase 3	uniprot_id=P29059
252	_ptg000014l_001460	3	132.4457068	5.82539552	0.853184231	6.827828401	8.62E-12	7.01E-10	Parent=_ptg000014l_001460	Dbxref=PANTHER:PTHR34268:SF8,PANTHER:PTHR34268	product=hypothetical protein
253	_ptg000007l_000060	1	123.3270647	3.308222389	0.485122975	6.819348003	9.15E-12	7.38E-10	Parent=_ptg000007l_000060	Dbxref=CDD:cd17419,InterPro:IPR000109,InterPro:IPR036259,PANTHER:PTHR11654:SF447,PANTHER:PTHR11654,Pfam:PF00854,Reactome:R-HSA-427975,SUPERFAMILY:SSF103473	Name=NPF7.3	Ontology_term=GO:0016020,GO:0022857,GO:0055085	product=Protein NRT1/ PTR FAMILY 7.3	uniprot_id=Q9LQL2
254	_ptg000010l_001650	1	5469.109839	2.194363074	0.321769493	6.819674096	9.12E-12	7.38E-10	Parent=_ptg000010l_001650	Dbxref=CDD:cd00609,Gene3D:G3DSA:3.40.640.10,Gene3D:G3DSA:3.90.1150.10,InterPro:IPR015421,InterPro:IPR004838,InterPro:IPR004839,InterPro:IPR015422,InterPro:IPR015424,PANTHER:PTHR43795:SF55,PANTHER:PTHR43795,Pfam:PF00155,ProSitePatterns:PS00105,SUPERFAMILY:SSF53383	Name=ISS1	Ontology_term=GO:0003824,GO:0009058,GO:0030170	product=Aromatic aminotransferase ISS1	uniprot_id=Q9C969
255	_ptg000008l_000888	1	138.8134155	5.475301398	0.803724659	6.81240937	9.60E-12	7.72E-10	Parent=_ptg000008l_000888	Dbxref=Coils:Coil,InterPro:IPR025313,Pfam:PF13959,SMART:SM01178	Name=Os01g0164500	product=DEAD-box ATP-dependent RNA helicase 18	uniprot_id=Q761Z9
256	_ptg000007l_000526	4	105.1003452	4.666265702	0.685586631	6.806237881	1.00E-11	8.02E-10	Parent=_ptg000007l_000526	Dbxref=Coils:Coil,Gene3D:G3DSA:2.120.10.80,InterPro:IPR015915,InterPro:IPR013989,InterPro:IPR006652,PANTHER:PTHR46034,PANTHER:PTHR46034:SF14,Pfam:PF10539,Pfam:PF01344,ProSiteProfiles:PS51222,SMART:SM00767,SMART:SM00612,SUPERFAMILY:SSF117281	Name=kel	Ontology_term=GO:0005515	product=Ring canal kelch homolog	uniprot_id=Q70JS2
257	_ptg000010l_001404	1	1956.242449	2.446087458	0.359714541	6.80007944	1.05E-11	8.34E-10	Parent=_ptg000010l_001404	Dbxref=Gene3D:G3DSA:3.10.20.90,InterPro:IPR003311,InterPro:IPR033389,InterPro:IPR000270,MobiDBLite:mobidb-lite,PANTHER:PTHR31734,PANTHER:PTHR31734:SF2,Pfam:PF02309,ProSiteProfiles:PS51745,SUPERFAMILY:SSF54277	Name=IAA26	Ontology_term=GO:0005634,GO:0006355,GO:0005515	product=Auxin-responsive protein IAA26	uniprot_id=Q8LAL2
258	_ptg000006l_000102	1	1816.692128	-2.574225085	0.378762297	-6.79641323	1.07E-11	8.52E-10	Parent=_ptg000006l_000102	Dbxref=CDD:cd07067,Gene3D:G3DSA:3.40.50.1240,InterPro:IPR013078,InterPro:IPR029033,InterPro:IPR001345,PANTHER:PTHR46192,PANTHER:PTHR46192:SF11,Pfam:PF00300,ProSitePatterns:PS00175,SMART:SM00855,SUPERFAMILY:SSF53254	Name=At3g05170	Ontology_term=GO:0003824	product=Phosphoglycerate mutase-like protein AT74	uniprot_id=Q9MAA2
259	_ptg000006l_001505	3	279.5145011	3.579479	0.526902754	6.793433846	1.09E-11	8.67E-10	Parent=_ptg000006l_001505	Dbxref=InterPro:IPR010399,InterPro:IPR040390,InterPro:IPR018467,MobiDBLite:mobidb-lite,PANTHER:PTHR33077:SF17,PANTHER:PTHR33077,Pfam:PF06200,Pfam:PF09425,ProSiteProfiles:PS51320,SMART:SM00979	Name=TIFY5A	product=Protein TIFY 5A	uniprot_id=Q8LBM2
260	_ptg000018l_000237	2	186.7266204	-2.643631499	0.38940465	-6.788905828	1.13E-11	8.91E-10	Parent=_ptg000018l_000237	Dbxref=CDD:cd00167,Gene3D:G3DSA:1.10.10.60,InterPro:IPR009057,InterPro:IPR001005,InterPro:IPR017884,PANTHER:PTHR43952:SF30,PANTHER:PTHR43952,Pfam:PF00249,ProSiteProfiles:PS51293,SMART:SM00717,SUPERFAMILY:SSF46689	Name=RL1	product=Protein RADIALIS-like 1	uniprot_id=F4JVB8
261	_ptg000019l_000834	4	1747.949104	-2.275929411	0.335416303	-6.785386967	1.16E-11	9.09E-10	Parent=_ptg000019l_000834	Dbxref=InterPro:IPR005202,InterPro:IPR030005,PANTHER:PTHR31636:SF45,PANTHER:PTHR31636,Pfam:PF03514,ProSiteProfiles:PS50985	Name=SCL13	product=Scarecrow-like protein 13	uniprot_id=Q9M0M5
262	_ptg000001l_000797	3	1024.705747	5.135010254	0.75766836	6.777385099	1.22E-11	9.50E-10	Parent=_ptg000001l_000797	Dbxref=CDD:cd08290,Gene3D:G3DSA:3.90.180.10,Gene3D:G3DSA:3.40.50.720,InterPro:IPR013149,InterPro:IPR013154,InterPro:IPR011032,InterPro:IPR036291,InterPro:IPR020843,PANTHER:PTHR43981:SF7,PANTHER:PTHR43981,Pfam:PF00107,Pfam:PF08240,SMART:SM00829,SUPERFAMILY:SSF50129,SUPERFAMILY:SSF51735	Name=At3g45770	Ontology_term=GO:0055114,GO:0016491	product=Enoyl-[acyl-carrier-protein] reductase%2C mitochondrial	uniprot_id=Q8LCU7
263	_ptg000018l_000688	1	5327.724163	3.227788964	0.476239701	6.777656199	1.22E-11	9.50E-10	Parent=_ptg000018l_000688	Dbxref=Gene3D:G3DSA:3.80.10.10,InterPro:IPR001611,InterPro:IPR013210,InterPro:IPR032675,PANTHER:PTHR27004:SF191,PANTHER:PTHR27004,Pfam:PF00560,Pfam:PF13855,Pfam:PF08263,SUPERFAMILY:SSF52058	Name=PGIP	Ontology_term=GO:0005515	product=Polygalacturonase inhibitor	uniprot_id=Q05091
264	_ptg000027l_000734	4	205.3278681	3.909166497	0.576758697	6.777819765	1.22E-11	9.50E-10	Parent=_ptg000027l_000734	Dbxref=Gene3D:G3DSA:3.30.40.10,InterPro:IPR013083,InterPro:IPR001841,PANTHER:PTHR45969:SF17,PANTHER:PTHR45969,Pfam:PF13639,ProSiteProfiles:PS50089,SMART:SM00184,SUPERFAMILY:SSF57850	Name=RHA2A	product=E3 ubiquitin-protein ligase RHA2A	uniprot_id=Q9ZT50
265	_ptg000018l_001343	3	187.8156297	5.753378358	0.849153879	6.775424924	1.24E-11	9.60E-10	Parent=_ptg000018l_001343	Dbxref=CDD:cd00054,CDD:cd14066,Gene3D:G3DSA:2.10.25.10,Gene3D:G3DSA:1.10.510.10,Gene3D:G3DSA:3.30.200.20,InterPro:IPR000742,InterPro:IPR011009,InterPro:IPR025287,InterPro:IPR018097,InterPro:IPR000719,InterPro:IPR001881,InterPro:IPR017441,InterPro:IPR008271,InterPro:IPR000152,MobiDBLite:mobidb-lite,PANTHER:PTHR27005,PANTHER:PTHR27005:SF179,Pfam:PF13947,Pfam:PF00069,Pfam:PF07645,ProSitePatterns:PS0…	Name=WAK2	Ontology_term=GO:0030247,GO:0005509,GO:0004672,GO:0005524,GO:0006468	product=Wall-associated receptor kinase 2	uniprot_id=Q9LMP1
266	_ptg000004l_000103	4	944.9104752	2.157005846	0.319275713	6.755934622	1.42E-11	1.09E-09	Parent=_ptg000004l_000103	Dbxref=CDD:cd00030,Gene3D:G3DSA:2.60.40.150,InterPro:IPR000008,InterPro:IPR031468,InterPro:IPR035892,MobiDBLite:mobidb-lite,PANTHER:PTHR47042,PANTHER:PTHR47042:SF5,Pfam:PF00168,ProSiteProfiles:PS51847,ProSiteProfiles:PS50004,SMART:SM00239,SUPERFAMILY:SSF49562	Name=NTMC2T6.1	Ontology_term=GO:0008289	product=C2 domain-containing protein At1g53590	uniprot_id=Q93XX4
267	_ptg000014l_000773	1	1738.951085	2.928841214	0.43365732	6.753814777	1.44E-11	1.11E-09	Parent=_ptg000014l_000773	Dbxref=InterPro:IPR007667,InterPro:IPR040153,PANTHER:PTHR28018:SF4,PANTHER:PTHR28018,Pfam:PF04588,ProSiteProfiles:PS51503	product=hypothetical protein
268	_ptg000020l_000967	1	5203.587602	3.838351781	0.568426686	6.752588989	1.45E-11	1.11E-09	Parent=_ptg000020l_000967	Dbxref=Coils:Coil,Gene3D:G3DSA:1.50.10.130,Gene3D:G3DSA:1.10.600.10,Gene3D:G3DSA:1.50.10.160,InterPro:IPR008930,InterPro:IPR005630,InterPro:IPR036965,InterPro:IPR008949,InterPro:IPR001906,MobiDBLite:mobidb-lite,PANTHER:PTHR31739,PANTHER:PTHR31739:SF29,Pfam:PF03936,Pfam:PF01397,SFLD:SFLDG01014,SUPERFAMILY:SSF48239,SUPERFAMILY:SSF48576	Name=GES	Ontology_term=GO:0000287,GO:0010333,GO:0016829	product=(E%2CE)-geranyllinalool synthase	uniprot_id=Q93YV0
269	_ptg000027l_000477	4	1524.504132	2.199695281	0.325799078	6.751692764	1.46E-11	1.11E-09	Parent=_ptg000027l_000477	Dbxref=InterPro:IPR004901,InterPro:IPR037595,InterPro:IPR029044,KEGG:00520+5.4.99.30,PANTHER:PTHR31682:SF27,PANTHER:PTHR31682,PIRSF:PIRSF016429,Pfam:PF03214,SUPERFAMILY:SSF53448	Name=UPTG1	Ontology_term=GO:0016866,GO:0071669	product=Probable UDP-arabinopyranose mutase 1	uniprot_id=Q9SC19
270	_ptg000019l_000230	1	113.2294001	-3.332986767	0.493779925	-6.749943844	1.48E-11	1.12E-09	Parent=_ptg000019l_000230	Dbxref=Gene3D:G3DSA:1.10.510.10,Gene3D:G3DSA:3.30.200.20,InterPro:IPR001245,InterPro:IPR017441,InterPro:IPR000719,InterPro:IPR011009,PANTHER:PTHR27001:SF694,PANTHER:PTHR27001,Pfam:PF07714,ProSitePatterns:PS00107,ProSiteProfiles:PS50011,SUPERFAMILY:SSF56112	Name=PERK3	Ontology_term=GO:0004672,GO:0006468,GO:0005524	product=Proline-rich receptor-like protein kinase PERK3	uniprot_id=Q1PEM5
271	_ptg000004l_000134	4	2607.655827	1.94024997	0.288712815	6.720345855	1.81E-11	1.37E-09	Parent=_ptg000004l_000134	Dbxref=CDD:cd06115,Gene3D:G3DSA:1.10.580.10,Gene3D:G3DSA:1.10.230.10,InterPro:IPR016142,InterPro:IPR019810,InterPro:IPR002020,InterPro:IPR016143,InterPro:IPR036969,MobiDBLite:mobidb-lite,PANTHER:PTHR11739:SF27,PANTHER:PTHR11739,PRINTS:PR00143,Pfam:PF00285,ProSitePatterns:PS00480,Reactome:R-HSA-1268020,Reactome:R-HSA-71403,SUPERFAMILY:SSF48256	Ontology_term=GO:0006099,GO:0046912	product=Citrate synthase%2C glyoxysomal	uniprot_id=P49299
272	_ptg000019l_001209	1	629.8745645	-2.085886661	0.311014633	-6.706715501	1.99E-11	1.50E-09	Parent=_ptg000019l_001209	Dbxref=CDD:cd03784,Gene3D:G3DSA:3.40.50.2000,InterPro:IPR002213,InterPro:IPR035595,PANTHER:PTHR11926,Pfam:PF00201,ProSitePatterns:PS00375,Reactome:R-HSA-156588,SUPERFAMILY:SSF53756	Name=UGT94E5	Ontology_term=GO:0008194	product=Beta-D-glucosyl crocetin beta-1%2C6-glucosyltransferase	uniprot_id=F8WKW8
273	_ptg000027l_000833	1	2111.99975	3.346179369	0.499849808	6.694369624	2.17E-11	1.63E-09	Parent=_ptg000027l_000833	Dbxref=InterPro:IPR012511,PANTHER:PTHR35727:SF4,PANTHER:PTHR35727,Pfam:PF08132	product=hypothetical protein
274	_ptg000007l_001052	4	347.7006023	-4.539909045	0.67829804	-6.693088844	2.19E-11	1.63E-09	Parent=_ptg000007l_001052	Dbxref=CDD:cd00371,Gene3D:G3DSA:3.30.70.100,InterPro:IPR006121,InterPro:IPR036163,MobiDBLite:mobidb-lite,PANTHER:PTHR46413:SF9,PANTHER:PTHR46413,Pfam:PF00403,ProSiteProfiles:PS50846,SUPERFAMILY:SSF55008	Name=HIPP06	Ontology_term=GO:0030001,GO:0046872	product=Heavy metal-associated isoprenylated plant protein 6	uniprot_id=Q9LZF1
275	_ptg000018l_000391	4	168.4504294	5.198923872	0.777232135	6.689023318	2.25E-11	1.67E-09	Parent=_ptg000018l_000391	Dbxref=CDD:cd00018,Gene3D:G3DSA:3.30.730.10,InterPro:IPR001471,InterPro:IPR036955,InterPro:IPR016177,MobiDBLite:mobidb-lite,PANTHER:PTHR31190:SF77,PANTHER:PTHR31190,PRINTS:PR00367,Pfam:PF00847,ProSiteProfiles:PS51032,SMART:SM00380,SUPERFAMILY:SSF54171	Name=ERF114	Ontology_term=GO:0003700,GO:0006355,GO:0003677	product=Ethylene-responsive transcription factor ERF114	uniprot_id=Q9FH54
276	_ptg000023l_000787	4	24361.31522	1.848521871	0.276654168	6.681706208	2.36E-11	1.75E-09	Parent=_ptg000023l_000787	Dbxref=Gene3D:G3DSA:3.30.360.10,Gene3D:G3DSA:3.40.50.720,InterPro:IPR002587,InterPro:IPR013021,InterPro:IPR036291,KEGG:00521+5.5.1.4,KEGG:00562+5.5.1.4,MetaCyc:PWY-2301,MetaCyc:PWY-4661,MetaCyc:PWY-6372,MetaCyc:PWY-6580,MetaCyc:PWY-6664,PANTHER:PTHR11510,PANTHER:PTHR11510:SF16,PIRSF:PIRSF015578,Pfam:PF07994,Pfam:PF01658,Reactome:R-HSA-1855183,SUPERFAMILY:SSF55347,SUPERFAMILY:SSF51735	Ontology_term=GO:0004512,GO:0006021,GO:0008654	product=Inositol-3-phosphate synthase	uniprot_id=Q9LW96
277	_ptg000014l_000516	4	644.7767932	3.384592303	0.50665523	6.680267179	2.39E-11	1.77E-09	Parent=_ptg000014l_000516	Dbxref=Gene3D:G3DSA:2.60.40.1820,InterPro:IPR013990,InterPro:IPR004864,PANTHER:PTHR31459,PANTHER:PTHR31459:SF20,Pfam:PF03168,SMART:SM00769,SUPERFAMILY:SSF117070	Ontology_term=GO:0009269	product=Desiccation protectant protein Lea14 homolog	uniprot_id=P46519
278	_ptg000020l_001187	4	1904.395584	2.223016919	0.332926152	6.677207262	2.44E-11	1.80E-09	Parent=_ptg000020l_001187	Dbxref=CDD:cd04237,CDD:cd04301,Gene3D:G3DSA:3.40.630.30,Hamap:MF_01105,InterPro:IPR033719,InterPro:IPR001048,InterPro:IPR010167,InterPro:IPR000182,InterPro:IPR036393,InterPro:IPR016181,KEGG:00220+2.3.1.1,MetaCyc:PWY-5154,PANTHER:PTHR30602:SF13,PANTHER:PTHR30602,Pfam:PF00696,Pfam:PF00583,ProSiteProfiles:PS51186,Reactome:R-HSA-8964539,SUPERFAMILY:SSF53633,SUPERFAMILY:SSF55729,TIGRFAM:TIGR01890	Name=NAGS1	Ontology_term=GO:0004042,GO:0005737,GO:0006526,GO:0008080	product=Probable amino-acid acetyltransferase NAGS1%2C chloroplastic	uniprot_id=Q84JF4
279	_ptg000008l_000644	4	1251.408221	2.33200529	0.349556033	6.671334698	2.53E-11	1.86E-09	Parent=_ptg000008l_000644	Dbxref=CDD:cd14066,CDD:cd00028,CDD:cd01098,Gene3D:G3DSA:1.10.510.10,Gene3D:G3DSA:3.30.200.20,Gene3D:G3DSA:2.90.10.10,InterPro:IPR003609,InterPro:IPR001480,InterPro:IPR000719,InterPro:IPR036426,InterPro:IPR017441,InterPro:IPR008271,InterPro:IPR011009,InterPro:IPR000858,InterPro:IPR021820,InterPro:IPR024171,InterPro:IPR001245,InterPro:IPR022126,KEGG:04150+2.7.11.1,KEGG:04151+2.7.11.1,KEGG:04714+2.7…	Name=SD18	Ontology_term=GO:0004672,GO:0005524,GO:0006468,GO:0048544,GO:0004674	product=Receptor-like serine/threonine-protein kinase SD1-8	uniprot_id=O81905
280	_ptg000010l_001462	4	1102.267758	2.029958697	0.304478849	6.666994113	2.61E-11	1.91E-09	Parent=_ptg000010l_001462	Dbxref=CDD:cd04852,CDD:cd02120,Gene3D:G3DSA:3.30.70.80,Gene3D:G3DSA:3.40.50.200,Gene3D:G3DSA:3.50.30.30,Gene3D:G3DSA:2.60.40.2310,InterPro:IPR003137,InterPro:IPR037045,InterPro:IPR034197,InterPro:IPR036852,InterPro:IPR000209,InterPro:IPR041469,InterPro:IPR010259,InterPro:IPR023828,InterPro:IPR015500,MobiDBLite:mobidb-lite,PANTHER:PTHR10795:SF469,PANTHER:PTHR10795,PRINTS:PR00723,Pfam:PF02225,Pfam:…	Name=SBT1.4	Ontology_term=GO:0004252,GO:0006508,GO:0008236	product=Subtilisin-like protease SBT1.4	uniprot_id=Q9LVJ1
281	_ptg000001l_001729	4	34541.89527	2.314466456	0.347615329	6.658125421	2.77E-11	2.02E-09	Parent=_ptg000001l_001729	Dbxref=CDD:cd07214,Gene3D:G3DSA:3.40.1090.10,InterPro:IPR016035,InterPro:IPR002641,PANTHER:PTHR32176:SF6,PANTHER:PTHR32176,Pfam:PF01734,ProSiteProfiles:PS51635,SUPERFAMILY:SSF52151	Name=PLP2	Ontology_term=GO:0006629	product=Patatin-like protein 2	uniprot_id=O48723
282	_ptg000007l_000167	2	134.642448	10.06412309	1.514293656	6.646084168	3.01E-11	2.19E-09	Parent=_ptg000007l_000167	Dbxref=Gene3D:G3DSA:3.40.50.1100,InterPro:IPR036052,InterPro:IPR006653,InterPro:IPR006654,KEGG:00260+4.2.1.20,KEGG:00400+4.2.1.20,PANTHER:PTHR42882:SF2,PANTHER:PTHR42882,ProSitePatterns:PS00168,SUPERFAMILY:SSF53686	Name=TSB2	Ontology_term=GO:0004834,GO:0006568	product=Tryptophan synthase beta chain 2%2C chloroplastic	uniprot_id=P25269
283	_ptg000006l_000180	4	1848.665531	2.565060889	0.388192747	6.607699166	3.90E-11	2.83E-09	Parent=_ptg000006l_000180	Dbxref=InterPro:IPR024438,PANTHER:PTHR31750:SF13,PANTHER:PTHR31750,Pfam:PF12638	Name=SGR	product=Protein STAY-GREEN homolog%2C chloroplastic	uniprot_id=A9YF60
284	_ptg000027l_000860	3	58.78720129	-4.086394838	0.618934647	-6.602304234	4.05E-11	2.92E-09	Parent=_ptg000027l_000860	Dbxref=Gene3D:G3DSA:1.10.630.10,InterPro:IPR036396,InterPro:IPR002401,InterPro:IPR001128,InterPro:IPR017972,PANTHER:PTHR24282:SF122,PANTHER:PTHR24282,PRINTS:PR00463,PRINTS:PR00385,Pfam:PF00067,ProSitePatterns:PS00086,SUPERFAMILY:SSF48264	Ontology_term=GO:0005506,GO:0016705,GO:0020037,GO:0055114	product=Cytochrome P450 CYP749A22	uniprot_id=H2DH17
285	_ptg000023l_000665	3	725.0334854	3.37329931	0.511563845	6.594092498	4.28E-11	3.08E-09	Parent=_ptg000023l_000665	Dbxref=InterPro:IPR025886,PANTHER:PTHR32278:SF67,PANTHER:PTHR32278,Pfam:PF14299	Name=PP2B10	product=F-box protein PP2-B10	uniprot_id=Q9ZVQ6
286	_ptg000002l_000548	1	183.3442598	-3.560814201	0.540614115	-6.586609746	4.50E-11	3.23E-09	Parent=_ptg000002l_000548	Dbxref=Coils:Coil,Gene3D:G3DSA:1.25.40.10,Gene3D:G3DSA:3.10.50.40,InterPro:IPR011990,InterPro:IPR013026,InterPro:IPR001440,InterPro:IPR001179,InterPro:IPR019734,PANTHER:PTHR10516,PANTHER:PTHR10516:SF423,Pfam:PF00515,Pfam:PF00254,ProSiteProfiles:PS50293,ProSiteProfiles:PS50059,ProSiteProfiles:PS50005,SMART:SM00028,SUPERFAMILY:SSF54534,SUPERFAMILY:SSF48452	Name=FKBP65	Ontology_term=GO:0005515,GO:0003755	product=Peptidyl-prolyl cis-trans isomerase FKBP65	uniprot_id=Q9FJL3
287	_ptg000012l_000193	4	166.7513534	-2.747701514	0.417746623	-6.577435604	4.79E-11	3.42E-09	Parent=_ptg000012l_000193	Dbxref=CDD:cd12458,Gene3D:G3DSA:3.30.70.330,Gene3D:G3DSA:4.10.1000.10,InterPro:IPR000504,InterPro:IPR036855,InterPro:IPR035979,InterPro:IPR000571,InterPro:IPR012677,InterPro:IPR034365,MobiDBLite:mobidb-lite,PANTHER:PTHR24009,PANTHER:PTHR24009:SF19,Pfam:PF00642,Pfam:PF00076,ProSiteProfiles:PS50102,ProSiteProfiles:PS50103,SMART:SM00360,SMART:SM00356,SUPERFAMILY:SSF90229,SUPERFAMILY:SSF54928	Name=Os03g0328900	Ontology_term=GO:0003676,GO:0046872	product=Zinc finger CCCH domain-containing protein 22	uniprot_id=Q10M00
288	_ptg000004l_000032	2	133.6101822	10.06382503	1.533523308	6.562551073	5.29E-11	3.77E-09	Parent=_ptg000004l_000032	Dbxref=CDD:cd17364,InterPro:IPR020846,InterPro:IPR005828,InterPro:IPR036259,PANTHER:PTHR24064,PANTHER:PTHR24064:SF509,Pfam:PF00083,ProSiteProfiles:PS50850,SUPERFAMILY:SSF103473	Name=PHT1-7	Ontology_term=GO:0022857,GO:0016021,GO:0055085	product=Probable inorganic phosphate transporter 1-7	uniprot_id=Q494P0
289	_ptg000011l_000213	1	1187.288036	2.167898372	0.330435778	6.560725306	5.35E-11	3.80E-09	Parent=_ptg000011l_000213	Dbxref=CDD:cd00590,Coils:Coil,Gene3D:G3DSA:3.10.450.50,Gene3D:G3DSA:3.30.70.330,InterPro:IPR002075,InterPro:IPR000504,InterPro:IPR035979,InterPro:IPR012677,InterPro:IPR018222,InterPro:IPR032710,InterPro:IPR039539,MobiDBLite:mobidb-lite,PANTHER:PTHR10693,PANTHER:PTHR10693:SF29,Pfam:PF02136,Pfam:PF00076,ProSiteProfiles:PS50102,ProSiteProfiles:PS50177,SMART:SM00360,SUPERFAMILY:SSF54928,SUPERFAMILY:S…	Name=NTF2	Ontology_term=GO:0003676	product=Nuclear transport factor 2	uniprot_id=Q9FME2
290	_ptg000010l_002435	4	110.2719318	-4.072626221	0.621322247	-6.554772889	5.57E-11	3.94E-09	Parent=_ptg000010l_002435	Dbxref=Gene3D:G3DSA:2.60.120.330,InterPro:IPR027443,InterPro:IPR005123,InterPro:IPR026992,PANTHER:PTHR10209,PANTHER:PTHR10209:SF589,PRINTS:PR00682,Pfam:PF03171,Pfam:PF14226,SUPERFAMILY:SSF51197	Name=GA20OX1	Ontology_term=GO:0016491,GO:0055114	product=Gibberellin 20 oxidase 1	uniprot_id=Q39110
291	_ptg000016l_001407	1	4697.670353	2.888000963	0.441076193	6.547623759	5.85E-11	4.12E-09	Parent=_ptg000016l_001407	Dbxref=Gene3D:G3DSA:3.20.20.70,InterPro:IPR008811,InterPro:IPR017853,InterPro:IPR013785,PANTHER:PTHR31268,PANTHER:PTHR31268:SF5,Pfam:PF05691,SUPERFAMILY:SSF51445	Name=RFS6	Ontology_term=GO:0003824	product=Probable galactinol--sucrose galactosyltransferase 6	uniprot_id=Q8RX87
292	_ptg000007l_000519	4	246.9149522	3.033158575	0.464149567	6.534873213	6.37E-11	4.47E-09	Parent=_ptg000007l_000519	Dbxref=Gene3D:G3DSA:1.20.1280.50,InterPro:IPR036047,InterPro:IPR025886,InterPro:IPR001810,PANTHER:PTHR31960,PANTHER:PTHR31960:SF14,Pfam:PF14299,ProSiteProfiles:PS50181,SUPERFAMILY:SSF81383	Name=PP2A15	Ontology_term=GO:0005515	product=F-box protein PP2-A15	uniprot_id=Q9LF92
293	_ptg000001l_000105	3	914.0052368	2.437930704	0.373131613	6.533701836	6.42E-11	4.49E-09	Parent=_ptg000001l_000105	Dbxref=Gene3D:G3DSA:3.20.20.300,Gene3D:G3DSA:2.60.40.10,Gene3D:G3DSA:3.40.50.1700,InterPro:IPR026891,InterPro:IPR002772,InterPro:IPR017853,InterPro:IPR036962,InterPro:IPR001764,InterPro:IPR013783,InterPro:IPR036881,PANTHER:PTHR42721:SF18,PANTHER:PTHR42721,PRINTS:PR00133,Pfam:PF01915,Pfam:PF00933,Pfam:PF14310,SMART:SM01217,SUPERFAMILY:SSF51445,SUPERFAMILY:SSF52279	Name=BXL7	Ontology_term=GO:0004553,GO:0005975	product=Probable beta-D-xylosidase 7	uniprot_id=Q9SGZ5
294	_ptg000008l_000797	3	410.2766738	3.444943997	0.527529961	6.530328614	6.56E-11	4.58E-09	Parent=_ptg000008l_000797	Dbxref=Gene3D:G3DSA:3.30.200.20,Gene3D:G3DSA:1.10.510.10,Gene3D:G3DSA:3.10.350.10,InterPro:IPR000719,InterPro:IPR017441,InterPro:IPR008271,InterPro:IPR001245,InterPro:IPR036779,InterPro:IPR011009,MobiDBLite:mobidb-lite,PANTHER:PTHR46204:SF16,PANTHER:PTHR46204,Pfam:PF07714,ProSitePatterns:PS00107,ProSitePatterns:PS00108,ProSiteProfiles:PS50011,SMART:SM00220,SUPERFAMILY:SSF56112	Name=LYK3	Ontology_term=GO:0004672,GO:0005524,GO:0006468	product=LysM domain receptor-like kinase 3	uniprot_id=Q6UD73
295	_ptg000018l_001060	4	1385.446051	3.447466586	0.528118065	6.5278331	6.67E-11	4.64E-09	Parent=_ptg000018l_001060	Dbxref=CDD:cd06437,Gene3D:G3DSA:3.90.550.10,InterPro:IPR029044,InterPro:IPR001173,PANTHER:PTHR32044:SF17,PANTHER:PTHR32044,Pfam:PF13632,Pfam:PF00535,Reactome:R-HSA-913709,SUPERFAMILY:SSF53448	Name=CSLA9	product=Glucomannan 4-beta-mannosyltransferase 9	uniprot_id=Q9LZR3
296	_ptg000008l_001014	1	743.4158208	2.975136957	0.456494826	6.517350876	7.16E-11	4.96E-09	Parent=_ptg000008l_001014	Dbxref=CDD:cd03784,Gene3D:G3DSA:3.40.50.2000,InterPro:IPR035595,InterPro:IPR002213,PANTHER:PTHR11926,Pfam:PF00201,ProSitePatterns:PS00375,Reactome:R-HSA-156588,SUPERFAMILY:SSF53756	Name=ZOG1	Ontology_term=GO:0008194	product=Zeatin O-glucosyltransferase	uniprot_id=Q9ZSK5
297	_ptg000029l_000250	1	284.4278328	2.359748082	0.362321896	6.51284978	7.37E-11	5.09E-09	Parent=_ptg000029l_000250	Dbxref=CDD:cd02604,Gene3D:G3DSA:3.40.50.1000,Gene3D:G3DSA:1.10.150.450,InterPro:IPR036412,InterPro:IPR010237,InterPro:IPR023214,InterPro:IPR006439,PANTHER:PTHR12725,PANTHER:PTHR12725:SF110,SUPERFAMILY:SSF56784,TIGRFAM:TIGR01509,TIGRFAM:TIGR01993	Name=SDT1	Ontology_term=GO:0016787	product=Suppressor of disruption of TFIIS	uniprot_id=P53078
298	_ptg000009l_000817	3	162.9648174	3.148502507	0.48367192	6.509583003	7.54E-11	5.18E-09	Parent=_ptg000009l_000817	Dbxref=Gene3D:G3DSA:1.10.630.10,InterPro:IPR036396,InterPro:IPR002401,InterPro:IPR001128,PANTHER:PTHR24299,PRINTS:PR00463,PRINTS:PR00385,Pfam:PF00067,SUPERFAMILY:SSF48264	Name=CYP76B6	Ontology_term=GO:0005506,GO:0016705,GO:0020037,GO:0055114	product=Geraniol 8-hydroxylase	uniprot_id=Q8VWZ7
299	_ptg000008l_001456	4	50.54200628	-6.049287384	0.929405528	-6.508770608	7.58E-11	5.20E-09	Parent=_ptg000008l_001456	Dbxref=Gene3D:G3DSA:3.20.20.70,InterPro:IPR013785,InterPro:IPR000741,KEGG:00010+4.1.2.13,KEGG:00030+4.1.2.13,KEGG:00051+4.1.2.13,KEGG:00680+4.1.2.13,KEGG:00710+4.1.2.13,MetaCyc:PWY-1042,MetaCyc:PWY-1861,MetaCyc:PWY-5484,MetaCyc:PWY-6142,MetaCyc:PWY-7385,PANTHER:PTHR11627,PANTHER:PTHR11627:SF47,Pfam:PF00274,Reactome:R-HSA-70171,Reactome:R-HSA-70263,SUPERFAMILY:SSF51569	Ontology_term=GO:0003824,GO:0004332,GO:0006096	product=Fructose-bisphosphate aldolase%2C chloroplastic	uniprot_id=P16096
300	_ptg000023l_000578	3	1969.564542	2.832662406	0.43555341	6.503593688	7.84E-11	5.36E-09	Parent=_ptg000023l_000578	Dbxref=CDD:cd00121,Coils:Coil,Gene3D:G3DSA:3.10.20.90,Gene3D:G3DSA:2.60.210.10,InterPro:IPR002083,InterPro:IPR008974,InterPro:IPR024729,PANTHER:PTHR45647,PANTHER:PTHR45647:SF50,Pfam:PF12436,Pfam:PF00917,ProSiteProfiles:PS50144,Reactome:R-HSA-5689880,Reactome:R-HSA-6781823,Reactome:R-HSA-6781827,Reactome:R-HSA-6782135,Reactome:R-HSA-6782210,Reactome:R-HSA-6804757,Reactome:R-HSA-8866652,Reactome:R-…	Name=UBP12	Ontology_term=GO:0005515	product=Ubiquitin C-terminal hydrolase 12	uniprot_id=Q9FPT1
301	_ptg000006l_002142	2	306.621412	-3.060229649	0.471372002	-6.492175261	8.46E-11	5.76E-09	Parent=_ptg000006l_002142	Dbxref=CDD:cd01958,Gene3D:G3DSA:1.10.110.10,InterPro:IPR036312,InterPro:IPR016140,InterPro:IPR027923,MobiDBLite:mobidb-lite,PANTHER:PTHR31731:SF26,PANTHER:PTHR31731,Pfam:PF14547,SMART:SM00499,SUPERFAMILY:SSF47699	product=14 kDa proline-rich protein DC2.15	uniprot_id=P14009
302	_ptg000038l_000868	1	1613.464062	-1.874218077	0.288763376	-6.49049788	8.56E-11	5.81E-09	Parent=_ptg000038l_000868	Dbxref=PANTHER:PTHR31827:SF38,PANTHER:PTHR31827	Name=WRKY19	product=Probable WRKY transcription factor 19	uniprot_id=Q9SZ67
303	_ptg000001l_001788	1	2684.966528	1.951511166	0.301159976	6.479981819	9.17E-11	6.21E-09	Parent=_ptg000001l_001788	Dbxref=CDD:cd06223,Gene3D:G3DSA:3.40.50.2020,Hamap:MF_00004,InterPro:IPR000836,InterPro:IPR005764,InterPro:IPR029057,KEGG:00230+2.4.2.7,MetaCyc:PWY-6605,MetaCyc:PWY-6610,MetaCyc:PWY-7805,MetaCyc:PWY-7807,PANTHER:PTHR11776:SF8,PANTHER:PTHR11776,Pfam:PF00156,Reactome:R-HSA-6798695,Reactome:R-HSA-74217,SUPERFAMILY:SSF53271,TIGRFAM:TIGR01090	Name=APT1	Ontology_term=GO:0009116,GO:0003999,GO:0005737,GO:0006168	product=Adenine phosphoribosyltransferase 1%2C chloroplastic	uniprot_id=P31166
304	_ptg000027l_000469	4	1254.907078	-1.88258204	0.2906712	-6.476672051	9.38E-11	6.32E-09	Parent=_ptg000027l_000469	Dbxref=Coils:Coil,InterPro:IPR040348,PANTHER:PTHR33476,PANTHER:PTHR33476:SF7	Ontology_term=GO:0008356	product=hypothetical protein
305	_ptg000016l_001136	3	1483.354664	2.380993321	0.367760509	6.474303968	9.52E-11	6.40E-09	Parent=_ptg000016l_001136	Dbxref=CDD:cd00107,Gene3D:G3DSA:3.30.30.10,InterPro:IPR008176,InterPro:IPR003614,InterPro:IPR036574,PANTHER:PTHR33147:SF48,PANTHER:PTHR33147,PRINTS:PR00288,Pfam:PF00304,ProSitePatterns:PS00940,SMART:SM00505,SUPERFAMILY:SSF57095	Name=FST	Ontology_term=GO:0006952	product=Defensin-like protein	uniprot_id=P32026
306	_ptg000016l_001296	3	149.2750908	3.611704803	0.558051913	6.471987132	9.67E-11	6.48E-09	Parent=_ptg000016l_001296	Dbxref=CDD:cd02879,Gene3D:G3DSA:3.20.20.80,Gene3D:G3DSA:3.10.50.10,InterPro:IPR029070,InterPro:IPR001223,InterPro:IPR017853,InterPro:IPR011583,InterPro:IPR001579,KEGG:00520+3.2.1.14,MetaCyc:PWY-6855,MetaCyc:PWY-6902,MetaCyc:PWY-7822,PANTHER:PTHR11177:SF339,PANTHER:PTHR11177,Pfam:PF00704,ProSitePatterns:PS01095,SMART:SM00636,SUPERFAMILY:SSF54556,SUPERFAMILY:SSF51445	Name=CHIT5B	Ontology_term=GO:0005975,GO:0008061,GO:0004553	product=Class V chitinase CHIT5b	uniprot_id=A0A072UR65
307	_ptg000018l_001230	4	121.3761871	3.47834039	0.537757188	6.468235975	9.92E-11	6.62E-09	Parent=_ptg000018l_001230	Dbxref=MobiDBLite:mobidb-lite,PANTHER:PTHR34670,PANTHER:PTHR34670:SF8	product=hypothetical protein
308	_ptg000038l_000330	4	2912.969946	2.540911609	0.393272951	6.460936609	1.04E-10	6.93E-09	Parent=_ptg000038l_000330	Dbxref=InterPro:IPR008892,PANTHER:PTHR33596,PANTHER:PTHR33596:SF15,Pfam:PF05562	Name=COR413PM2	Ontology_term=GO:0016021	product=Cold-regulated 413 plasma membrane protein 2	uniprot_id=Q9SVL6
309	_ptg000009l_000064	1	113.0578859	9.804528316	1.520927561	6.446413732	1.15E-10	7.60E-09	Parent=_ptg000009l_000064	Dbxref=CDD:cd15795,Gene3D:G3DSA:1.20.140.40,InterPro:IPR034088,InterPro:IPR035513,InterPro:IPR006501,PANTHER:PTHR31080:SF152,PANTHER:PTHR31080,Pfam:PF04043,SMART:SM00856,SUPERFAMILY:SSF101148,TIGRFAM:TIGR01614	Name=C/VIF2	Ontology_term=GO:0004857	product=Cell wall / vacuolar inhibitor of fructosidase 2	uniprot_id=O49603
310	_ptg000010l_001087	1	291.1912361	2.410806512	0.374136734	6.443650929	1.17E-10	7.70E-09	Parent=_ptg000010l_001087	Dbxref=Coils:Coil,InterPro:IPR040289,MobiDBLite:mobidb-lite,PANTHER:PTHR35502:SF2,PANTHER:PTHR35502	Name=MBP2C	Ontology_term=GO:0008017,GO:0010497	product=Protein MICROTUBULE BINDING PROTEIN 2C	uniprot_id=A0A1S3X835
311	_ptg000020l_001186	3	87.72229288	3.890250003	0.603763345	6.443335849	1.17E-10	7.70E-09	Parent=_ptg000020l_001186	Dbxref=Gene3D:G3DSA:3.40.1160.10,InterPro:IPR010167,InterPro:IPR036393,KEGG:00220+2.3.1.1,MetaCyc:PWY-5154,PANTHER:PTHR30602,PANTHER:PTHR30602:SF13	Name=NAGS2	Ontology_term=GO:0004042,GO:0005737,GO:0006526	product=Probable amino-acid acetyltransferase NAGS2%2C chloroplastic	uniprot_id=B5X4Z4
312	_ptg000018l_001038	3	2171.990445	2.272798693	0.353069523	6.437255404	1.22E-10	7.99E-09	Parent=_ptg000018l_001038	Dbxref=Coils:Coil,Gene3D:G3DSA:3.40.50.1820,InterPro:IPR000073,InterPro:IPR029058,PANTHER:PTHR45763:SF32,PANTHER:PTHR45763,Pfam:PF12697,SUPERFAMILY:SSF53474	product=hypothetical protein
313	_ptg000038l_000113	4	7494.443805	2.485599645	0.386262472	6.435001643	1.23E-10	8.09E-09	Parent=_ptg000038l_000113	Dbxref=PANTHER:PTHR31279:SF8,PANTHER:PTHR31279,Pfam:PF04674	Name=EXL2	product=Protein EXORDIUM-like 2	uniprot_id=Q9FE06
314	_ptg000010l_001725	4	5621.403277	-1.761682952	0.273856077	-6.432878792	1.25E-10	8.18E-09	Parent=_ptg000010l_001725	Dbxref=InterPro:IPR012416,MobiDBLite:mobidb-lite,PANTHER:PTHR31713:SF48,PANTHER:PTHR31713,Pfam:PF07887	Name=SARD1	Ontology_term=GO:0005516	product=Protein SAR DEFICIENT 1	uniprot_id=Q9C9T2
315	_ptg000018l_000530	4	1751.637511	-2.378709254	0.370299727	-6.42374024	1.33E-10	8.65E-09	Parent=_ptg000018l_000530	Dbxref=InterPro:IPR006694,PANTHER:PTHR31899:SF10,PANTHER:PTHR31899,Pfam:PF04116	Name=CA2	Ontology_term=GO:0005506,GO:0008610,GO:0016491,GO:0055114	product=Beta-carotene hydroxylase 2%2C chloroplastic	uniprot_id=O49814
316	_ptg000029l_000090	1	2781.478039	2.057043373	0.320654394	6.415141706	1.41E-10	9.13E-09	Parent=_ptg000029l_000090	Dbxref=Gene3D:G3DSA:3.40.50.1820,InterPro:IPR029058,InterPro:IPR000073,PANTHER:PTHR47280,Pfam:PF12697,SUPERFAMILY:SSF53474	Name=PPH	product=Pheophytinase%2C chloroplastic	uniprot_id=Q9FFZ1
317	_ptg000010l_001458	4	152.7179101	4.495917869	0.701161628	6.412099136	1.44E-10	9.28E-09	Parent=_ptg000010l_001458	Dbxref=Gene3D:G3DSA:3.80.10.10,Gene3D:G3DSA:3.30.200.20,Gene3D:G3DSA:1.10.510.10,InterPro:IPR032675,InterPro:IPR011009,InterPro:IPR008271,InterPro:IPR000719,InterPro:IPR001611,InterPro:IPR013210,MobiDBLite:mobidb-lite,PANTHER:PTHR27008,PANTHER:PTHR27008:SF347,Pfam:PF00560,Pfam:PF08263,Pfam:PF00069,ProSitePatterns:PS00108,ProSiteProfiles:PS50011,SMART:SM00220,SUPERFAMILY:SSF56112,SUPERFAMILY:SSF52…	Name=PRK3	Ontology_term=GO:0004672,GO:0006468,GO:0005524,GO:0005515	product=Pollen receptor-like kinase 3	uniprot_id=Q9M1L7
318	_ptg000019l_000978	1	419.2756591	2.522452102	0.393975097	6.402567376	1.53E-10	9.85E-09	Parent=_ptg000019l_000978	Dbxref=CDD:cd04794,Gene3D:G3DSA:1.50.10.10,InterPro:IPR020464,InterPro:IPR007822,InterPro:IPR012341,MobiDBLite:mobidb-lite,PANTHER:PTHR12736,PANTHER:PTHR12736:SF14,PRINTS:PR01950,PRINTS:PR01951,Pfam:PF05147,SMART:SM01260,SUPERFAMILY:SSF158745	Name=GCL1	Ontology_term=GO:0003824	product=LanC-like protein GCL1	uniprot_id=Q9FJN7
319	_ptg000004l_000105	1	593.1390918	2.246253475	0.351670372	6.387383344	1.69E-10	1.08E-08	Parent=_ptg000004l_000105	Dbxref=Gene3D:G3DSA:1.20.1740.10,InterPro:IPR002293,InterPro:IPR029485,PANTHER:PTHR43243:SF62,PANTHER:PTHR43243,Pfam:PF13520,Pfam:PF13906	Name=CAT8	Ontology_term=GO:0016020,GO:0022857,GO:0055085	product=Cationic amino acid transporter 8%2C vacuolar	uniprot_id=Q9SHH0
320	_ptg000008l_000315	1	317.8149417	3.042172811	0.476329974	6.386691946	1.70E-10	1.09E-08	Parent=_ptg000008l_000315	Dbxref=Gene3D:G3DSA:3.80.10.10,InterPro:IPR032675,InterPro:IPR001611,InterPro:IPR013210,InterPro:IPR003591,PANTHER:PTHR27004:SF287,PANTHER:PTHR27004,Pfam:PF00560,Pfam:PF08263,Pfam:PF13855,SMART:SM00369,SUPERFAMILY:SSF52047	Name=EIX2	Ontology_term=GO:0005515	product=Receptor-like protein EIX2	uniprot_id=Q6JN46
321	_ptg000002l_000430	0	3277.128529	-1.989335677	0.311965161	-6.376787935	1.81E-10	1.16E-08	Parent=_ptg000002l_000430	Dbxref=PANTHER:PTHR33659	product=hypothetical protein
322	_ptg000004l_000013	4	815.2510199	-1.967006497	0.308577991	-6.374422526	1.84E-10	1.17E-08	Parent=_ptg000004l_000013	Dbxref=InterPro:IPR005202,MobiDBLite:mobidb-lite,PANTHER:PTHR31636,PANTHER:PTHR31636:SF167,Pfam:PF03514,ProSiteProfiles:PS50985	Name=CIGR1	product=Chitin-inducible gibberellin-responsive protein 1	uniprot_id=Q69VG1
323	_ptg000010l_001935	4	1672.324209	3.980509505	0.625042403	6.368383144	1.91E-10	1.21E-08	Parent=_ptg000010l_001935	Dbxref=InterPro:IPR037595,InterPro:IPR029044,InterPro:IPR004901,KEGG:00520+5.4.99.30,PANTHER:PTHR31682,PANTHER:PTHR31682:SF26,PIRSF:PIRSF016429,Pfam:PF03214,SUPERFAMILY:SSF53448	Name=UPTG2	Ontology_term=GO:0016866,GO:0071669	product=Probable UDP-arabinopyranose mutase 2	uniprot_id=Q8RU27
324	_ptg000001l_002044	1	510.3328602	-2.627814937	0.412813143	-6.365628079	1.94E-10	1.23E-08	Parent=_ptg000001l_002044	Dbxref=InterPro:IPR006734,PANTHER:PTHR31065:SF38,PANTHER:PTHR31065,Pfam:PF04640	Name=RITF1	product=Protein RGF1 INDUCIBLE TRANSCRIPTION FACTOR 1	uniprot_id=Q1G3Q4
325	_ptg000016l_001020	3	166.2298007	2.679822453	0.421041658	6.364744207	1.96E-10	1.23E-08	Parent=_ptg000016l_001020	Dbxref=CDD:cd00107,Gene3D:G3DSA:3.30.30.10,InterPro:IPR036574,InterPro:IPR008176,InterPro:IPR003614,PANTHER:PTHR33147,PANTHER:PTHR33147:SF43,PRINTS:PR00288,Pfam:PF00304,ProSitePatterns:PS00940,SMART:SM00505,SUPERFAMILY:SSF57095	Ontology_term=GO:0006952	product=Defensin-like protein P322	uniprot_id=P20346
326	_ptg000018l_001126	4	598.0558664	3.214463447	0.505047615	6.364674051	1.96E-10	1.23E-08	Parent=_ptg000018l_001126	Dbxref=InterPro:IPR007608,PANTHER:PTHR46525:SF5,PANTHER:PTHR46525,Pfam:PF04520	Name=S40-4	product=Protein S40-4	uniprot_id=Q9SKN0
327	_ptg000010l_001918	1	1940.766085	2.477290729	0.38951781	6.359890784	2.02E-10	1.27E-08	Parent=_ptg000010l_001918	Dbxref=Gene3D:G3DSA:1.10.630.10,InterPro:IPR002401,InterPro:IPR036396,InterPro:IPR017972,InterPro:IPR001128,PANTHER:PTHR24281,PRINTS:PR00463,PRINTS:PR00385,Pfam:PF00067,ProSitePatterns:PS00086,SUPERFAMILY:SSF48264	Name=CYP75B2	Ontology_term=GO:0005506,GO:0016705,GO:0020037,GO:0055114	product=Flavonoid 3'-monooxygenase	uniprot_id=Q9SBQ9
328	_ptg000004l_000033	2	120.5315516	9.813839792	1.543500817	6.358169482	2.04E-10	1.27E-08	Parent=_ptg000004l_000033	Dbxref=CDD:cd17364,Gene3D:G3DSA:1.20.1250.20,MobiDBLite:mobidb-lite,PANTHER:PTHR24064,PANTHER:PTHR24064:SF508	Name=PT1	product=Low affinity inorganic phosphate transporter 1	uniprot_id=A7KTC5
329	_ptg000027l_000745	2	991.2976055	-2.256462414	0.354869472	-6.358570102	2.04E-10	1.27E-08	Parent=_ptg000027l_000745	Dbxref=Gene3D:G3DSA:1.10.510.10,Gene3D:G3DSA:3.30.200.20,InterPro:IPR011009,InterPro:IPR000719,InterPro:IPR001245,InterPro:IPR008271,PANTHER:PTHR46008:SF9,PANTHER:PTHR46008,Pfam:PF07714,ProSitePatterns:PS00108,ProSiteProfiles:PS50011,SMART:SM00220,SUPERFAMILY:SSF56112	Name=LRK10L-1.1	Ontology_term=GO:0004672,GO:0005524,GO:0006468	product=LEAF RUST 10 DISEASE-RESISTANCE LOCUS RECEPTOR-LIKE PROTEIN KINASE-like 1.1	uniprot_id=Q9C6K9
330	_ptg000025l_000908	4	587.9311321	-2.00158337	0.314996489	-6.354303738	2.09E-10	1.30E-08	Parent=_ptg000025l_000908	Dbxref=CDD:cd00167,Gene3D:G3DSA:1.10.10.60,InterPro:IPR017930,InterPro:IPR001005,InterPro:IPR009057,MobiDBLite:mobidb-lite,PANTHER:PTHR45614:SF47,PANTHER:PTHR45614,Pfam:PF00249,ProSiteProfiles:PS51294,SMART:SM00717,SUPERFAMILY:SSF101447,SUPERFAMILY:SSF46689	Name=MYB73	product=Transcription factor MYB73	uniprot_id=O23160
331	_ptg000011l_000230	4	1259.956627	-2.496622621	0.393153074	-6.350255885	2.15E-10	1.33E-08	Parent=_ptg000011l_000230	Dbxref=Gene3D:G3DSA:3.10.20.90,InterPro:IPR000270,InterPro:IPR033389,InterPro:IPR003311,MobiDBLite:mobidb-lite,PANTHER:PTHR31734:SF110,PANTHER:PTHR31734,Pfam:PF02309,ProSiteProfiles:PS51745,SUPERFAMILY:SSF54277	Name=AUX22D	Ontology_term=GO:0005515,GO:0005634,GO:0006355	product=Auxin-induced protein 22D	uniprot_id=O24542
332	_ptg000019l_000441	1	770.9117828	-2.117635047	0.333924337	-6.341661315	2.27E-10	1.40E-08	Parent=_ptg000019l_000441	Dbxref=InterPro:IPR006843,InterPro:IPR039633,PANTHER:PTHR31906,PANTHER:PTHR31906:SF4,Pfam:PF04755	Name=FBN5	product=Fibrillin-5%2C chloroplastic	uniprot_id=Q5M755
333	_ptg000038l_000529	1	367.7110906	4.5486542	0.717653671	6.338230238	2.32E-10	1.43E-08	Parent=_ptg000038l_000529	Dbxref=Gene3D:G3DSA:1.20.1740.10,InterPro:IPR002293,PANTHER:PTHR45826,PANTHER:PTHR45826:SF4,PIRSF:PIRSF006060,Pfam:PF13520	Name=At1g31830	Ontology_term=GO:0016020,GO:0022857,GO:0055085	product=Probable polyamine transporter At1g31830	uniprot_id=Q9C6S5
334	_ptg000002l_000451	4	642.5090256	3.190428131	0.503763407	6.333187538	2.40E-10	1.47E-08	Parent=_ptg000002l_000451	Dbxref=CDD:cd03784,Gene3D:G3DSA:3.40.50.2000,InterPro:IPR002213,InterPro:IPR035595,PANTHER:PTHR11926,Pfam:PF00201,ProSitePatterns:PS00375,Reactome:R-HSA-156588,SUPERFAMILY:SSF53756	Name=ZOG1	Ontology_term=GO:0008194	product=Zeatin O-glucosyltransferase	uniprot_id=Q9ZSK5
335	_ptg000019l_000941	1	6429.440995	2.285328344	0.360831635	6.333503282	2.40E-10	1.47E-08	Parent=_ptg000019l_000941	Dbxref=CDD:cd07033,CDD:cd02007,Coils:Coil,Gene3D:G3DSA:3.40.50.920,Gene3D:G3DSA:3.40.50.970,Hamap:MF_00315,InterPro:IPR020826,InterPro:IPR005477,InterPro:IPR033248,InterPro:IPR009014,InterPro:IPR029061,InterPro:IPR005475,KEGG:00730+2.2.1.7,KEGG:00900+2.2.1.7,MetaCyc:PWY-6891,MetaCyc:PWY-6892,MetaCyc:PWY-7560,PANTHER:PTHR43322,PANTHER:PTHR43322:SF4,Pfam:PF02780,Pfam:PF02779,Pfam:PF13292,ProSitePat…	Name=Os07g0190000	Ontology_term=GO:0008661,GO:0016114,GO:0003824	product=Probable 1-deoxy-D-xylulose-5-phosphate synthase 2%2C chloroplastic	uniprot_id=Q6YU51
336	_ptg000001l_001913	3	1525.297528	-3.415536968	0.540073129	-6.324212009	2.55E-10	1.55E-08	Parent=_ptg000001l_001913	Dbxref=PANTHER:PTHR31279:SF51,PANTHER:PTHR31279,Pfam:PF04674	Name=PHI-1	product=Protein PHOSPHATE-INDUCED 1	uniprot_id=O82161
337	_ptg000016l_001849	1	1416.318722	-1.865480691	0.295260696	-6.318079974	2.65E-10	1.61E-08	Parent=_ptg000016l_001849	Dbxref=Gene3D:G3DSA:3.20.20.80,InterPro:IPR018238,InterPro:IPR017853,InterPro:IPR001554,InterPro:IPR001371,KEGG:00500+3.2.1.2,MetaCyc:PWY-6724,MetaCyc:PWY-842,PANTHER:PTHR31352:SF40,PANTHER:PTHR31352,PRINTS:PR00842,PRINTS:PR00750,Pfam:PF01373,ProSitePatterns:PS00679,SUPERFAMILY:SSF51445	Name=BMY1	Ontology_term=GO:0000272,GO:0016161	product=Beta-amylase	uniprot_id=P10538
338	_ptg000008l_000620	4	1647.937648	2.222489214	0.352323805	6.308086992	2.83E-10	1.71E-08	Parent=_ptg000008l_000620	Dbxref=CDD:cd00051,Gene3D:G3DSA:3.50.50.100,InterPro:IPR018247,InterPro:IPR036188,InterPro:IPR002048,InterPro:IPR011992,InterPro:IPR023753,PANTHER:PTHR43706:SF3,PANTHER:PTHR43706,PRINTS:PR00368,Pfam:PF07992,ProSitePatterns:PS00018,ProSiteProfiles:PS50222,SMART:SM00054,SUPERFAMILY:SSF51905,SUPERFAMILY:SSF47473	Name=NDB2	Ontology_term=GO:0005509,GO:0016491,GO:0055114	product=External alternative NAD(P)H-ubiquinone oxidoreductase B2%2C mitochondrial	uniprot_id=Q94BV7
339	_ptg000023l_000142	0	228.7669308	-3.853130974	0.611053861	-6.30571414	2.87E-10	1.73E-08	Parent=_ptg000023l_000142	Dbxref=InterPro:IPR038939,PANTHER:PTHR33600:SF5,PANTHER:PTHR33600	Ontology_term=GO:0010020	product=hypothetical protein
340	_ptg000001l_000315	1	459.5309319	2.082077425	0.33038254	6.302020157	2.94E-10	1.77E-08	Parent=_ptg000001l_000315	Dbxref=Coils:Coil,Gene3D:G3DSA:2.130.10.10,InterPro:IPR019775,InterPro:IPR001680,InterPro:IPR015943,InterPro:IPR017986,InterPro:IPR036322,InterPro:IPR020472,PANTHER:PTHR18763,PRINTS:PR00320,Pfam:PF00400,ProSitePatterns:PS00678,ProSiteProfiles:PS50082,ProSiteProfiles:PS50294,SMART:SM00320,SUPERFAMILY:SSF50978	Name=RID3	Ontology_term=GO:0005515	product=Protein ROOT INITIATION DEFECTIVE 3	uniprot_id=Q9M3B4
341	_ptg000008l_000692	1	1692.955658	2.177663028	0.345561122	6.301817225	2.94E-10	1.77E-08	Parent=_ptg000008l_000692	Dbxref=CDD:cd13631,CDD:cd04905,Gene3D:G3DSA:3.30.70.260,Gene3D:G3DSA:3.40.190.10,InterPro:IPR001086,InterPro:IPR018528,InterPro:IPR002912,KEGG:00400+4.2.1.51,MetaCyc:PWY-7432,PANTHER:PTHR21022:SF20,PANTHER:PTHR21022,Pfam:PF00800,ProSitePatterns:PS00857,ProSitePatterns:PS00858,ProSiteProfiles:PS51171,ProSiteProfiles:PS51671,SUPERFAMILY:SSF53850,SUPERFAMILY:SSF55021	Name=ADT1	Ontology_term=GO:0004664,GO:0009094	product=Arogenate dehydratase/prephenate dehydratase 1%2C chloroplastic	uniprot_id=Q9SA96
342	_ptg000018l_002004	4	389.0071534	2.446591244	0.388611794	6.295720521	3.06E-10	1.83E-08	Parent=_ptg000018l_002004	Dbxref=CDD:cd00143,Gene3D:G3DSA:3.60.40.10,InterPro:IPR001932,InterPro:IPR036457,InterPro:IPR015655,KEGG:04658+3.1.3.16,KEGG:04660+3.1.3.16,KEGG:05235+3.1.3.16,PANTHER:PTHR13832,PANTHER:PTHR13832:SF703,Pfam:PF00481,ProSiteProfiles:PS51746,SMART:SM00332,SUPERFAMILY:SSF81606	Name=At3g16560	Ontology_term=GO:0003824,GO:0004722,GO:0006470	product=Probable protein phosphatase 2C 40	uniprot_id=Q9LUS8
343	_ptg000018l_001053	1	485.1148553	2.728864017	0.433522742	6.294627137	3.08E-10	1.84E-08	Parent=_ptg000018l_001053	Dbxref=InterPro:IPR025486,MobiDBLite:mobidb-lite,PANTHER:PTHR33623:SF5,PANTHER:PTHR33623,Pfam:PF14309	product=hypothetical protein
344	_ptg000027l_000120	0	99.05576672	3.174022748	0.504497507	6.291453776	3.15E-10	1.87E-08	Parent=_ptg000027l_000120	Dbxref=Gene3D:G3DSA:3.90.70.30,InterPro:IPR040409,InterPro:IPR007719,InterPro:IPR038765,InterPro:IPR038156,MetaCyc:PWY-6745,PANTHER:PTHR33447,PANTHER:PTHR33447:SF10,Pfam:PF05023,ProSiteProfiles:PS51443,SUPERFAMILY:SSF54001	Name=PCS1	Ontology_term=GO:0016756,GO:0046872,GO:0046938,GO:0010038	product=Glutathione gamma-glutamylcysteinyltransferase 1	uniprot_id=Q2TSC7
345	_ptg000001l_000326	3	923.3675162	2.986917293	0.47488943	6.289711042	3.18E-10	1.89E-08	Parent=_ptg000001l_000326	Dbxref=CDD:cd11314,Gene3D:G3DSA:2.60.40.1180,Gene3D:G3DSA:3.20.20.80,InterPro:IPR006047,InterPro:IPR017853,InterPro:IPR012850,InterPro:IPR013780,InterPro:IPR006046,InterPro:IPR013775,KEGG:00500+3.2.1.1,PANTHER:PTHR43447,PANTHER:PTHR43447:SF20,PIRSF:PIRSF001028,PRINTS:PR00110,Pfam:PF00128,Pfam:PF07821,Reactome:R-HSA-189085,SMART:SM00810,SMART:SM00642,SUPERFAMILY:SSF51445,SUPERFAMILY:SSF51011	Name=AMY1.1	Ontology_term=GO:0003824,GO:0005975,GO:0004556,GO:0005509,GO:0043169	product=Alpha-amylase	uniprot_id=P17859
346	_ptg000025l_000356	4	375.3116133	2.272703823	0.361577449	6.285524245	3.27E-10	1.94E-08	Parent=_ptg000025l_000356	Dbxref=Gene3D:G3DSA:1.10.510.10,Gene3D:G3DSA:3.30.200.20,InterPro:IPR017441,InterPro:IPR000719,InterPro:IPR008271,InterPro:IPR011009,PANTHER:PTHR24343:SF379,PANTHER:PTHR24343,Pfam:PF00069,ProSitePatterns:PS00107,ProSitePatterns:PS00108,ProSiteProfiles:PS50011,SMART:SM00220,SUPERFAMILY:SSF56112	Name=SRK2I	Ontology_term=GO:0005524,GO:0004672,GO:0006468	product=Serine/threonine-protein kinase SRK2I	uniprot_id=Q39193
347	_ptg000038l_000027	2	3287.681453	2.045996168	0.326212161	6.271980062	3.56E-10	2.11E-08	Parent=_ptg000038l_000027	Dbxref=CDD:cd07245,Gene3D:G3DSA:3.10.180.10,InterPro:IPR029068,InterPro:IPR037523,InterPro:IPR004360,PANTHER:PTHR46142,PANTHER:PTHR46142:SF13,Pfam:PF00903,ProSiteProfiles:PS51819,SUPERFAMILY:SSF54593	Name=GLYI4	product=Glyoxylase I 4	uniprot_id=Q9XI31
348	_ptg000027l_000079	4	528.4339629	-3.818670802	0.608896873	-6.271457404	3.58E-10	2.11E-08	Parent=_ptg000027l_000079	Dbxref=Coils:Coil,Gene3D:G3DSA:1.10.10.10,InterPro:IPR000232,InterPro:IPR036388,InterPro:IPR027725,InterPro:IPR036390,MobiDBLite:mobidb-lite,PANTHER:PTHR10015,PANTHER:PTHR10015:SF323,PRINTS:PR00056,Pfam:PF00447,ProSitePatterns:PS00434,SMART:SM00415,SUPERFAMILY:SSF46785	Name=HSFA6b	Ontology_term=GO:0003700,GO:0006355,GO:0042025,GO:0043565	product=Heat stress transcription factor A-6b	uniprot_id=Q9LUH8
349	_ptg000025l_000304	4	701.764436	2.824142303	0.450768821	6.265167808	3.72E-10	2.19E-08	Parent=_ptg000025l_000304	Dbxref=Gene3D:G3DSA:1.10.630.10,InterPro:IPR001128,InterPro:IPR036396,InterPro:IPR002401,InterPro:IPR017972,PANTHER:PTHR24281,PRINTS:PR00385,PRINTS:PR00463,Pfam:PF00067,ProSitePatterns:PS00086,SUPERFAMILY:SSF48264	Name=CYP81Q32	Ontology_term=GO:0005506,GO:0016705,GO:0020037,GO:0055114	product=Cytochrome P450 81Q32	uniprot_id=W8JMU7
350	_ptg000006l_002149	4	147.3955148	2.811923725	0.448974402	6.262993423	3.78E-10	2.21E-08	Parent=_ptg000006l_002149	Dbxref=CDD:cd01627,Gene3D:G3DSA:3.30.70.1020,Gene3D:G3DSA:3.40.50.1000,InterPro:IPR006379,InterPro:IPR003337,InterPro:IPR036412,InterPro:IPR023214,PANTHER:PTHR43768:SF17,PANTHER:PTHR43768,Pfam:PF02358,Reactome:R-HSA-446205,SUPERFAMILY:SSF56784,TIGRFAM:TIGR01484,TIGRFAM:TIGR00685	Name=TPPG	Ontology_term=GO:0003824,GO:0005992	product=Probable trehalose-phosphate phosphatase G	uniprot_id=Q9SUW0
351	_ptg000010l_000794	4	580.2525984	-3.006768564	0.480350535	-6.259529958	3.86E-10	2.26E-08	Parent=_ptg000010l_000794	Dbxref=CDD:cd08958,Gene3D:G3DSA:3.40.50.720,InterPro:IPR002225,InterPro:IPR036291,PANTHER:PTHR10366:SF623,PANTHER:PTHR10366,Pfam:PF01073,SUPERFAMILY:SSF51735	Name=SNL6	Ontology_term=GO:0003854,GO:0006694,GO:0016616,GO:0055114	product=Cinnamoyl-CoA reductase-like SNL6	uniprot_id=Q0JKZ0
352	_ptg000010l_000432	4	114.2704554	-3.120123121	0.498928962	-6.253642014	4.01E-10	2.34E-08	Parent=_ptg000010l_000432	Dbxref=Gene3D:G3DSA:3.10.20.90,InterPro:IPR000270,InterPro:IPR033389,InterPro:IPR003311,PANTHER:PTHR31734,PANTHER:PTHR31734:SF34,Pfam:PF02309,ProSiteProfiles:PS51745,SUPERFAMILY:SSF54277	Name=AUX22D	Ontology_term=GO:0005515,GO:0005634,GO:0006355	product=Auxin-induced protein 22D	uniprot_id=O24542
353	_ptg000007l_001261	3	143.1594866	5.167573808	0.82695531	6.248915446	4.13E-10	2.40E-08	Parent=_ptg000007l_001261	Dbxref=InterPro:IPR029962,InterPro:IPR026057,PANTHER:PTHR32285,PANTHER:PTHR32285:SF239,Pfam:PF13839	Name=TBL34	product=Protein trichome birefringence-like 34	uniprot_id=O80919
354	_ptg000023l_000524	1	1574.051267	2.257413009	0.361267519	6.248591108	4.14E-10	2.40E-08	Parent=_ptg000023l_000524	Dbxref=InterPro:IPR009291,Pfam:PF06101	Name=At1g04090	product=Hypothetical protein At1g04090	uniprot_id=Q501D1
355	_ptg000010l_001385	1	610.3012004	2.636836403	0.42240028	6.242506287	4.31E-10	2.48E-08	Parent=_ptg000010l_001385	Dbxref=CDD:cd00086,CDD:cd08875,Coils:Coil,Gene3D:G3DSA:1.10.10.60,InterPro:IPR002913,InterPro:IPR001356,InterPro:IPR017970,InterPro:IPR009057,InterPro:IPR042160,MobiDBLite:mobidb-lite,PANTHER:PTHR45654:SF24,PANTHER:PTHR45654,Pfam:PF01852,Pfam:PF00046,ProSitePatterns:PS00027,ProSiteProfiles:PS50848,ProSiteProfiles:PS50071,SMART:SM00389,SMART:SM00234,SUPERFAMILY:SSF55961,SUPERFAMILY:SSF46689	Name=GL2	Ontology_term=GO:0008289,GO:0003677,GO:0000981,GO:0006355	product=Homeobox-leucine zipper protein GLABRA 2	uniprot_id=P46607
356	_ptg000020l_000870	1	214.4601232	3.200073898	0.512650933	6.242208274	4.31E-10	2.48E-08	Parent=_ptg000020l_000870	Dbxref=CDD:cd00086,Coils:Coil,Gene3D:G3DSA:1.10.10.60,InterPro:IPR001356,InterPro:IPR017970,InterPro:IPR003106,InterPro:IPR009057,InterPro:IPR000047,MobiDBLite:mobidb-lite,PANTHER:PTHR24326:SF561,PANTHER:PTHR24326,PRINTS:PR00031,Pfam:PF00046,Pfam:PF02183,ProSitePatterns:PS00027,ProSiteProfiles:PS50071,Reactome:R-HSA-432722,Reactome:R-HSA-6807878,SMART:SM00389,SUPERFAMILY:SSF46689	Name=ATHB-16	Ontology_term=GO:0003677,GO:0000981,GO:0006355,GO:0043565	product=Homeobox-leucine zipper protein ATHB-16	uniprot_id=Q940J1
357	_ptg000027l_000035	1	369.8418393	2.524040681	0.404456341	6.240576361	4.36E-10	2.50E-08	Parent=_ptg000027l_000035	Dbxref=InterPro:IPR011990,InterPro:IPR019734,PANTHER:PTHR36326:SF12,PANTHER:PTHR36326,Pfam:PF13181,SUPERFAMILY:SSF48452	Name=SDI1	Ontology_term=GO:0005515	product=Protein SULFUR DEFICIENCY-INDUCED 1	uniprot_id=Q8GXU5
358	_ptg000006l_000342	1	215.7476608	-4.509161341	0.722623808	-6.239984477	4.38E-10	2.51E-08	Parent=_ptg000006l_000342	Dbxref=CDD:cd00083,Coils:Coil,Gene3D:G3DSA:4.10.280.10,InterPro:IPR036638,InterPro:IPR011598,MobiDBLite:mobidb-lite,PANTHER:PTHR11969:SF54,PANTHER:PTHR11969,Pfam:PF00010,ProSiteProfiles:PS50888,SMART:SM00353,SUPERFAMILY:SSF47459	Name=BHLH96	Ontology_term=GO:0046983	product=Transcription factor bHLH96	uniprot_id=Q9C7T4
359	_ptg000001l_000279	3	136.3206341	7.519912795	1.205316996	6.238950269	4.41E-10	2.52E-08	Parent=_ptg000001l_000279	Dbxref=Gene3D:G3DSA:1.10.630.10,InterPro:IPR036396,InterPro:IPR002401,InterPro:IPR001128,InterPro:IPR017972,PANTHER:PTHR24281,PRINTS:PR00463,PRINTS:PR00385,Pfam:PF00067,ProSitePatterns:PS00086,SUPERFAMILY:SSF48264	Name=CYP81C13	Ontology_term=GO:0005506,GO:0016705,GO:0020037,GO:0055114	product=Cytochrome P450 81C13	uniprot_id=W8JIS9
360	_ptg000025l_001046	4	165.3201425	-2.579707272	0.413881713	-6.232957853	4.58E-10	2.61E-08	Parent=_ptg000025l_001046	Dbxref=MobiDBLite:mobidb-lite,PANTHER:PTHR36410:SF2,PANTHER:PTHR36410	product=hypothetical protein
361	_ptg000023l_000664	3	1560.833768	3.248348011	0.52134727	6.230680003	4.64E-10	2.64E-08	Parent=_ptg000023l_000664	Dbxref=InterPro:IPR025886,PANTHER:PTHR32278,PANTHER:PTHR32278:SF67,Pfam:PF14299	Name=PP2B10	product=F-box protein PP2-B10	uniprot_id=Q9ZVQ6
362	_ptg000016l_001656	2	154.4915171	7.659914334	1.231701623	6.218969097	5.00E-10	2.83E-08	Parent=_ptg000016l_001656	Dbxref=Gene3D:G3DSA:1.10.630.10,InterPro:IPR001128,InterPro:IPR036396,InterPro:IPR017972,InterPro:IPR002401,PANTHER:PTHR24286:SF248,PANTHER:PTHR24286,PRINTS:PR00385,PRINTS:PR00463,Pfam:PF00067,ProSitePatterns:PS00086,SUPERFAMILY:SSF48264	Name=CYP716A46	Ontology_term=GO:0005506,GO:0016705,GO:0020037,GO:0055114	product=Beta-amyrin 28-monooxygenase	uniprot_id=K4CEE8
363	_ptg000018l_001480	4	1296.371902	-2.208973882	0.355506532	-6.213595762	5.18E-10	2.92E-08	Parent=_ptg000018l_001480	Dbxref=Coils:Coil,InterPro:IPR005202,InterPro:IPR030013,MobiDBLite:mobidb-lite,PANTHER:PTHR31636,PANTHER:PTHR31636:SF221,Pfam:PF03514,ProSiteProfiles:PS50985	Name=SCL8	product=Scarecrow-like protein 8	uniprot_id=Q9FYR7
364	_ptg000006l_001469	2	992.6167718	1.985833577	0.319806311	6.209488404	5.32E-10	2.99E-08	Parent=_ptg000006l_001469	Dbxref=CDD:cd07940,Gene3D:G3DSA:3.30.160.270,Gene3D:G3DSA:1.10.238.260,Gene3D:G3DSA:3.20.20.70,Hamap:MF_01025,InterPro:IPR000891,InterPro:IPR036230,InterPro:IPR013785,InterPro:IPR013709,InterPro:IPR005671,InterPro:IPR002034,KEGG:00290+2.3.3.13,KEGG:00620+2.3.3.13,MetaCyc:PWY-6871,PANTHER:PTHR10277,PANTHER:PTHR10277:SF61,Pfam:PF00682,Pfam:PF08502,ProSitePatterns:PS00815,ProSiteProfiles:PS50991,SMA…	Name=IPMSA	Ontology_term=GO:0003824,GO:0003852,GO:0009098,GO:0019752,GO:0046912	product=2-isopropylmalate synthase A	uniprot_id=O04973
365	_ptg000018l_001289	1	206.8793787	3.704493707	0.596646174	6.208861919	5.34E-10	3.00E-08	Parent=_ptg000018l_001289	Dbxref=CDD:cd17974,CDD:cd18791,Coils:Coil,Gene3D:G3DSA:3.40.50.300,Gene3D:G3DSA:1.20.120.1080,InterPro:IPR027417,InterPro:IPR007502,InterPro:IPR001650,InterPro:IPR014001,InterPro:IPR011709,InterPro:IPR002464,MobiDBLite:mobidb-lite,PANTHER:PTHR18934,PANTHER:PTHR18934:SF215,Pfam:PF00271,Pfam:PF04408,Pfam:PF07717,ProSitePatterns:PS00690,ProSiteProfiles:PS51192,ProSiteProfiles:PS51194,SMART:SM00847,S…	Name=ESP3	Ontology_term=GO:0004386	product=Pre-mRNA-splicing factor ATP-dependent RNA helicase DEAH1	uniprot_id=Q8VY00
366	_ptg000025l_000348	4	383.4748382	2.96132481	0.477029072	6.207849759	5.37E-10	3.01E-08	Parent=_ptg000025l_000348	Dbxref=Gene3D:G3DSA:3.40.50.300,InterPro:IPR000863,InterPro:IPR027417,PANTHER:PTHR32175,PANTHER:PTHR32175:SF10,Pfam:PF00685,SUPERFAMILY:SSF52540	Name=nodH	Ontology_term=GO:0008146	product=Nodulation protein H	uniprot_id=P06237
367	_ptg000002l_000449	2	109.0454574	4.269029828	0.688438428	6.201033607	5.61E-10	3.13E-08	Parent=_ptg000002l_000449	Dbxref=CDD:cd03784,Gene3D:G3DSA:3.40.50.2000,SUPERFAMILY:SSF53756	Name=ZOG1	product=Zeatin O-glucosyltransferase	uniprot_id=Q9ZSK5
368	_ptg000029l_000270	3	717.6680835	-2.872639764	0.463914627	-6.192173288	5.93E-10	3.31E-08	Parent=_ptg000029l_000270	Dbxref=Gene3D:G3DSA:3.40.50.720,InterPro:IPR036291,PANTHER:PTHR10366,PANTHER:PTHR10366:SF503,SUPERFAMILY:SSF51735	Name=TKPR2	product=Tetraketide alpha-pyrone reductase 2	uniprot_id=Q9CA28
369	_ptg000027l_001202	1	1269.062425	1.928934881	0.311564834	6.191118731	5.97E-10	3.32E-08	Parent=_ptg000027l_001202	Dbxref=InterPro:IPR010580,PANTHER:PTHR15601,PANTHER:PTHR15601:SF18,Pfam:PF06624	Name=Serp2	Ontology_term=GO:0005783	product=Stress-associated endoplasmic reticulum protein 2	uniprot_id=Q6TAW2
370	_ptg000006l_001470	1	513.7212671	2.351000989	0.379781605	6.190402478	6.00E-10	3.33E-08	Parent=_ptg000006l_001470	Dbxref=Gene3D:G3DSA:1.20.5.190,InterPro:IPR000048,InterPro:IPR025064,MobiDBLite:mobidb-lite,PANTHER:PTHR32295:SF113,PANTHER:PTHR32295,Pfam:PF00612,Pfam:PF13178,ProSiteProfiles:PS50096,SMART:SM00015	Name=IQD13	Ontology_term=GO:0005515	product=Protein IQ-DOMAIN 13	uniprot_id=Q9M199
371	_ptg000010l_001463	1	11531.38428	1.768965376	0.286043712	6.184248419	6.24E-10	3.45E-08	Parent=_ptg000010l_001463	Dbxref=CDD:cd01751,Gene3D:G3DSA:1.20.245.10,Gene3D:G3DSA:4.10.372.10,Gene3D:G3DSA:4.10.375.10,Gene3D:G3DSA:2.60.60.20,Gene3D:G3DSA:3.10.450.60,InterPro:IPR027433,InterPro:IPR036392,InterPro:IPR001024,InterPro:IPR000907,InterPro:IPR042057,InterPro:IPR020834,InterPro:IPR013819,InterPro:IPR020833,InterPro:IPR001246,InterPro:IPR036226,PANTHER:PTHR11771,PANTHER:PTHR11771:SF95,PRINTS:PR00087,PRINTS:PR0…	Name=LOX3.1	Ontology_term=GO:0005515,GO:0016702,GO:0046872,GO:0055114,GO:0016491	product=Linoleate 13S-lipoxygenase 3-1%2C chloroplastic	uniprot_id=O24371
372	_ptg000010l_002271	4	386.6455601	3.963438354	0.641540668	6.178000168	6.49E-10	3.58E-08	Parent=_ptg000010l_002271	Dbxref=CDD:cd00086,Coils:Coil,Gene3D:G3DSA:1.10.10.60,InterPro:IPR000047,InterPro:IPR009057,InterPro:IPR001356,InterPro:IPR017970,InterPro:IPR003106,MobiDBLite:mobidb-lite,PANTHER:PTHR24326:SF543,PANTHER:PTHR24326,PRINTS:PR00031,Pfam:PF00046,Pfam:PF02183,ProSitePatterns:PS00027,Reactome:R-HSA-432722,Reactome:R-HSA-6807878,SMART:SM00389,SUPERFAMILY:SSF46689	Name=HOX6	Ontology_term=GO:0003677,GO:0000981,GO:0006355,GO:0043565	product=Homeobox-leucine zipper protein HOX6	uniprot_id=Q651Z5
373	_ptg000008l_000469	1	3599.249128	1.90322892	0.308307061	6.173160343	6.69E-10	3.68E-08	Parent=_ptg000008l_000469	Dbxref=Gene3D:G3DSA:1.10.3370.10,InterPro:IPR030659,InterPro:IPR002208,InterPro:IPR023201,InterPro:IPR019561,PANTHER:PTHR10906:SF27,PANTHER:PTHR10906,PIRSF:PIRSF004557,Pfam:PF00344,Pfam:PF10559,ProSitePatterns:PS00755,Reactome:R-HSA-1236974,Reactome:R-HSA-1799339,SUPERFAMILY:SSF103491,TIGRFAM:TIGR00967	Name=sec61a	Ontology_term=GO:0015031,GO:0016020	product=Protein transport protein Sec61 subunit alpha	uniprot_id=Q54XK2
374	_ptg000003l_000701	1	1299.060838	-2.236922217	0.362407553	-6.172394027	6.73E-10	3.69E-08	Parent=_ptg000003l_000701	Dbxref=CDD:cd00202,Gene3D:G3DSA:3.30.50.10,InterPro:IPR000679,InterPro:IPR013088,InterPro:IPR016679,MobiDBLite:mobidb-lite,PANTHER:PTHR45658,PANTHER:PTHR45658:SF48,PIRSF:PIRSF016992,Pfam:PF00320,ProSitePatterns:PS00344,ProSiteProfiles:PS50114,Reactome:R-HSA-383280,SMART:SM00401,SUPERFAMILY:SSF57716	Name=GATA9	Ontology_term=GO:0006355,GO:0008270,GO:0043565,GO:0003677,GO:0005634,GO:0045893	product=GATA transcription factor 9	uniprot_id=O82632
375	_ptg000010l_001345	3	1130.374974	-2.317061685	0.376006573	-6.162290375	7.17E-10	3.92E-08	Parent=_ptg000010l_001345	Dbxref=Coils:Coil,InterPro:IPR011531,InterPro:IPR003020,PANTHER:PTHR11453:SF87,PANTHER:PTHR11453,Pfam:PF00955,Reactome:R-HSA-425381	Name=BOR4	Ontology_term=GO:0006820,GO:0016021,GO:0005452,GO:0016020	product=Boron transporter 4	uniprot_id=Q9XI23
376	_ptg000007l_001164	4	77.86706129	4.052004611	0.65828087	6.155434246	7.49E-10	4.08E-08	Parent=_ptg000007l_001164	Dbxref=Gene3D:G3DSA:1.10.630.10,InterPro:IPR001128,InterPro:IPR036396,InterPro:IPR002401,InterPro:IPR017972,PANTHER:PTHR24299:SF2,PANTHER:PTHR24299,PRINTS:PR00463,PRINTS:PR00385,Pfam:PF00067,ProSitePatterns:PS00086,SUPERFAMILY:SSF48264	Name=CYP76A2	Ontology_term=GO:0005506,GO:0016705,GO:0020037,GO:0055114	product=Cytochrome P450 76A2	uniprot_id=P37122
377	_ptg000009l_000674	2	414.1802967	-2.629789083	0.428606557	-6.135671604	8.48E-10	4.61E-08	Parent=_ptg000009l_000674	Dbxref=Coils:Coil,InterPro:IPR003035,PANTHER:PTHR32002,PANTHER:PTHR32002:SF32,Pfam:PF02042,ProSiteProfiles:PS51519	Name=NLP1	product=Protein NLP1	uniprot_id=Q10S83
378	_ptg000029l_000127	3	117.0168818	4.356149486	0.710121214	6.134374526	8.55E-10	4.64E-08	Parent=_ptg000029l_000127	Dbxref=CDD:cd00042,Gene3D:G3DSA:3.10.450.650,InterPro:IPR000010,InterPro:IPR018073,InterPro:IPR027214,PANTHER:PTHR11413,Pfam:PF00031,ProSitePatterns:PS00287,SMART:SM00043,SUPERFAMILY:SSF54403	Ontology_term=GO:0004869	product=Multicystatin	uniprot_id=P37842
379	_ptg000007l_000541	4	2462.681162	2.923745796	0.477005319	6.129377763	8.82E-10	4.77E-08	Parent=_ptg000007l_000541	Dbxref=CDD:cd17417,Gene3D:G3DSA:1.20.1250.20,InterPro:IPR036259,InterPro:IPR000109,InterPro:IPR018456,PANTHER:PTHR11654:SF316,PANTHER:PTHR11654,Pfam:PF00854,ProSitePatterns:PS01022,Reactome:R-HSA-427975,SUPERFAMILY:SSF103473	Name=NPF5.6	Ontology_term=GO:0016020,GO:0022857,GO:0055085,GO:0006857	product=Protein NRT1/ PTR FAMILY 5.6	uniprot_id=P0CI03
380	_ptg000018l_000821	4	431.6845575	2.333369257	0.381108012	6.122593029	9.21E-10	4.97E-08	Parent=_ptg000018l_000821	Dbxref=CDD:cd00143,Gene3D:G3DSA:3.60.40.10,InterPro:IPR000222,InterPro:IPR001932,InterPro:IPR015655,InterPro:IPR036457,KEGG:04658+3.1.3.16,KEGG:04660+3.1.3.16,KEGG:05235+3.1.3.16,MobiDBLite:mobidb-lite,PANTHER:PTHR13832,PANTHER:PTHR13832:SF632,Pfam:PF00481,ProSitePatterns:PS01032,ProSiteProfiles:PS51746,SMART:SM00332,SUPERFAMILY:SSF81606	Name=PP2C38	Ontology_term=GO:0043169,GO:0003824,GO:0004722,GO:0006470	product=Probable protein phosphatase 2C 38	uniprot_id=Q9LHJ9
381	_ptg000016l_002206	0	12348.818	-2.29641967	0.375232626	-6.119989341	9.36E-10	5.04E-08	Parent=_ptg000016l_002206	Dbxref=Gene3D:G3DSA:3.50.50.60,Hamap:MF_03158,InterPro:IPR002922,InterPro:IPR027495,InterPro:IPR036188,KEGG:00730+2.4.2.60,MetaCyc:PWY-6909,PANTHER:PTHR43422,PANTHER:PTHR43422:SF7,PRINTS:PR00419,Pfam:PF01946,SUPERFAMILY:SSF51905,TIGRFAM:TIGR00292	Name=THI1-1	Ontology_term=GO:0009228	product=Thiamine thiazole synthase 1%2C chloroplastic	uniprot_id=F6H9A9
382	_ptg000003l_000114	1	1387.490089	-1.984275329	0.324657482	-6.111903889	9.84E-10	5.27E-08	Parent=_ptg000003l_000114	Dbxref=CDD:cd00167,Gene3D:G3DSA:1.10.10.60,InterPro:IPR009057,InterPro:IPR001005,InterPro:IPR017930,InterPro:IPR006447,MobiDBLite:mobidb-lite,PANTHER:PTHR12374:SF44,PANTHER:PTHR12374,Pfam:PF00249,ProSiteProfiles:PS51294,SMART:SM00717,SUPERFAMILY:SSF46689,TIGRFAM:TIGR01557	Name=KUA1	product=Transcription factor KUA1	uniprot_id=Q9LVS0
383	_ptg000003l_000886	0	3760.630913	2.3270997	0.380752031	6.111851047	9.85E-10	5.27E-08	Parent=_ptg000003l_000886	Dbxref=Gene3D:G3DSA:2.60.40.150,InterPro:IPR031468,InterPro:IPR000008,InterPro:IPR035892,MobiDBLite:mobidb-lite,PANTHER:PTHR47261,Pfam:PF00168,ProSiteProfiles:PS51847,ProSiteProfiles:PS50004,SMART:SM00239,SUPERFAMILY:SSF49562	Name=Esyt2	Ontology_term=GO:0008289	product=Extended synaptotagmin-2	uniprot_id=Q3TZZ7
384	_ptg000011l_000283	1	2228.641264	-2.313574612	0.37866364	-6.109840948	9.97E-10	5.32E-08	Parent=_ptg000011l_000283	Dbxref=Gene3D:G3DSA:3.20.20.80,InterPro:IPR001360,InterPro:IPR017853,PANTHER:PTHR10353:SF29,PANTHER:PTHR10353,PRINTS:PR00131,Pfam:PF00232,SUPERFAMILY:SSF51445	Name=BGLU11	Ontology_term=GO:0004553,GO:0005975	product=Beta-glucosidase 11	uniprot_id=B3H5Q1
385	_ptg000007l_001341	1	5887.142796	2.194956971	0.359339093	6.108316669	1.01E-09	5.36E-08	Parent=_ptg000007l_001341	Dbxref=CDD:cd06830,Gene3D:G3DSA:2.40.37.10,Gene3D:G3DSA:1.20.58.930,Gene3D:G3DSA:3.20.20.10,InterPro:IPR009006,InterPro:IPR002985,InterPro:IPR022653,InterPro:IPR029066,InterPro:IPR000183,InterPro:IPR022644,InterPro:IPR022657,KEGG:00330+4.1.1.19,MetaCyc:PWY-40,MetaCyc:PWY-43,MetaCyc:PWY-6834,PANTHER:PTHR43295:SF3,PANTHER:PTHR43295,PIRSF:PIRSF001336,PRINTS:PR01179,PRINTS:PR01180,Pfam:PF02784,ProSit…	Name=ADC1A	Ontology_term=GO:0003824,GO:0006527,GO:0008295,GO:0008792	product=Arginine decarboxylase 1A%2C chloroplastic	uniprot_id=A0A1S3YCW2
386	_ptg000009l_000002	4	23223.8431	2.616201181	0.42832965	6.107915208	1.01E-09	5.36E-08	Parent=_ptg000009l_000002	Dbxref=InterPro:IPR006706,MobiDBLite:mobidb-lite,PANTHER:PTHR36586,PANTHER:PTHR36586:SF9,PRINTS:PR01217,Pfam:PF01190,Pfam:PF04554	Name=RBM12B	Ontology_term=GO:0005199,GO:0009664	product=RNA-binding protein 12B	uniprot_id=Q8IXT5
387	_ptg000004l_000040	3	112.4176072	7.329047398	1.200468534	6.105155769	1.03E-09	5.44E-08	Parent=_ptg000004l_000040	Dbxref=CDD:cd17364,Gene3D:G3DSA:1.20.1250.20,InterPro:IPR005828,InterPro:IPR036259,InterPro:IPR020846,PANTHER:PTHR24064:SF509,PANTHER:PTHR24064,Pfam:PF00083,ProSiteProfiles:PS50850,SUPERFAMILY:SSF103473	Name=PHT1-7	Ontology_term=GO:0016021,GO:0022857,GO:0055085	product=Probable inorganic phosphate transporter 1-7	uniprot_id=Q494P0
388	_ptg000006l_000892	0	2228.87258	2.123633745	0.347879602	6.104507802	1.03E-09	5.45E-08	Parent=_ptg000006l_000892	Dbxref=Gene3D:G3DSA:1.20.120.1840,Gene3D:G3DSA:3.40.50.10470,Hamap:MF_01678,InterPro:IPR000649,InterPro:IPR011559,InterPro:IPR005251,InterPro:IPR037171,InterPro:IPR042529,KEGG:00270+5.3.1.23,MetaCyc:PWY-4361,MetaCyc:PWY-7174,PANTHER:PTHR43475,PANTHER:PTHR43475:SF1,Pfam:PF01008,Reactome:R-HSA-1237112,SUPERFAMILY:SSF100950,TIGRFAM:TIGR00524,TIGRFAM:TIGR00512	Name=CIG2	Ontology_term=GO:0044237,GO:0044249	product=Methylthioribose-1-phosphate isomerase	uniprot_id=Q948X8
389	_ptg000001l_000905	4	179.8965336	3.79558951	0.621945102	6.102772573	1.04E-09	5.49E-08	Parent=_ptg000001l_000905	Dbxref=CDD:cd05236,CDD:cd09071,InterPro:IPR033640,InterPro:IPR036291,InterPro:IPR026055,InterPro:IPR013120,KEGG:00073+1.2.1.84,MetaCyc:PWY-5884,MetaCyc:PWY-6733,MetaCyc:PWY-7656,MetaCyc:PWY-7782,PANTHER:PTHR11011:SF79,PANTHER:PTHR11011,Pfam:PF03015,Pfam:PF07993,Reactome:R-HSA-9640463,SUPERFAMILY:SSF51735	Ontology_term=GO:0080019	product=Alcohol-forming fatty acyl-CoA reductase	uniprot_id=Q9XGY7
390	_ptg000027l_000532	1	1324.201895	1.898766822	0.311584917	6.093898384	1.10E-09	5.79E-08	Parent=_ptg000027l_000532	Dbxref=Coils:Coil,Gene3D:G3DSA:1.20.5.320,Gene3D:G3DSA:1.10.1040.10,Gene3D:G3DSA:3.40.50.720,InterPro:IPR006113,InterPro:IPR006115,InterPro:IPR008927,InterPro:IPR006114,InterPro:IPR036291,InterPro:IPR013328,InterPro:IPR006183,KEGG:00030+1.1.1.44,KEGG:00480+1.1.1.44,PANTHER:PTHR11811:SF53,PANTHER:PTHR11811,PIRSF:PIRSF000109,PRINTS:PR00076,Pfam:PF03446,Pfam:PF00393,Reactome:R-HSA-71336,SMART:SM0135…	Name=PGD2	Ontology_term=GO:0004616,GO:0006098,GO:0055114,GO:0050661,GO:0016491	product=6-phosphogluconate dehydrogenase%2C decarboxylating 2	uniprot_id=Q9FWA3
391	_ptg000010l_000537	1	723.5226669	-3.276384559	0.537700497	-6.093326258	1.11E-09	5.80E-08	Parent=_ptg000010l_000537	Dbxref=CDD:cd02176,Gene3D:G3DSA:2.60.120.200,InterPro:IPR000757,InterPro:IPR016455,InterPro:IPR013320,InterPro:IPR010713,InterPro:IPR008263,PANTHER:PTHR31062:SF150,PANTHER:PTHR31062,PIRSF:PIRSF005604,Pfam:PF00722,Pfam:PF06955,ProSitePatterns:PS01034,ProSiteProfiles:PS51762,SUPERFAMILY:SSF49899	Name=XTH23	Ontology_term=GO:0004553,GO:0005975,GO:0010411,GO:0016762,GO:0042546,GO:0005618,GO:0006073,GO:0048046	product=Probable xyloglucan endotransglucosylase/hydrolase protein 23	uniprot_id=Q38910
392	_ptg000038l_000112	4	299.108422	-2.130055917	0.349959222	-6.086583185	1.15E-09	6.03E-08	Parent=_ptg000038l_000112	Dbxref=CDD:cd03784,Gene3D:G3DSA:3.40.50.2000,InterPro:IPR035595,InterPro:IPR002213,PANTHER:PTHR11926,Pfam:PF00201,ProSitePatterns:PS00375,Reactome:R-HSA-156588,SUPERFAMILY:SSF53756	Name=UGT85A24	Ontology_term=GO:0008194	product=7-deoxyloganetin glucosyltransferase	uniprot_id=F8WKW1
393	_ptg000019l_000561	3	647.871237	2.819854152	0.463558495	6.083060024	1.18E-09	6.14E-08	Parent=_ptg000019l_000561	Dbxref=CDD:cd03784,Gene3D:G3DSA:3.40.50.2000,InterPro:IPR035595,InterPro:IPR002213,PANTHER:PTHR11926,Pfam:PF00201,ProSitePatterns:PS00375,Reactome:R-HSA-156588,SUPERFAMILY:SSF53756	Name=UGT29	Ontology_term=GO:0008194	product=UDP-glucosyltransferase 29	uniprot_id=A0A0A6ZFY4
394	_ptg000038l_000744	1	8166.98557	-2.113897734	0.34748394	-6.083440101	1.18E-09	6.14E-08	Parent=_ptg000038l_000744	Dbxref=PANTHER:PTHR31439,PANTHER:PTHR31439:SF7	product=hypothetical protein
395	_ptg000014l_001213	4	248.2494696	2.418533507	0.39767816	6.081635226	1.19E-09	6.17E-08	Parent=_ptg000014l_001213	Dbxref=PANTHER:PTHR34576:SF4,PANTHER:PTHR34576	Name=MAKR6	product=Probable membrane-associated kinase regulator 6	uniprot_id=Q84JK8
396	_ptg000006l_001720	1	82.75248564	-2.869528633	0.473011906	-6.06650403	1.31E-09	6.77E-08	Parent=_ptg000006l_001720	Dbxref=Gene3D:G3DSA:3.80.10.10,InterPro:IPR013210,InterPro:IPR032675,PANTHER:PTHR27000:SF535,PANTHER:PTHR27000,Pfam:PF08263,SUPERFAMILY:SSF52058	Name=EFR	product=LRR receptor-like serine/threonine-protein kinase EFR	uniprot_id=C0LGT6
397	_ptg000001l_001714	3	316.0033383	2.49382201	0.412329538	6.048128452	1.47E-09	7.57E-08	Parent=_ptg000001l_001714	Dbxref=CDD:cd02043,Gene3D:G3DSA:2.30.39.10,Gene3D:G3DSA:3.30.497.10,InterPro:IPR023796,InterPro:IPR036186,InterPro:IPR042185,InterPro:IPR023795,InterPro:IPR000215,InterPro:IPR042178,PANTHER:PTHR11461:SF314,PANTHER:PTHR11461,Pfam:PF00079,ProSitePatterns:PS00284,SMART:SM00093,SUPERFAMILY:SSF56574	Name=At1g47710	Ontology_term=GO:0005615	product=Serpin-ZX	uniprot_id=Q9S7T8
398	_ptg000010l_000160	0	871.2473676	-2.314711449	0.383297339	-6.038944744	1.55E-09	7.99E-08	Parent=_ptg000010l_000160	Dbxref=Gene3D:G3DSA:3.40.50.1820,InterPro:IPR029058,PANTHER:PTHR43329:SF74,PANTHER:PTHR43329,SUPERFAMILY:SSF53474	product=hypothetical protein
399	_ptg000001l_000060	1	264.6734359	3.625211834	0.601607877	6.025871624	1.68E-09	8.64E-08	Parent=_ptg000001l_000060	Dbxref=Gene3D:G3DSA:3.40.50.1820,Gene3D:G3DSA:2.130.10.120,InterPro:IPR029058,InterPro:IPR023302,InterPro:IPR002471,InterPro:IPR002470,InterPro:IPR001375,PANTHER:PTHR42881:SF6,PANTHER:PTHR42881,PRINTS:PR00862,Pfam:PF02897,Pfam:PF00326,ProSitePatterns:PS00708,SUPERFAMILY:SSF53474,SUPERFAMILY:SSF50993	Name=Prep	Ontology_term=GO:0004252,GO:0006508,GO:0008236	product=Prolyl endopeptidase	uniprot_id=Q9QUR6
400	_ptg000008l_000278	2	621.6628907	3.861399274	0.641296212	6.021241358	1.73E-09	8.87E-08	Parent=_ptg000008l_000278	Dbxref=CDD:cd03784,Gene3D:G3DSA:3.40.50.2000,SUPERFAMILY:SSF53756	Name=UGT90A1	product=UDP-glycosyltransferase 90A1	uniprot_id=Q9ZVX4
401	_ptg000014l_000974	3	112.6472843	2.978372406	0.494816379	6.019146762	1.75E-09	8.96E-08	Parent=_ptg000014l_000974	Dbxref=CDD:cd01837,Gene3D:G3DSA:3.40.50.1110,InterPro:IPR001087,InterPro:IPR035669,InterPro:IPR008265,InterPro:IPR036514,PANTHER:PTHR45642,PANTHER:PTHR45642:SF25,Pfam:PF00657,ProSitePatterns:PS01098,Reactome:R-HSA-1482788,Reactome:R-HSA-975634,SUPERFAMILY:SSF52266	Name=At5g42170/At5g42160	Ontology_term=GO:0016788,GO:0006629,GO:0016298	product=GDSL esterase/lipase At5g42170	uniprot_id=Q9FHW9
402	_ptg000001l_002004	1	1683.470919	4.046527799	0.672830238	6.014188384	1.81E-09	9.22E-08	Parent=_ptg000001l_002004	Dbxref=CDD:cd00622,Gene3D:G3DSA:3.20.20.10,Gene3D:G3DSA:2.40.37.10,InterPro:IPR002433,InterPro:IPR000183,InterPro:IPR009006,InterPro:IPR029066,InterPro:IPR022653,InterPro:IPR022644,InterPro:IPR022643,InterPro:IPR022657,PANTHER:PTHR11482:SF61,PANTHER:PTHR11482,PRINTS:PR01182,PRINTS:PR01179,Pfam:PF02784,Pfam:PF00278,ProSitePatterns:PS00878,ProSitePatterns:PS00879,SUPERFAMILY:SSF50621,SUPERFAMILY:SS…	Ontology_term=GO:0006596,GO:0003824	product=Ornithine decarboxylase	uniprot_id=P50134
403	_ptg000025l_000267	1	253.0953067	2.501746266	0.416440014	6.007458887	1.88E-09	9.59E-08	Parent=_ptg000025l_000267	Dbxref=CDD:cd04895,Coils:Coil,Gene3D:G3DSA:3.30.70.260,InterPro:IPR002912,InterPro:IPR040217,MobiDBLite:mobidb-lite,PANTHER:PTHR31096,PANTHER:PTHR31096:SF7,Pfam:PF01842,ProSiteProfiles:PS51671,SUPERFAMILY:SSF55021	Name=ACR1	product=ACT domain-containing protein ACR1	uniprot_id=Q9FHP1
404	_ptg000001l_001904	0	245.9344972	-2.75589059	0.458886467	-6.00560441	1.91E-09	9.67E-08	Parent=_ptg000001l_001904	Dbxref=PANTHER:PTHR34046:SF7,PANTHER:PTHR34046	product=hypothetical protein
405	_ptg000006l_001696	1	746.3345904	2.108288002	0.351473572	5.998425392	1.99E-09	1.01E-07	Parent=_ptg000006l_001696	Dbxref=InterPro:IPR009038,InterPro:IPR015720,PANTHER:PTHR22811,PANTHER:PTHR22811:SF126,Pfam:PF01105,ProSiteProfiles:PS50866,SMART:SM01190	Name=At1g09580	product=Transmembrane emp24 domain-containing protein p24delta3	uniprot_id=Q6IDL4
406	_ptg000016l_001223	1	1407.247313	2.551567826	0.425585402	5.995430792	2.03E-09	1.02E-07	Parent=_ptg000016l_001223	Dbxref=Gene3D:G3DSA:1.20.1420.30,InterPro:IPR004837,PANTHER:PTHR12266,PANTHER:PTHR12266:SF19,Pfam:PF01699,Reactome:R-HSA-425561	Name=CCX1	Ontology_term=GO:0016021,GO:0055085	product=Cation/calcium exchanger 1	uniprot_id=Q9FKP1
407	_ptg000001l_001503	4	845.8028781	-1.962056673	0.32790261	-5.983656779	2.18E-09	1.10E-07	Parent=_ptg000001l_001503	Dbxref=CDD:cd00354,Gene3D:G3DSA:3.40.190.80,Gene3D:G3DSA:3.30.540.10,Hamap:MF_01855,InterPro:IPR028343,InterPro:IPR000146,InterPro:IPR020548,InterPro:IPR033391,KEGG:00010+3.1.3.11,KEGG:00030+3.1.3.11,KEGG:00051+3.1.3.11,KEGG:00680+3.1.3.11,KEGG:00710+3.1.3.11,MetaCyc:PWY-5484,PANTHER:PTHR11556,PANTHER:PTHR11556:SF31,PIRSF:PIRSF500210,PIRSF:PIRSF000904,PRINTS:PR00115,Pfam:PF00316,Pfam:PF18913,ProS…	Ontology_term=GO:0042132,GO:0005975,GO:0016791,GO:0042578	product=Fructose-1%2C6-bisphosphatase%2C cytosolic	uniprot_id=P46276
408	_ptg000019l_000560	3	405.1533879	2.963152615	0.495408831	5.981226871	2.21E-09	1.11E-07	Parent=_ptg000019l_000560	Dbxref=CDD:cd03784,Gene3D:G3DSA:3.40.50.2000,InterPro:IPR035595,InterPro:IPR002213,PANTHER:PTHR11926,Pfam:PF00201,ProSitePatterns:PS00375,Reactome:R-HSA-156588,SUPERFAMILY:SSF53756	Name=UGT29	Ontology_term=GO:0008194	product=UDP-glucosyltransferase 29	uniprot_id=A0A0A6ZFY4
409	_ptg000025l_000467	4	83.31630134	-3.121787423	0.5220157	-5.980255812	2.23E-09	1.12E-07	Parent=_ptg000025l_000467	Dbxref=Coils:Coil,Gene3D:G3DSA:4.10.280.10,InterPro:IPR036638,InterPro:IPR011598,PANTHER:PTHR46446:SF14,PANTHER:PTHR46446,ProSiteProfiles:PS50888,SUPERFAMILY:SSF47459	Name=PRE5	Ontology_term=GO:0046983	product=Transcription factor PRE5	uniprot_id=Q9LJX1
410	_ptg000009l_000044	0	137.5621172	-2.917394043	0.488779623	-5.968730902	2.39E-09	1.20E-07	Parent=_ptg000009l_000044	Dbxref=MobiDBLite:mobidb-lite	Name=GRP	product=Glycine-rich protein	uniprot_id=P23137
411	_ptg000020l_000726	4	351.6068864	3.700094263	0.619966774	5.968213809	2.40E-09	1.20E-07	Parent=_ptg000020l_000726	Dbxref=Gene3D:G3DSA:3.40.50.1820,InterPro:IPR022742,InterPro:IPR029058,PANTHER:PTHR45763:SF26,PANTHER:PTHR45763,Pfam:PF12146,SUPERFAMILY:SSF53474	product=hypothetical protein
412	_ptg000009l_000372	1	387.8501642	-3.628207187	0.608805627	-5.959549365	2.53E-09	1.26E-07	Parent=_ptg000009l_000372	Dbxref=CDD:cd06257,Gene3D:G3DSA:1.10.287.110,InterPro:IPR018253,InterPro:IPR001623,InterPro:IPR036869,PANTHER:PTHR44743,PANTHER:PTHR44743:SF6,PRINTS:PR00625,Pfam:PF00226,ProSitePatterns:PS00636,ProSiteProfiles:PS50076,SMART:SM00271,SUPERFAMILY:SSF46565	Name=Dnajb3	product=DnaJ homolog subfamily B member 3	uniprot_id=O35723
413	_ptg000014l_000712	0	888.881287	1.848974007	0.310860268	5.947926446	2.72E-09	1.35E-07	Parent=_ptg000014l_000712	Dbxref=Gene3D:G3DSA:3.30.70.890,Gene3D:G3DSA:3.30.230.10,InterPro:IPR006205,InterPro:IPR036554,InterPro:IPR006204,InterPro:IPR006203,InterPro:IPR013750,InterPro:IPR014721,InterPro:IPR020568,KEGG:00900+2.7.1.36,MetaCyc:PWY-6174,MetaCyc:PWY-7391,MetaCyc:PWY-922,PANTHER:PTHR43290,PANTHER:PTHR43290:SF2,PRINTS:PR00959,Pfam:PF00288,Pfam:PF08544,ProSitePatterns:PS00627,Reactome:R-HSA-191273,Reactome:R-H…	Name=At5g27450	Ontology_term=GO:0004496,GO:0005524,GO:0005737,GO:0008299	product=Mevalonate kinase	uniprot_id=P46086
414	_ptg000009l_000563	3	72.79256325	3.55288647	0.597606183	5.945196969	2.76E-09	1.37E-07	Parent=_ptg000009l_000563	Dbxref=Gene3D:G3DSA:2.60.120.330,InterPro:IPR005123,InterPro:IPR027443,InterPro:IPR026992,PANTHER:PTHR10209,PANTHER:PTHR10209:SF135,Pfam:PF03171,Pfam:PF14226,ProSiteProfiles:PS51471,SUPERFAMILY:SSF51197	Name=D4H	Ontology_term=GO:0016491,GO:0055114	product=Deacetoxyvindoline 4-hydroxylase	uniprot_id=O04847
415	_ptg000006l_000776	1	2286.718094	1.931749088	0.325179478	5.940562727	2.84E-09	1.40E-07	Parent=_ptg000006l_000776	Dbxref=CDD:cd00293,Gene3D:G3DSA:3.30.200.20,Gene3D:G3DSA:1.10.510.10,Gene3D:G3DSA:3.40.50.620,InterPro:IPR000719,InterPro:IPR017441,InterPro:IPR008271,InterPro:IPR006016,InterPro:IPR014729,InterPro:IPR011009,MobiDBLite:mobidb-lite,PANTHER:PTHR27001:SF855,PANTHER:PTHR27001,Pfam:PF00069,Pfam:PF00582,ProSitePatterns:PS00107,ProSitePatterns:PS00108,ProSiteProfiles:PS50011,SMART:SM00220,SUPERFAMILY:SS…	Name=STU	Ontology_term=GO:0004672,GO:0005524,GO:0006468	product=Protein kinase STUNTED	uniprot_id=B5X4Z9
416	_ptg000006l_001224	1	350.5023437	-2.74921095	0.463294846	-5.934041727	2.96E-09	1.45E-07	Parent=_ptg000006l_001224	Dbxref=InterPro:IPR009637,PANTHER:PTHR21229,PANTHER:PTHR21229:SF22,Pfam:PF06814	Name=CAND7	Ontology_term=GO:0016021	product=Protein CANDIDATE G-PROTEIN COUPLED RECEPTOR 7	uniprot_id=F4JY11
417	_ptg000012l_000626	3	4012.298699	2.46979281	0.416223906	5.933808158	2.96E-09	1.45E-07	Parent=_ptg000012l_000626	Dbxref=MobiDBLite:mobidb-lite,PRINTS:PR01217	product=hypothetical protein
418	_ptg000025l_001100	2	6386.556557	-2.317338517	0.390487018	-5.93448287	2.95E-09	1.45E-07	Parent=_ptg000025l_001100	Dbxref=CDD:cd00948,Gene3D:G3DSA:3.20.20.70,InterPro:IPR029768,InterPro:IPR013785,InterPro:IPR000741,KEGG:00010+4.1.2.13,KEGG:00030+4.1.2.13,KEGG:00051+4.1.2.13,KEGG:00680+4.1.2.13,KEGG:00710+4.1.2.13,MetaCyc:PWY-1042,MetaCyc:PWY-1861,MetaCyc:PWY-5484,MetaCyc:PWY-6142,MetaCyc:PWY-7385,PANTHER:PTHR11627:SF60,PANTHER:PTHR11627,Pfam:PF00274,ProSitePatterns:PS00158,Reactome:R-HSA-70171,Reactome:R-HSA-…	Name=FBA2	Ontology_term=GO:0003824,GO:0004332,GO:0006096	product=Fructose-bisphosphate aldolase 2%2C chloroplastic	uniprot_id=Q944G9
419	_ptg000027l_000322	4	400.5530913	2.162469484	0.365035601	5.923996114	3.14E-09	1.54E-07	Parent=_ptg000027l_000322	Dbxref=CDD:cd00070,Gene3D:G3DSA:2.60.120.200,InterPro:IPR013320,InterPro:IPR001079,InterPro:IPR002659,PANTHER:PTHR11214,PANTHER:PTHR11214:SF277,Pfam:PF00337,Pfam:PF01762,ProSiteProfiles:PS51304,SMART:SM00908,SUPERFAMILY:SSF49899	Name=GALT6	Ontology_term=GO:0030246,GO:0006486,GO:0016020	product=Hydroxyproline O-galactosyltransferase GALT6	uniprot_id=Q9LV16
420	_ptg000001l_000777	1	284.7653637	2.386587149	0.403163288	5.919653954	3.23E-09	1.57E-07	Parent=_ptg000001l_000777	Dbxref=CDD:cd00831,InterPro:IPR013601,InterPro:IPR012392,InterPro:IPR016039,InterPro:IPR013747,KEGG:00062+2.3.1.199,KEGG:00061+2.3.1.180,MetaCyc:PWY-5080,MetaCyc:PWY-5972,MetaCyc:PWY-6433,MetaCyc:PWY-6598,MetaCyc:PWY-7035,MetaCyc:PWY-7036,MetaCyc:PWY-7601,MetaCyc:PWY-7602,MetaCyc:PWY-7619,MetaCyc:PWY-7724,MetaCyc:PWY-7725,MetaCyc:PWY-8041,MetaCyc:PWY-4381,PANTHER:PTHR31561,PANTHER:PTHR31561:SF122…	Name=KCS3	Ontology_term=GO:0006633,GO:0016020,GO:0016747,GO:0003824	product=3-ketoacyl-CoA synthase 3	uniprot_id=Q9LQP8
421	_ptg000006l_000815	1	664.9103102	2.309093706	0.390108495	5.919106438	3.24E-09	1.58E-07	Parent=_ptg000006l_000815	Dbxref=CDD:cd02000,Gene3D:G3DSA:3.40.50.970,InterPro:IPR029061,InterPro:IPR001017,MobiDBLite:mobidb-lite,PANTHER:PTHR43380:SF5,PANTHER:PTHR43380,Pfam:PF00676,Reactome:R-HSA-389661,SUPERFAMILY:SSF52518	Name=At1g21400	Ontology_term=GO:0016624	product=2-oxoisovalerate dehydrogenase subunit alpha 1%2C mitochondrial	uniprot_id=Q9LPL5
422	_ptg000006l_001111	3	647.5101542	2.82669313	0.477686626	5.917463409	3.27E-09	1.59E-07	Parent=_ptg000006l_001111	Dbxref=CDD:cd10017,Gene3D:G3DSA:2.40.330.10,InterPro:IPR003340,InterPro:IPR015300,InterPro:IPR039218,PANTHER:PTHR31674:SF32,PANTHER:PTHR31674,Pfam:PF02362,ProSiteProfiles:PS50863,SMART:SM01019,SUPERFAMILY:SSF101936	Name=REM15.15	Ontology_term=GO:0003677	product=Putative B3 domain-containing protein REM15	uniprot_id=O23076
423	_ptg000014l_001253	4	705.1973424	-2.618233042	0.442982257	-5.91046933	3.41E-09	1.65E-07	Parent=_ptg000014l_001253	Dbxref=CDD:cd11378,Gene3D:G3DSA:3.30.1330.80,InterPro:IPR005175,InterPro:IPR039605,MobiDBLite:mobidb-lite,PANTHER:PTHR31500:SF9,PANTHER:PTHR31500,Pfam:PF03479,ProSiteProfiles:PS51742,SUPERFAMILY:SSF117856	Name=AHL9	Ontology_term=GO:0003680	product=AT-hook motif nuclear-localized protein 9	uniprot_id=O80834
424	_ptg000025l_000305	3	120.8237512	4.197711856	0.710430385	5.908688512	3.45E-09	1.67E-07	Parent=_ptg000025l_000305	Dbxref=Gene3D:G3DSA:1.10.630.10,InterPro:IPR017972,InterPro:IPR036396,InterPro:IPR001128,InterPro:IPR002401,PANTHER:PTHR24281,PRINTS:PR00385,PRINTS:PR00463,Pfam:PF00067,ProSitePatterns:PS00086,SUPERFAMILY:SSF48264	Name=CYP81Q32	Ontology_term=GO:0016705,GO:0055114,GO:0005506,GO:0020037	product=Cytochrome P450 81Q32	uniprot_id=W8JMU7
425	_ptg000009l_000389	3	1981.424572	-2.115903332	0.358719394	-5.898491602	3.67E-09	1.77E-07	Parent=_ptg000009l_000389	Dbxref=Gene3D:G3DSA:3.20.20.80,InterPro:IPR001360,InterPro:IPR033132,InterPro:IPR017853,PANTHER:PTHR10353,PANTHER:PTHR10353:SF29,PRINTS:PR00131,Pfam:PF00232,ProSitePatterns:PS00653,SUPERFAMILY:SSF51445	Name=BGLU11	Ontology_term=GO:0004553,GO:0005975	product=Beta-glucosidase 11	uniprot_id=B3H5Q1
426	_ptg000009l_000353	1	1752.563336	3.786895592	0.642474871	5.894231457	3.76E-09	1.81E-07	Parent=_ptg000009l_000353	Dbxref=CDD:cd17361,Gene3D:G3DSA:1.20.1250.20,InterPro:IPR003663,InterPro:IPR005829,InterPro:IPR020846,InterPro:IPR036259,InterPro:IPR005828,PANTHER:PTHR23500:SF464,PANTHER:PTHR23500,PRINTS:PR00171,Pfam:PF00083,ProSitePatterns:PS00216,ProSiteProfiles:PS50850,Reactome:R-HSA-189200,SUPERFAMILY:SSF103473,TIGRFAM:TIGR00879	Name=STP13	Ontology_term=GO:0016020,GO:0022857,GO:0055085,GO:0016021	product=Sugar transport protein 13	uniprot_id=Q94AZ2
427	_ptg000038l_000708	4	194.357512	-2.282083033	0.387296547	-5.892340256	3.81E-09	1.83E-07	Parent=_ptg000038l_000708	Dbxref=CDD:cd00018,Gene3D:G3DSA:3.30.730.10,InterPro:IPR001471,InterPro:IPR036955,InterPro:IPR016177,MobiDBLite:mobidb-lite,PANTHER:PTHR31677:SF90,PANTHER:PTHR31677,PRINTS:PR00367,Pfam:PF00847,ProSiteProfiles:PS51032,SMART:SM00380,SUPERFAMILY:SSF54171	Name=ERF109	Ontology_term=GO:0003700,GO:0006355,GO:0003677	product=Ethylene-responsive transcription factor ERF109	uniprot_id=Q9SZ06
428	_ptg000019l_000576	1	523.9541405	2.649649326	0.450608885	5.880153309	4.10E-09	1.96E-07	Parent=_ptg000019l_000576	Dbxref=Gene3D:G3DSA:2.130.10.10,InterPro:IPR019775,InterPro:IPR036322,InterPro:IPR001680,InterPro:IPR015943,InterPro:IPR017986,PANTHER:PTHR23284:SF2,PANTHER:PTHR23284,Pfam:PF00400,ProSitePatterns:PS00678,ProSiteProfiles:PS50082,ProSiteProfiles:PS50294,SMART:SM00320,SUPERFAMILY:SSF50978	Name=PHF1	Ontology_term=GO:0005515	product=SEC12-like protein 1	uniprot_id=Q8GYE0
429	_ptg000018l_001746	4	525.4713465	-3.525241432	0.599915002	-5.876234829	4.20E-09	2.00E-07	Parent=_ptg000018l_001746	Dbxref=Gene3D:G3DSA:3.30.160.60,InterPro:IPR013087,InterPro:IPR036236,PANTHER:PTHR45988:SF28,PANTHER:PTHR45988,Pfam:PF13912,ProSitePatterns:PS00028,ProSiteProfiles:PS50157,ProSiteProfiles:PS51257,SMART:SM00355,SUPERFAMILY:SSF57667	Name=ZAT10	product=Zinc finger protein ZAT10	uniprot_id=Q96289
430	_ptg000018l_001250	0	90.58102133	-3.850406374	0.655253113	-5.876212256	4.20E-09	2.00E-07	Parent=_ptg000018l_001250	Dbxref=PANTHER:PTHR37078,PANTHER:PTHR37078:SF6	product=hypothetical protein
431	_ptg000004l_000744	4	73.71764989	4.399724094	0.748866398	5.875178947	4.22E-09	2.01E-07	Parent=_ptg000004l_000744	Dbxref=Gene3D:G3DSA:1.10.510.10,Gene3D:G3DSA:3.30.200.20,InterPro:IPR000719,InterPro:IPR011009,InterPro:IPR008271,PANTHER:PTHR27001,PANTHER:PTHR27001:SF824,PIRSF:PIRSF000654,Pfam:PF00069,ProSitePatterns:PS00108,ProSiteProfiles:PS50011,SMART:SM00220,SUPERFAMILY:SSF56112	Name=At1g33260	Ontology_term=GO:0004672,GO:0005524,GO:0006468	product=Probable receptor-like protein kinase At1g33260	uniprot_id=P0DKI6
432	_ptg000007l_000779	4	2695.426801	-2.413021953	0.411043645	-5.870476245	4.35E-09	2.06E-07	Parent=_ptg000007l_000779	Dbxref=Gene3D:G3DSA:1.10.238.10,InterPro:IPR011992,InterPro:IPR002048,InterPro:IPR018247,PANTHER:PTHR47319:SF12,PANTHER:PTHR47319,Pfam:PF13833,ProSitePatterns:PS00018,ProSiteProfiles:PS50222,SUPERFAMILY:SSF47473	Name=KRP1	Ontology_term=GO:0005509	product=Calcium-binding protein KRP1	uniprot_id=O81831
433	_ptg000025l_001089	4	2704.115908	2.389830322	0.40752431	5.864264449	4.51E-09	2.14E-07	Parent=_ptg000025l_001089	Dbxref=Gene3D:G3DSA:2.60.120.260,Gene3D:G3DSA:3.20.20.80,Gene3D:G3DSA:2.60.120.740,InterPro:IPR008979,InterPro:IPR017853,InterPro:IPR000922,InterPro:IPR019801,InterPro:IPR041392,InterPro:IPR031330,InterPro:IPR001944,InterPro:IPR043159,KEGG:00052+3.2.1.23,KEGG:00511+3.2.1.23,KEGG:00531+3.2.1.23,KEGG:00600+3.2.1.23,KEGG:00604+3.2.1.23,MetaCyc:PWY-6807,PANTHER:PTHR23421:SF79,PANTHER:PTHR23421,PRINTS…	Name=BGAL3	Ontology_term=GO:0030246,GO:0004553,GO:0005975	product=Beta-galactosidase 3	uniprot_id=Q9SCV9
434	_ptg000010l_000118	0	926.0565372	-1.758293566	0.300248879	-5.856120345	4.74E-09	2.24E-07	Parent=_ptg000010l_000118	Dbxref=InterPro:IPR014900,PANTHER:PTHR36809,Pfam:PF08792	product=hypothetical protein
435	_ptg000019l_000813	4	528.9688459	-2.26465481	0.387149781	-5.849557254	4.93E-09	2.32E-07	Parent=_ptg000019l_000813	Dbxref=CDD:cd00371,Coils:Coil,Gene3D:G3DSA:3.30.70.100,InterPro:IPR036163,InterPro:IPR006121,MobiDBLite:mobidb-lite,PANTHER:PTHR46195,PANTHER:PTHR46195:SF10,Pfam:PF00403,ProSiteProfiles:PS50846,SUPERFAMILY:SSF55008	Name=HIPP08	Ontology_term=GO:0030001,GO:0046872	product=Heavy metal-associated isoprenylated plant protein 8	uniprot_id=Q9M8T7
436	_ptg000006l_000247	1	3995.276648	2.996256086	0.512265251	5.849032465	4.94E-09	2.33E-07	Parent=_ptg000006l_000247	Dbxref=CDD:cd05476,Gene3D:G3DSA:2.40.70.10,InterPro:IPR032799,InterPro:IPR021109,InterPro:IPR034161,InterPro:IPR033121,InterPro:IPR001461,InterPro:IPR032861,PANTHER:PTHR13683,PANTHER:PTHR13683:SF276,Pfam:PF14541,Pfam:PF14543,ProSiteProfiles:PS51767,SUPERFAMILY:SSF50630	Name=At4g16563	Ontology_term=GO:0004190,GO:0006508	product=Probable aspartyl protease At4g16563	uniprot_id=Q940R4
437	_ptg000027l_000821	3	175.8428667	9.065039809	1.550065744	5.848164728	4.97E-09	2.33E-07	Parent=_ptg000027l_000821	Dbxref=Gene3D:G3DSA:3.30.40.10,InterPro:IPR001841,InterPro:IPR013083,InterPro:IPR011016,MetaCyc:PWY-7511,PANTHER:PTHR45969:SF19,PANTHER:PTHR45969,Pfam:PF13639,ProSiteProfiles:PS50089,SMART:SM00744,SMART:SM00184,SUPERFAMILY:SSF57850	Name=RHA2A	Ontology_term=GO:0008270	product=E3 ubiquitin-protein ligase RHA2A	uniprot_id=Q9ZT50
438	_ptg000027l_001053	4	486.8726705	-2.68108894	0.458606928	-5.846158828	5.03E-09	2.35E-07	Parent=_ptg000027l_001053	Dbxref=PANTHER:PTHR33386:SF16,PANTHER:PTHR33386	product=hypothetical protein
439	_ptg000027l_001228	1	152.9299757	2.564121388	0.438651793	5.845459725	5.05E-09	2.36E-07	Parent=_ptg000027l_001228	Dbxref=Gene3D:G3DSA:3.80.10.10,InterPro:IPR032675,InterPro:IPR003591,InterPro:IPR001611,PANTHER:PTHR27004:SF239,PANTHER:PTHR27004,PRINTS:PR00019,Pfam:PF13855,SMART:SM00369,SUPERFAMILY:SSF52058	Name=PII-2	Ontology_term=GO:0005515	product=Piriformospora indica-insensitive protein 2	uniprot_id=Q5PP26
440	_ptg000006l_000771	1	125.732181	3.334545297	0.571565544	5.834055835	5.41E-09	2.52E-07	Parent=_ptg000006l_000771	Dbxref=CDD:cd14066,Gene3D:G3DSA:3.30.200.20,Gene3D:G3DSA:1.10.510.10,InterPro:IPR011009,InterPro:IPR000719,InterPro:IPR008271,InterPro:IPR017441,PANTHER:PTHR27006:SF200,PANTHER:PTHR27006,Pfam:PF19160,Pfam:PF00069,ProSitePatterns:PS00108,ProSitePatterns:PS00107,ProSiteProfiles:PS51257,ProSiteProfiles:PS50011,SMART:SM00220,SUPERFAMILY:SSF56112	Name=At1g11050	Ontology_term=GO:0004672,GO:0005524,GO:0006468	product=Probable receptor-like protein kinase At1g11050	uniprot_id=O04086
441	_ptg000025l_000812	0	635.0774115	2.100803109	0.360590899	5.826001479	5.68E-09	2.64E-07	Parent=_ptg000025l_000812	Dbxref=MobiDBLite:mobidb-lite	product=hypothetical protein
442	_ptg000012l_000146	1	161.9423278	-2.882022214	0.494748431	-5.825227598	5.70E-09	2.65E-07	Parent=_ptg000012l_000146	Name=At1g11300	product=G-type lectin S-receptor-like serine/threonine-protein kinase At1g11300	uniprot_id=Q9SXB4
443	_ptg000023l_000199	4	542.5552136	2.97855429	0.511548299	5.822625738	5.79E-09	2.68E-07	Parent=_ptg000023l_000199	Dbxref=CDD:cd00086,Coils:Coil,Gene3D:G3DSA:1.10.10.60,InterPro:IPR001356,InterPro:IPR003106,InterPro:IPR009057,InterPro:IPR017970,InterPro:IPR000047,MobiDBLite:mobidb-lite,PANTHER:PTHR24326:SF561,PANTHER:PTHR24326,PRINTS:PR00031,Pfam:PF00046,Pfam:PF02183,ProSitePatterns:PS00027,ProSiteProfiles:PS50071,Reactome:R-HSA-432722,Reactome:R-HSA-6807878,SMART:SM00389,SUPERFAMILY:SSF46689	Name=ATHB-16	Ontology_term=GO:0003677,GO:0006355,GO:0043565,GO:0000981	product=Homeobox-leucine zipper protein ATHB-16	uniprot_id=Q940J1
444	_ptg000029l_000161	4	2358.830236	1.82699639	0.314157308	5.815546366	6.04E-09	2.79E-07	Parent=_ptg000029l_000161	Dbxref=Coils:Coil,Gene3D:G3DSA:1.10.3180.10,InterPro:IPR006957,InterPro:IPR023278,MobiDBLite:mobidb-lite,PANTHER:PTHR33305:SF27,PANTHER:PTHR33305,Pfam:PF04873,SUPERFAMILY:SSF116768	Name=EIN3	Ontology_term=GO:0005634,GO:0003700	product=Protein ETHYLENE INSENSITIVE 3	uniprot_id=O24606
445	_ptg000018l_001483	4	1342.67383	-2.183286405	0.375540386	-5.813719341	6.11E-09	2.81E-07	Parent=_ptg000018l_001483	Dbxref=Gene3D:G3DSA:3.30.70.100,InterPro:IPR036163,InterPro:IPR006121,PANTHER:PTHR45811,PANTHER:PTHR45811:SF5,Pfam:PF00403,SUPERFAMILY:SSF55008	Name=HIPP12	Ontology_term=GO:0030001,GO:0046872	product=Heavy metal-associated isoprenylated plant protein 12	uniprot_id=Q9LTE3
446	_ptg000010l_000513	3	858.0488873	-4.138868621	0.712357331	-5.810101815	6.24E-09	2.87E-07	Parent=_ptg000010l_000513	Dbxref=CDD:cd00018,Coils:Coil,Gene3D:G3DSA:3.30.730.10,InterPro:IPR001471,InterPro:IPR016177,InterPro:IPR036955,PANTHER:PTHR31677:SF57,PANTHER:PTHR31677,PRINTS:PR00367,Pfam:PF00847,ProSiteProfiles:PS51032,SMART:SM00380,SUPERFAMILY:SSF54171	Name=ERF5	Ontology_term=GO:0003700,GO:0006355,GO:0003677	product=Ethylene-responsive transcription factor 5	uniprot_id=Q40478
447	_ptg000002l_000048	0	963.8736775	-3.500568608	0.6032579	-5.802772923	6.52E-09	2.99E-07	Parent=_ptg000002l_000048	Dbxref=InterPro:IPR039281,PANTHER:PTHR34114:SF4,PANTHER:PTHR34114	Name=AGP14	product=Arabinogalactan protein 14	uniprot_id=Q9LVC0
448	_ptg000027l_000181	1	1192.071669	1.716340013	0.296073628	5.79700402	6.75E-09	3.09E-07	Parent=_ptg000027l_000181	Dbxref=Gene3D:G3DSA:4.10.372.10,Gene3D:G3DSA:3.10.450.60,Gene3D:G3DSA:1.20.245.10,Gene3D:G3DSA:4.10.375.10,Gene3D:G3DSA:2.60.60.20,InterPro:IPR027433,InterPro:IPR001024,InterPro:IPR013819,InterPro:IPR036392,InterPro:IPR000907,InterPro:IPR001246,InterPro:IPR020834,InterPro:IPR036226,PANTHER:PTHR11771,PANTHER:PTHR11771:SF95,PRINTS:PR00087,PRINTS:PR00468,Pfam:PF01477,Pfam:PF00305,ProSitePatterns:PS0…	Name=LOX6	Ontology_term=GO:0005515,GO:0016702,GO:0046872,GO:0055114,GO:0016491	product=Lipoxygenase 6%2C chloroplastic	uniprot_id=Q9CAG3
449	_ptg000025l_000892	3	1608.110005	3.047759287	0.525992509	5.7943017	6.86E-09	3.13E-07	Parent=_ptg000025l_000892	Dbxref=CDD:cd02440,Gene3D:G3DSA:3.40.50.150,InterPro:IPR002935,InterPro:IPR029063,PANTHER:PTHR10509:SF65,PANTHER:PTHR10509,Pfam:PF01596,ProSiteProfiles:PS51682,SUPERFAMILY:SSF53335	Name=CCOAOMT3	Ontology_term=GO:0008171	product=Caffeoyl-CoA O-methyltransferase 3	uniprot_id=O24150
450	_ptg000001l_000166	0	231.0044774	9.363342723	1.616702439	5.791630234	6.97E-09	3.18E-07	Parent=_ptg000001l_000166	Dbxref=MobiDBLite:mobidb-lite,PANTHER:PTHR35697,PANTHER:PTHR35697:SF1,PRINTS:PR01217	product=hypothetical protein
451	_ptg000019l_000979	4	499.7722175	-2.325448866	0.401592772	-5.790564548	7.02E-09	3.19E-07	Parent=_ptg000019l_000979	Dbxref=CDD:cd14662,Gene3D:G3DSA:3.30.200.20,Gene3D:G3DSA:1.10.510.10,InterPro:IPR000719,InterPro:IPR011009,InterPro:IPR008271,InterPro:IPR017441,MobiDBLite:mobidb-lite,PANTHER:PTHR24343,PANTHER:PTHR24343:SF160,Pfam:PF00069,ProSitePatterns:PS00108,ProSitePatterns:PS00107,ProSiteProfiles:PS50011,SMART:SM00220,SUPERFAMILY:SSF56112	Name=SAPK1	Ontology_term=GO:0004672,GO:0005524,GO:0006468	product=Serine/threonine-protein kinase SAPK1	uniprot_id=Q75LR7
452	_ptg000025l_000906	4	994.1328582	2.069199094	0.357562509	5.786957635	7.17E-09	3.25E-07	Parent=_ptg000025l_000906	Dbxref=CDD:cd14509,Coils:Coil,Gene3D:G3DSA:2.60.40.1110,InterPro:IPR029021,InterPro:IPR016130,InterPro:IPR029023,InterPro:IPR014020,MobiDBLite:mobidb-lite,PANTHER:PTHR12305,PANTHER:PTHR12305:SF85,ProSitePatterns:PS00383,ProSiteProfiles:PS51181,ProSiteProfiles:PS51182,SMART:SM01326,SUPERFAMILY:SSF52799	Name=PTEN2A	Ontology_term=GO:0004725,GO:0016311	product=Phosphatidylinositol 3%2C4%2C5-trisphosphate 3-phosphatase and protein-tyrosine-phosphatase PTEN2A	uniprot_id=Q9LT75
453	_ptg000009l_000562	3	1663.240108	2.180160779	0.377092177	5.781506256	7.40E-09	3.35E-07	Parent=_ptg000009l_000562	Dbxref=Gene3D:G3DSA:2.60.120.330,InterPro:IPR027443,InterPro:IPR026992,InterPro:IPR005123,PANTHER:PTHR10209,PANTHER:PTHR10209:SF135,Pfam:PF14226,Pfam:PF03171,ProSiteProfiles:PS51471,SUPERFAMILY:SSF51197	Name=D4H	Ontology_term=GO:0016491,GO:0055114	product=Deacetoxyvindoline 4-hydroxylase	uniprot_id=O04847
454	_ptg000023l_000299	2	123.9835624	7.238710206	1.252204254	5.78077433	7.44E-09	3.36E-07	Parent=_ptg000023l_000299	Dbxref=Gene3D:G3DSA:1.10.630.10,InterPro:IPR001128,InterPro:IPR017972,InterPro:IPR036396,InterPro:IPR002401,PANTHER:PTHR24281,PRINTS:PR00463,Pfam:PF00067,ProSitePatterns:PS00086,SUPERFAMILY:SSF48264	Name=CYP79D4	Ontology_term=GO:0005506,GO:0016705,GO:0020037,GO:0055114	product=Isoleucine N-monooxygenase 2	uniprot_id=Q6J540
455	_ptg000003l_000308	4	777.6147275	-1.798640604	0.311291527	-5.777994095	7.56E-09	3.41E-07	Parent=_ptg000003l_000308	Dbxref=Gene3D:G3DSA:3.30.160.60,InterPro:IPR013087,InterPro:IPR036236,MobiDBLite:mobidb-lite,PANTHER:PTHR10593:SF119,PANTHER:PTHR10593,ProSitePatterns:PS00028,ProSiteProfiles:PS50157,SMART:SM00355,SUPERFAMILY:SSF57667	Name=IDD4	product=Protein indeterminate-domain 4%2C chloroplastic	uniprot_id=Q8GYC1
456	_ptg000020l_000137	4	2895.322667	-1.801673046	0.31196115	-5.775312233	7.68E-09	3.45E-07	Parent=_ptg000020l_000137	Dbxref=CDD:cd16667,Gene3D:G3DSA:3.30.40.10,InterPro:IPR039525,InterPro:IPR013083,InterPro:IPR001841,InterPro:IPR010543,MetaCyc:PWY-7511,MobiDBLite:mobidb-lite,PANTHER:PTHR15710:SF54,PANTHER:PTHR15710,Pfam:PF14369,Pfam:PF06547,Pfam:PF13639,ProSiteProfiles:PS50089,Reactome:R-HSA-983168,SMART:SM00184,SUPERFAMILY:SSF57850	Name=RDUF1	Ontology_term=GO:0061630	product=E3 ubiquitin-protein ligase RDUF1	uniprot_id=Q9SNB6
457	_ptg000016l_000405	3	724.5240238	2.311456791	0.400288935	5.774470861	7.72E-09	3.46E-07	Parent=_ptg000016l_000405	Dbxref=Gene3D:G3DSA:3.30.990.10,InterPro:IPR022384,InterPro:IPR012886,InterPro:IPR037064,KEGG:00340+2.1.2.5,KEGG:00670+2.1.2.5,MetaCyc:PWY-5030,PANTHER:PTHR12234:SF5,PANTHER:PTHR12234,Pfam:PF07837,SMART:SM01222,SUPERFAMILY:SSF55116	Name=FTCD-L	Ontology_term=GO:0005542,GO:0016740	product=Formiminotransferase cyclodeaminase-like protein	uniprot_id=Q9SKT4
458	_ptg000004l_000537	1	2728.579054	1.665050154	0.288809016	5.765229144	8.15E-09	3.65E-07	Parent=_ptg000004l_000537	Dbxref=Gene3D:G3DSA:3.40.309.10,Gene3D:G3DSA:3.40.605.10,InterPro:IPR016160,InterPro:IPR015590,InterPro:IPR016163,InterPro:IPR016162,InterPro:IPR029510,InterPro:IPR016161,PANTHER:PTHR11699,PANTHER:PTHR11699:SF182,Pfam:PF00171,ProSitePatterns:PS00070,ProSitePatterns:PS00687,SUPERFAMILY:SSF53720	Name=ALDH2C4	Ontology_term=GO:0016491,GO:0055114,GO:0016620	product=Aldehyde dehydrogenase family 2 member C4	uniprot_id=Q56YU0
459	_ptg000007l_001251	4	2620.761244	2.04267765	0.354641813	5.759833091	8.42E-09	3.76E-07	Parent=_ptg000007l_001251	Dbxref=CDD:cd07038,CDD:cd02005,Coils:Coil,Gene3D:G3DSA:3.40.50.1220,Gene3D:G3DSA:3.40.50.970,InterPro:IPR012000,InterPro:IPR012110,InterPro:IPR012001,InterPro:IPR029061,InterPro:IPR011766,InterPro:IPR029035,PANTHER:PTHR43452,PANTHER:PTHR43452:SF20,PIRSF:PIRSF036565,Pfam:PF00205,Pfam:PF02776,Pfam:PF02775,SUPERFAMILY:SSF52518,SUPERFAMILY:SSF52467	Name=PDC1	Ontology_term=GO:0000287,GO:0030976,GO:0016831,GO:0003824	product=Pyruvate decarboxylase 1	uniprot_id=O82647
460	_ptg000007l_001355	4	1415.285339	3.046006324	0.528927764	5.758832356	8.47E-09	3.77E-07	Parent=_ptg000007l_001355	Dbxref=CDD:cd16745,Gene3D:G3DSA:3.30.40.10,InterPro:IPR013083,InterPro:IPR017907,InterPro:IPR001841,PANTHER:PTHR12313:SF55,PANTHER:PTHR12313,Pfam:PF13920,ProSitePatterns:PS00518,ProSiteProfiles:PS50089,SMART:SM00184,SUPERFAMILY:SSF57850	Name=rnf-5	product=E3 ubiquitin ligase rnf-5	uniprot_id=Q09463
461	_ptg000029l_000210	0	4328.961814	-1.707326771	0.296511183	-5.758051865	8.51E-09	3.78E-07	Parent=_ptg000029l_000210	Dbxref=InterPro:IPR008511,PANTHER:PTHR31509:SF13,PANTHER:PTHR31509,Pfam:PF05633	Name=BPS1	product=Protein BPS1%2C chloroplastic	uniprot_id=Q9LMM6
462	_ptg000004l_000138	2	56.82173315	4.173291829	0.726276687	5.746145933	9.13E-09	4.05E-07	Parent=_ptg000004l_000138	Dbxref=Gene3D:G3DSA:3.40.50.720,Gene3D:G3DSA:3.90.180.10,InterPro:IPR036291,InterPro:IPR041694,InterPro:IPR011032,InterPro:IPR013149,PANTHER:PTHR43205,PANTHER:PTHR43205:SF29,Pfam:PF16884,Pfam:PF00107,SUPERFAMILY:SSF51735,SUPERFAMILY:SSF50129	Name=DBR	Ontology_term=GO:0055114	product=2-alkenal reductase (NADP(+)-dependent)	uniprot_id=Q9SLN8
463	_ptg000007l_001492	4	299.5165289	-2.521304746	0.439783424	-5.733059977	9.86E-09	4.37E-07	Parent=_ptg000007l_001492	Dbxref=CDD:cd00132,Gene3D:G3DSA:3.90.810.10,InterPro:IPR000095,InterPro:IPR036936,MobiDBLite:mobidb-lite,PANTHER:PTHR46325:SF17,PANTHER:PTHR46325,Pfam:PF00786,ProSiteProfiles:PS50108,SMART:SM00285	Name=RIC7	product=CRIB domain-containing protein RIC7	uniprot_id=Q1G3K8
464	_ptg000020l_000621	3	189.8777615	-2.230527886	0.389470158	-5.727082911	1.02E-08	4.51E-07	Parent=_ptg000020l_000621	Dbxref=PANTHER:PTHR23315,PANTHER:PTHR23315:SF261	Name=PUB5	product=U-box domain-containing protein 5	uniprot_id=O23225
465	_ptg000018l_001457	4	621.67353	-2.365477405	0.413068195	-5.726602608	1.02E-08	4.52E-07	Parent=_ptg000018l_001457	Dbxref=CDD:cd17344,Gene3D:G3DSA:1.20.1250.20,InterPro:IPR011701,InterPro:IPR000849,InterPro:IPR020846,InterPro:IPR036259,PANTHER:PTHR43184:SF16,PANTHER:PTHR43184,PIRSF:PIRSF002808,Pfam:PF07690,ProSiteProfiles:PS50850,SUPERFAMILY:SSF103473	Name=At3g47420	Ontology_term=GO:0022857,GO:0055085,GO:0016021	product=Putative glycerol-3-phosphate transporter 1	uniprot_id=Q9C5L3
466	_ptg000001l_000263	4	1281.249342	2.049670094	0.357961159	5.725956692	1.03E-08	4.53E-07	Parent=_ptg000001l_000263	Dbxref=CDD:cd02081,Gene3D:G3DSA:1.20.1110.10,Gene3D:G3DSA:2.70.150.10,Gene3D:G3DSA:3.40.50.1000,Gene3D:G3DSA:3.40.1110.10,InterPro:IPR018303,InterPro:IPR006408,InterPro:IPR023299,InterPro:IPR006068,InterPro:IPR024750,InterPro:IPR008250,InterPro:IPR023214,InterPro:IPR001757,InterPro:IPR023298,InterPro:IPR004014,InterPro:IPR036412,PANTHER:PTHR24093:SF445,PANTHER:PTHR24093,PRINTS:PR00119,PRINTS:PR00…	Name=ACA1	Ontology_term=GO:0005388,GO:0005524,GO:0016020,GO:0070588,GO:0000166,GO:0005516,GO:0016021	product=Calcium-transporting ATPase 1	uniprot_id=Q37145
467	_ptg000016l_002143	4	2206.665368	2.121550613	0.370585059	5.72486819	1.04E-08	4.54E-07	Parent=_ptg000016l_002143	Dbxref=CDD:cd01629,Gene3D:G3DSA:3.40.50.1000,Gene3D:G3DSA:1.10.720.60,Gene3D:G3DSA:3.40.225.10,Hamap:MF_03118,Hamap:MF_03116,InterPro:IPR023214,InterPro:IPR027505,InterPro:IPR017714,InterPro:IPR036409,InterPro:IPR036412,InterPro:IPR023943,InterPro:IPR001303,InterPro:IPR027514,InterPro:IPR006439,KEGG:00270+4.2.1.109+3.1.3.77,KEGG:00270+4.2.1.109,KEGG:00270+3.1.3.77,MetaCyc:PWY-4361,PANTHER:PTHR106…	Name=VIT_19s0014g02480	Ontology_term=GO:0005737,GO:0019509,GO:0046872,GO:0000287,GO:0043874,GO:0016787	product=Probable bifunctional methylthioribulose-1-phosphate dehydratase/enolase-phosphatase E1 1	uniprot_id=E0CSI1
468	_ptg000009l_000759	3	378.2885191	-2.494436757	0.435875825	-5.722815107	1.05E-08	4.59E-07	Parent=_ptg000009l_000759	Dbxref=CDD:cd03784,Coils:Coil,Gene3D:G3DSA:3.40.50.2000,InterPro:IPR002213,InterPro:IPR035595,PANTHER:PTHR11926,Pfam:PF00201,ProSitePatterns:PS00375,Reactome:R-HSA-156588,SUPERFAMILY:SSF53756	Name=UGT75C1	Ontology_term=GO:0008194	product=UDP-glycosyltransferase 75C1	uniprot_id=K4CWS6
469	_ptg000006l_000318	4	52.60831861	4.871206884	0.851926461	5.717872499	1.08E-08	4.71E-07	Parent=_ptg000006l_000318	Dbxref=Gene3D:G3DSA:1.10.630.10,InterPro:IPR017972,InterPro:IPR036396,InterPro:IPR001128,InterPro:IPR002401,PANTHER:PTHR24286,PANTHER:PTHR24286:SF211,PRINTS:PR00385,PRINTS:PR00463,Pfam:PF00067,ProSitePatterns:PS00086,SUPERFAMILY:SSF48264	Name=CYP88D6	Ontology_term=GO:0016705,GO:0055114,GO:0005506,GO:0020037	product=Beta-amyrin 11-oxidase	uniprot_id=B5BSX1
470	_ptg000019l_001113	4	516.6743868	-1.880038757	0.328792387	-5.718011833	1.08E-08	4.71E-07	Parent=_ptg000019l_001113	Dbxref=Coils:Coil,Gene3D:G3DSA:1.25.40.10,InterPro:IPR002885,InterPro:IPR011990,InterPro:IPR033443,PANTHER:PTHR46128:SF4,PANTHER:PTHR46128,Pfam:PF01535,Pfam:PF13812,Pfam:PF17177,Pfam:PF13041,ProSiteProfiles:PS51375,SUPERFAMILY:SSF81901,TIGRFAM:TIGR00756	Name=PPR4	Ontology_term=GO:0005515	product=Pentatricopeptide repeat-containing protein At5g04810%2C chloroplastic	uniprot_id=Q0WMY5
471	_ptg000012l_000468	2	76.17442207	6.38548135	1.117228874	5.715463945	1.09E-08	4.76E-07	Parent=_ptg000012l_000468	Dbxref=Gene3D:G3DSA:3.80.10.10,InterPro:IPR001611,InterPro:IPR032675,InterPro:IPR013210,InterPro:IPR003591,PANTHER:PTHR27004,PANTHER:PTHR27004:SF293,PRINTS:PR00019,Pfam:PF00560,Pfam:PF08263,Pfam:PF13855,ProSiteProfiles:PS51450,SMART:SM00369,SUPERFAMILY:SSF52058,SUPERFAMILY:SSF52047	Name=HCR9-0	Ontology_term=GO:0005515	product=Receptor-like protein Cf-9 homolog	uniprot_id=O49879
472	_ptg000006l_002385	1	890.2803698	-2.72884297	0.478074152	-5.707991032	1.14E-08	4.97E-07	Parent=_ptg000006l_002385	Dbxref=CDD:cd00207,Gene3D:G3DSA:3.10.20.30,InterPro:IPR001041,InterPro:IPR036010,InterPro:IPR012675,PANTHER:PTHR23426:SF27,PANTHER:PTHR23426,Pfam:PF00111,SUPERFAMILY:SSF54292	Name=PNSB3	Ontology_term=GO:0009055,GO:0051536	product=Photosynthetic NDH subunit of subcomplex B 3%2C chloroplastic	uniprot_id=Q9LU21
473	_ptg000027l_000688	0	1825.931584	1.827440902	0.320364204	5.704260586	1.17E-08	5.06E-07	Parent=_ptg000027l_000688	Dbxref=MobiDBLite:mobidb-lite,PANTHER:PTHR35094:SF4,PANTHER:PTHR35094	product=hypothetical protein
474	_ptg000001l_000830	1	394.1806386	2.503650193	0.439023945	5.702764557	1.18E-08	5.10E-07	Parent=_ptg000001l_000830	Dbxref=Gene3D:G3DSA:3.30.559.10,InterPro:IPR023213,InterPro:IPR003480,PANTHER:PTHR31642:SF204,PANTHER:PTHR31642,Pfam:PF02458,Reactome:R-HSA-389661	Name=Os09g0544000	Ontology_term=GO:0016747	product=Putrescine hydroxycinnamoyltransferase	uniprot_id=Q7XXN4
475	_ptg000007l_000759	4	498.7328892	2.560488689	0.449278278	5.699115258	1.20E-08	5.20E-07	Parent=_ptg000007l_000759	Dbxref=CDD:cd11019,Gene3D:G3DSA:2.60.40.420,InterPro:IPR041846,InterPro:IPR008972,InterPro:IPR003245,InterPro:IPR039391,MobiDBLite:mobidb-lite,PANTHER:PTHR33021:SF185,PANTHER:PTHR33021,PRINTS:PR01217,Pfam:PF02298,ProSiteProfiles:PS51485,SUPERFAMILY:SSF49503	Name=ENODL1	Ontology_term=GO:0009055	product=Early nodulin-like protein 1	uniprot_id=Q9FN39
476	_ptg000001l_001914	3	794.643194	-3.387978537	0.594829269	-5.695715919	1.23E-08	5.29E-07	Parent=_ptg000001l_001914	Dbxref=PANTHER:PTHR31279,PANTHER:PTHR31279:SF51,Pfam:PF04674	Name=PHI-1	product=Protein PHOSPHATE-INDUCED 1	uniprot_id=O82161
477	_ptg000012l_000109	4	521.4761344	2.156495991	0.379088453	5.688635399	1.28E-08	5.50E-07	Parent=_ptg000012l_000109	Dbxref=CDD:cd14660,Coils:Coil,Gene3D:G3DSA:1.10.10.10,InterPro:IPR032198,InterPro:IPR037241,InterPro:IPR036388,InterPro:IPR003316,InterPro:IPR015633,InterPro:IPR036390,MobiDBLite:mobidb-lite,PANTHER:PTHR12081,PANTHER:PTHR12081:SF79,Pfam:PF02319,Pfam:PF16421,Reactome:R-HSA-69231,SMART:SM01372,SUPERFAMILY:SSF144074,SUPERFAMILY:SSF46785	Name=E2FA	Ontology_term=GO:0046983,GO:0003700,GO:0005667,GO:0006355	product=Transcription factor E2FA	uniprot_id=Q9FNY0
478	_ptg000018l_001893	4	813.9282437	2.854027246	0.503245904	5.671237898	1.42E-08	6.08E-07	Parent=_ptg000018l_001893	Dbxref=CDD:cd14798,Coils:Coil,Gene3D:G3DSA:3.40.50.300,Gene3D:G3DSA:3.80.10.10,InterPro:IPR041118,InterPro:IPR002182,InterPro:IPR027417,InterPro:IPR038005,InterPro:IPR032675,PANTHER:PTHR23155,PANTHER:PTHR23155:SF933,PRINTS:PR00364,Pfam:PF18052,Pfam:PF00931,Reactome:R-HSA-111458,Reactome:R-HSA-111459,Reactome:R-HSA-111463,Reactome:R-HSA-111464,Reactome:R-HSA-6798695,Reactome:R-HSA-6803207,Reactome…	Name=RPP8L2	Ontology_term=GO:0043531	product=Probable disease resistance RPP8-like protein 2	uniprot_id=P0C8S1
479	_ptg000038l_000854	0	998.2998636	2.913449159	0.513920189	5.669069282	1.44E-08	6.15E-07	Parent=_ptg000038l_000854	Dbxref=CDD:cd00371,Gene3D:G3DSA:3.30.70.100,InterPro:IPR006121,InterPro:IPR017969,InterPro:IPR036163,MobiDBLite:mobidb-lite,PANTHER:PTHR43520:SF22,PANTHER:PTHR43520,Pfam:PF00403,ProSitePatterns:PS01047,ProSiteProfiles:PS50846,SUPERFAMILY:SSF55008	Name=PAA1	Ontology_term=GO:0030001,GO:0046872	product=Copper-transporting ATPase PAA1%2C chloroplastic	uniprot_id=Q9SZC9
480	_ptg000016l_000386	4	213.8268102	-2.133306686	0.376436885	-5.667103234	1.45E-08	6.20E-07	Parent=_ptg000016l_000386	Dbxref=PANTHER:PTHR34683,PANTHER:PTHR34683:SF2	product=hypothetical protein
481	_ptg000007l_001307	1	1131.570692	1.676833745	0.296022579	5.664546764	1.47E-08	6.28E-07	Parent=_ptg000007l_001307	Dbxref=CDD:cd17330,Gene3D:G3DSA:1.20.1250.20,InterPro:IPR001958,InterPro:IPR020846,InterPro:IPR036259,InterPro:IPR011701,PANTHER:PTHR23504,PANTHER:PTHR23504:SF99,PRINTS:PR01035,Pfam:PF07690,ProSiteProfiles:PS50850,SUPERFAMILY:SSF103473	Name=MFSD14A	Ontology_term=GO:0022857,GO:0055085	product=Hippocampus abundant transcript 1 protein	uniprot_id=Q96MC6
482	_ptg000025l_001097	4	671.4984854	-1.843167322	0.325645533	-5.66004177	1.51E-08	6.44E-07	Parent=_ptg000025l_001097	Dbxref=CDD:cd00202,Gene3D:G3DSA:3.30.50.10,InterPro:IPR000679,InterPro:IPR016679,InterPro:IPR013088,MobiDBLite:mobidb-lite,PANTHER:PTHR45658,PANTHER:PTHR45658:SF16,PIRSF:PIRSF016992,Pfam:PF00320,ProSitePatterns:PS00344,ProSiteProfiles:PS50114,Reactome:R-HSA-383280,SMART:SM00401,SUPERFAMILY:SSF57716	Name=GATA5	Ontology_term=GO:0006355,GO:0008270,GO:0043565,GO:0003677,GO:0005634,GO:0045893	product=GATA transcription factor 5	uniprot_id=Q9FH57
483	_ptg000025l_000429	4	495.4818343	-2.150461648	0.379982025	-5.659377301	1.52E-08	6.45E-07	Parent=_ptg000025l_000429	Dbxref=CDD:cd03784,Gene3D:G3DSA:3.40.50.2000,InterPro:IPR002213,PANTHER:PTHR11926,Pfam:PF00201,Reactome:R-HSA-156588,SUPERFAMILY:SSF53756	Name=UGT83A1	Ontology_term=GO:0008194	product=UDP-glycosyltransferase 83A1	uniprot_id=Q9SGA8
484	_ptg000006l_002190	1	1584.988118	-1.995232746	0.352810725	-5.655249694	1.56E-08	6.59E-07	Parent=_ptg000006l_002190	Dbxref=Gene3D:G3DSA:4.10.1110.10,InterPro:IPR035896,InterPro:IPR002653,InterPro:IPR000058,PANTHER:PTHR10634:SF78,PANTHER:PTHR10634,Pfam:PF01754,Pfam:PF01428,ProSiteProfiles:PS51036,ProSiteProfiles:PS51039,SMART:SM00154,SMART:SM00259,SUPERFAMILY:SSF57716,SUPERFAMILY:SSF118310	Name=SAP7	Ontology_term=GO:0003677,GO:0008270	product=Zinc finger A20 and AN1 domain-containing stress-associated protein 7	uniprot_id=Q9SZ69
485	_ptg000010l_000512	4	1194.207221	-4.104685006	0.726841515	-5.647290255	1.63E-08	6.89E-07	Parent=_ptg000010l_000512	Dbxref=CDD:cd00018,Coils:Coil,Gene3D:G3DSA:3.30.730.10,InterPro:IPR036955,InterPro:IPR001471,InterPro:IPR016177,PANTHER:PTHR31677,PANTHER:PTHR31677:SF57,PRINTS:PR00367,Pfam:PF00847,ProSiteProfiles:PS51032,SMART:SM00380,SUPERFAMILY:SSF54171	Name=ERF5	Ontology_term=GO:0003700,GO:0006355,GO:0003677	product=Ethylene-responsive transcription factor 5	uniprot_id=Q9LW48
486	_ptg000014l_000695	1	722.5318482	-1.839222513	0.325701032	-5.646965565	1.63E-08	6.89E-07	Parent=_ptg000014l_000695	Dbxref=Coils:Coil,InterPro:IPR021410,MobiDBLite:mobidb-lite,PANTHER:PTHR33155,PANTHER:PTHR33155:SF27,Pfam:PF11250	product=hypothetical protein
487	_ptg000020l_000338	1	3294.227093	-1.559650612	0.276750229	-5.635589234	1.74E-08	7.34E-07	Parent=_ptg000020l_000338	Dbxref=CDD:cd04895,CDD:cd04926,CDD:cd04897,Gene3D:G3DSA:3.30.70.260,InterPro:IPR002912,InterPro:IPR040217,PANTHER:PTHR31096:SF57,PANTHER:PTHR31096,Pfam:PF01842,ProSiteProfiles:PS51671,SUPERFAMILY:SSF55021	Name=ACR3	product=ACT domain-containing protein ACR3	uniprot_id=O49285
488	_ptg000023l_000068	0	603.8518414	-2.009668271	0.35667002	-5.634530958	1.76E-08	7.37E-07	Parent=_ptg000023l_000068	Dbxref=PANTHER:PTHR36342	product=hypothetical protein
489	_ptg000011l_000581	1	4086.191239	-2.910338325	0.516923059	-5.630118981	1.80E-08	7.55E-07	Parent=_ptg000011l_000581	Dbxref=Gene3D:G3DSA:3.30.420.10,InterPro:IPR006941,InterPro:IPR012337,InterPro:IPR039637,InterPro:IPR036397,PANTHER:PTHR10797,Pfam:PF04857,Reactome:R-HSA-429947,Reactome:R-HSA-6804115,SUPERFAMILY:SSF53098	Name=CAF1-9	Ontology_term=GO:0004535,GO:0030014,GO:0003676	product=Probable CCR4-associated factor 1 homolog 9	uniprot_id=Q9LXM2
490	_ptg000020l_000681	1	250.3222135	-2.155732633	0.382991664	-5.628667239	1.82E-08	7.60E-07	Parent=_ptg000020l_000681	Dbxref=CDD:cd02440,Gene3D:G3DSA:3.40.50.150,InterPro:IPR029063,InterPro:IPR002935,PANTHER:PTHR10509,PANTHER:PTHR10509:SF29,Pfam:PF01596,ProSiteProfiles:PS51682,SUPERFAMILY:SSF53335	Name=PFOMT-1	Ontology_term=GO:0008171	product=Cation-dependent phenylpropanoid and flavonoid 8-O-methyltransferase 1	uniprot_id=S5DQS6
491	_ptg000010l_000867	2	5515.146845	4.714651535	0.838040306	5.62580523	1.85E-08	7.71E-07	Parent=_ptg000010l_000867	Dbxref=CDD:cd00178,Gene3D:G3DSA:2.80.10.50,InterPro:IPR002160,InterPro:IPR011065,PANTHER:PTHR33107,PANTHER:PTHR33107:SF15,PRINTS:PR00291,Pfam:PF00197,ProSitePatterns:PS00283,ProSiteProfiles:PS51257,SMART:SM00452,SUPERFAMILY:SSF50386	Name=KTI5	Ontology_term=GO:0004866	product=Kunitz trypsin inhibitor 5	uniprot_id=Q9LMU2
492	_ptg000027l_001020	0	890.4900126	-1.794008466	0.318948913	-5.624751781	1.86E-08	7.74E-07	Parent=_ptg000027l_001020	Dbxref=Gene3D:G3DSA:4.10.60.10,InterPro:IPR001878,InterPro:IPR036875,PANTHER:PTHR23002,PANTHER:PTHR23002:SF104,ProSiteProfiles:PS50158,SMART:SM00343,SUPERFAMILY:SSF57756	Ontology_term=GO:0003676,GO:0008270	product=hypothetical protein
493	_ptg000018l_001272	4	81.90563243	5.772524316	1.027172123	5.619821827	1.91E-08	7.95E-07	Parent=_ptg000018l_001272	Dbxref=CDD:cd03058,CDD:cd03185,Gene3D:G3DSA:3.40.30.10,Gene3D:G3DSA:1.20.1050.10,InterPro:IPR004046,InterPro:IPR036249,InterPro:IPR004045,InterPro:IPR036282,InterPro:IPR010987,PANTHER:PTHR11260,PANTHER:PTHR11260:SF600,Pfam:PF00043,Pfam:PF02798,ProSiteProfiles:PS50404,ProSiteProfiles:PS50405,SFLD:SFLDG01152,SFLD:SFLDG00358,SUPERFAMILY:SSF52833,SUPERFAMILY:SSF47616	Name=GSTU8	Ontology_term=GO:0005515	product=Glutathione S-transferase U8	uniprot_id=Q9SR36
494	_ptg000018l_000483	1	6714.012087	-2.123328668	0.377977064	-5.617612465	1.94E-08	8.04E-07	Parent=_ptg000018l_000483	Dbxref=Coils:Coil,InterPro:IPR011684,MobiDBLite:mobidb-lite,PANTHER:PTHR32258:SF21,PANTHER:PTHR32258,Pfam:PF07765,ProSiteProfiles:PS51774,SUPERFAMILY:SSF57997	Name=NET4A	Ontology_term=GO:0003779	product=Protein NETWORKED 4A	uniprot_id=F4KEW8
495	_ptg000006l_001733	1	1085.716534	3.448119524	0.614036165	5.61549909	1.96E-08	8.12E-07	Parent=_ptg000006l_001733	Dbxref=Gene3D:G3DSA:3.90.1150.10,Gene3D:G3DSA:3.40.640.10,InterPro:IPR004839,InterPro:IPR015424,InterPro:IPR015422,InterPro:IPR015421,PANTHER:PTHR13693,PANTHER:PTHR13693:SF86,Pfam:PF00155,SUPERFAMILY:SSF53383	Name=LCB1	Ontology_term=GO:0009058,GO:0030170,GO:0003824	product=Long chain base biosynthesis protein 1	uniprot_id=Q94IB8
496	_ptg000009l_000536	3	21980.59185	2.438097317	0.434409861	5.612435483	1.99E-08	8.25E-07	Parent=_ptg000009l_000536	Dbxref=Gene3D:G3DSA:3.30.10.10,InterPro:IPR000864,InterPro:IPR036354,PANTHER:PTHR33091,PANTHER:PTHR33091:SF42,PRINTS:PR00292,Pfam:PF00280,SUPERFAMILY:SSF54654	Name=PIIF	Ontology_term=GO:0004867,GO:0009611	product=Wound-induced proteinase inhibitor 1	uniprot_id=P05118
497	_ptg000009l_000571	1	299.7347189	2.013799423	0.358852463	5.611775397	2.00E-08	8.26E-07	Parent=_ptg000009l_000571	Dbxref=Coils:Coil,InterPro:IPR011205,InterPro:IPR036465,PANTHER:PTHR31373,PIRSF:PIRSF015417,Pfam:PF11443,SUPERFAMILY:SSF53300	Name=MIMI_L728	product=Uncharacterized protein L728	uniprot_id=Q5UNY4
498	_ptg000008l_000946	1	542.1668775	3.040463914	0.541838403	5.611385054	2.01E-08	8.26E-07	Parent=_ptg000008l_000946	Dbxref=CDD:cd00086,Coils:Coil,Gene3D:G3DSA:1.10.10.60,InterPro:IPR001356,InterPro:IPR009057,InterPro:IPR000047,InterPro:IPR017970,PANTHER:PTHR24326:SF548,PANTHER:PTHR24326,PRINTS:PR00031,Pfam:PF00046,ProSitePatterns:PS00027,ProSiteProfiles:PS50071,SMART:SM00389,SUPERFAMILY:SSF46689	Name=ATHB-52	Ontology_term=GO:0003677,GO:0000981,GO:0006355	product=Homeobox-leucine zipper protein ATHB-52	uniprot_id=Q9FN29
499	_ptg000003l_000622	4	810.2485147	-2.134469526	0.380572953	-5.608568626	2.04E-08	8.38E-07	Parent=_ptg000003l_000622	Dbxref=CDD:cd00051,Gene3D:G3DSA:1.10.238.10,InterPro:IPR002048,InterPro:IPR018247,InterPro:IPR011992,InterPro:IPR039647,MobiDBLite:mobidb-lite,PANTHER:PTHR10891,PANTHER:PTHR10891:SF815,Pfam:PF13499,ProSitePatterns:PS00018,ProSiteProfiles:PS50222,SMART:SM00054,SUPERFAMILY:SSF47473	Name=CML36	Ontology_term=GO:0005509	product=Probable calcium-binding protein CML36	uniprot_id=Q9SS31
500	_ptg000012l_000433	4	512.800711	-2.177542553	0.389189847	-5.595065159	2.21E-08	9.04E-07	Parent=_ptg000012l_000433	Dbxref=InterPro:IPR004864,MobiDBLite:mobidb-lite,PANTHER:PTHR31852,PANTHER:PTHR31852:SF0,Pfam:PF03168,SUPERFAMILY:SSF117070	Name=NHL13	product=NDR1/HIN1-like protein 13	uniprot_id=Q9ZVD2
501	_ptg000008l_000821	3	647.7629682	2.119978973	0.379171674	5.591079493	2.26E-08	9.23E-07	Parent=_ptg000008l_000821	Dbxref=CDD:cd13132,Coils:Coil,InterPro:IPR002528,PANTHER:PTHR11206:SF285,PANTHER:PTHR11206,Pfam:PF01554,Reactome:R-HSA-425366,TIGRFAM:TIGR00797	Name=DTX40	Ontology_term=GO:0015297,GO:0016020,GO:0042910,GO:0055085	product=Protein DETOXIFICATION 40	uniprot_id=Q9LVD9
502	_ptg000006l_000309	3	178.5670452	3.599508517	0.644182527	5.587715229	2.30E-08	9.40E-07	Parent=_ptg000006l_000309	Dbxref=CDD:cd03784,Gene3D:G3DSA:3.40.50.2000,InterPro:IPR035595,InterPro:IPR002213,PANTHER:PTHR11926,Pfam:PF00201,ProSitePatterns:PS00375,Reactome:R-HSA-156588,SUPERFAMILY:SSF53756	Name=GT4A	Ontology_term=GO:0008194	product=Nuatigenin 3-beta-glucosyltransferase	uniprot_id=Q5H861
503	_ptg000027l_000121	0	969.3838782	2.224606726	0.39852164	5.582147881	2.38E-08	9.68E-07	Parent=_ptg000027l_000121	Dbxref=InterPro:IPR040409,InterPro:IPR015407,MetaCyc:PWY-6745,PANTHER:PTHR33447,PANTHER:PTHR33447:SF2,Pfam:PF09328	Name=PCS1	Ontology_term=GO:0016756,GO:0046872,GO:0046938,GO:0010038	product=Glutathione gamma-glutamylcysteinyltransferase 1	uniprot_id=Q2TSC7
504	_ptg000025l_000585	4	442.0833599	2.489398921	0.446304172	5.577807863	2.44E-08	9.91E-07	Parent=_ptg000025l_000585	Dbxref=InterPro:IPR038947,MobiDBLite:mobidb-lite,PANTHER:PTHR34280:SF5,PANTHER:PTHR34280	Name=Y-2	product=Uncharacterized protein At3g27210	uniprot_id=Q9LK32
505	_ptg000003l_000535	1	265.6833822	2.887736938	0.517801415	5.57691975	2.45E-08	9.94E-07	Parent=_ptg000003l_000535	Dbxref=InterPro:IPR001611,PANTHER:PTHR27004,PANTHER:PTHR27004:SF241,PRINTS:PR00019,Pfam:PF00560,SUPERFAMILY:SSF52058	Name=Solyc08g016270	Ontology_term=GO:0005515	product=Cuscuta receptor 1	uniprot_id=A0A3Q7HJG4
506	_ptg000023l_000751	1	317.1052597	1.920604032	0.34443947	5.576027712	2.46E-08	9.97E-07	Parent=_ptg000023l_000751	Dbxref=InterPro:IPR013057,PANTHER:PTHR22950:SF613,PANTHER:PTHR22950,Pfam:PF01490	Name=AVT6C	product=Amino acid transporter AVT6C	uniprot_id=Q9LYM2
507	_ptg000006l_000957	1	866.1748843	1.967439923	0.352918942	5.574764311	2.48E-08	1.00E-06	Parent=_ptg000006l_000957	Dbxref=CDD:cd00030,Gene3D:G3DSA:2.30.29.30,Gene3D:G3DSA:2.60.40.150,InterPro:IPR011993,InterPro:IPR031968,InterPro:IPR035892,InterPro:IPR000008,InterPro:IPR004182,MobiDBLite:mobidb-lite,PANTHER:PTHR47038,PANTHER:PTHR47038:SF4,PRINTS:PR00360,Pfam:PF16016,Pfam:PF00168,Pfam:PF02893,ProSiteProfiles:PS51778,ProSiteProfiles:PS50004,SMART:SM00239,SMART:SM00568,SUPERFAMILY:SSF49562	Name=BAGP1	product=BAG-associated GRAM protein 1	uniprot_id=Q8W4D4
508	_ptg000006l_000095	4	1520.348176	3.283454284	0.589428848	5.570569364	2.54E-08	1.02E-06	Parent=_ptg000006l_000095	Dbxref=CDD:cd00609,Gene3D:G3DSA:3.90.1150.10,Gene3D:G3DSA:3.40.640.10,InterPro:IPR015422,InterPro:IPR004838,InterPro:IPR015421,InterPro:IPR015424,InterPro:IPR004839,PANTHER:PTHR43795:SF66,PANTHER:PTHR43795,PRINTS:PR00753,Pfam:PF00155,ProSitePatterns:PS00105,SUPERFAMILY:SSF53383	Name=ACS1	Ontology_term=GO:0003824,GO:0009058,GO:0030170	product=1-aminocyclopropane-1-carboxylate synthase	uniprot_id=P31531
509	_ptg000016l_001878	1	354.4929333	1.938877858	0.348463734	5.564073581	2.64E-08	1.06E-06	Parent=_ptg000016l_001878	Dbxref=InterPro:IPR011084,InterPro:IPR036866,PANTHER:PTHR23240:SF22,PANTHER:PTHR23240,Pfam:PF07522,SUPERFAMILY:SSF56281	Name=DCLRE1B	product=5' exonuclease Apollo	uniprot_id=Q5QJC3
510	_ptg000038l_000722	1	1159.598525	-2.318220443	0.416992233	-5.559385185	2.71E-08	1.09E-06	Parent=_ptg000038l_000722	Dbxref=CDD:cd16664,Gene3D:G3DSA:3.30.40.10,Gene3D:G3DSA:1.25.10.10,InterPro:IPR013083,InterPro:IPR003613,InterPro:IPR011989,InterPro:IPR016024,MetaCyc:PWY-7511,PANTHER:PTHR22849,PANTHER:PTHR22849:SF116,Pfam:PF04564,ProSiteProfiles:PS51698,SMART:SM00504,SUPERFAMILY:SSF48371,SUPERFAMILY:SSF57850	Name=PUB25	Ontology_term=GO:0004842,GO:0016567	product=U-box domain-containing protein 25	uniprot_id=Q9LT79
511	_ptg000008l_000554	0	2325.858375	1.825293324	0.328702766	5.55302088	2.81E-08	1.13E-06	Parent=_ptg000008l_000554	Dbxref=Gene3D:G3DSA:2.40.10.10,Gene3D:G3DSA:2.40.10.120,InterPro:IPR043504,InterPro:IPR039245,InterPro:IPR009003,PANTHER:PTHR21004,Pfam:PF13365,Reactome:R-HSA-9033241,Reactome:R-HSA-9033500,SUPERFAMILY:SSF50494	Name=DEG15	Ontology_term=GO:0004252,GO:0005777,GO:0016485	product=Glyoxysomal processing protease%2C glyoxysomal	uniprot_id=Q8VZD4
512	_ptg000009l_000351	1	1215.97452	2.606727102	0.469658515	5.550260494	2.85E-08	1.14E-06	Parent=_ptg000009l_000351	Dbxref=Gene3D:G3DSA:3.40.50.1000,Gene3D:G3DSA:1.10.150.450,InterPro:IPR023214,InterPro:IPR006439,InterPro:IPR036412,InterPro:IPR010237,InterPro:IPR041492,PANTHER:PTHR12725:SF81,PANTHER:PTHR12725,Pfam:PF13419,SFLD:SFLDG01132,SFLD:SFLDG01129,SUPERFAMILY:SSF56784,TIGRFAM:TIGR01509,TIGRFAM:TIGR01993	Name=SPAC24B11.05	Ontology_term=GO:0016787	product=Uncharacterized protein C24B11.05	uniprot_id=Q09893
513	_ptg000018l_000102	4	520.6904815	2.382351604	0.429379308	5.548361463	2.88E-08	1.15E-06	Parent=_ptg000018l_000102	Dbxref=Gene3D:G3DSA:3.40.50.720,Gene3D:G3DSA:3.90.25.10,InterPro:IPR036291,InterPro:IPR016040,PANTHER:PTHR43574:SF32,PANTHER:PTHR43574,PRINTS:PR01713,Pfam:PF16363,SUPERFAMILY:SSF51735	Name=GAE6	product=UDP-glucuronate 4-epimerase 6	uniprot_id=Q9LIS3
514	_ptg000010l_001507	1	565.9056843	1.811537052	0.32668735	5.545170492	2.94E-08	1.17E-06	Parent=_ptg000010l_001507	Dbxref=Gene3D:G3DSA:1.50.40.10,InterPro:IPR002067,InterPro:IPR018108,InterPro:IPR023395,PANTHER:PTHR24089,PANTHER:PTHR24089:SF631,PRINTS:PR00926,Pfam:PF00153,ProSiteProfiles:PS50920,SUPERFAMILY:SSF103506	Name=At3g20240	Ontology_term=GO:0005347,GO:0055085	product=Probable mitochondrial adenine nucleotide transporter BTL1	uniprot_id=Q9LJX5
515	_ptg000008l_000715	0	188.6256399	2.772333208	0.500200125	5.542448051	2.98E-08	1.19E-06	Parent=_ptg000008l_000715	Dbxref=Gene3D:G3DSA:1.10.1200.210,InterPro:IPR003435,InterPro:IPR038052,PANTHER:PTHR33791,PANTHER:PTHR33791:SF12,Pfam:PF02341,SUPERFAMILY:SSF158615	Name=RBCX1	product=Chaperonin-like RBCX protein 1%2C chloroplastic	uniprot_id=Q94AU9
516	_ptg000003l_000621	1	799.214072	-4.032570696	0.72838878	-5.536288871	3.09E-08	1.23E-06	Parent=_ptg000003l_000621	Dbxref=MobiDBLite:mobidb-lite,PANTHER:PTHR23201,PANTHER:PTHR23201:SF81	product=hypothetical protein
517	_ptg000029l_000306	3	3147.71488	2.256743341	0.408026563	5.530873589	3.19E-08	1.26E-06	Parent=_ptg000029l_000306	Dbxref=CDD:cd01754,Gene3D:G3DSA:2.60.60.20,InterPro:IPR036392,InterPro:IPR001024,PANTHER:PTHR31718:SF24,PANTHER:PTHR31718,Pfam:PF01477,ProSiteProfiles:PS50095,SUPERFAMILY:SSF49723	Name=PLAT1	Ontology_term=GO:0005515	product=PLAT domain-containing protein 1	uniprot_id=O65660
518	_ptg000025l_000154	4	51.5425412	-3.377697107	0.611158658	-5.526710725	3.26E-08	1.29E-06	Parent=_ptg000025l_000154	Dbxref=Coils:Coil,MobiDBLite:mobidb-lite,PANTHER:PTHR47372:SF4,PANTHER:PTHR47372	product=Late embryogenesis abundant protein D-29	uniprot_id=P13940
519	_ptg000010l_000139	0	697.1774565	2.282921208	0.413115832	5.526104378	3.27E-08	1.29E-06	Parent=_ptg000010l_000139	Dbxref=PANTHER:PTHR38400,PANTHER:PTHR38400:SF1,Pfam:PF01190	product=hypothetical protein
520	_ptg000010l_002366	2	1096.875161	2.362861784	0.428337532	5.516354759	3.46E-08	1.36E-06	Parent=_ptg000010l_002366	Dbxref=InterPro:IPR007788,MetaCyc:PWY-7942,PANTHER:PTHR31270,PANTHER:PTHR31270:SF1,Pfam:PF05096,SUPERFAMILY:SSF63825	Name=QCT	Ontology_term=GO:0016603,GO:0017186	product=Glutaminyl-peptide cyclotransferase	uniprot_id=Q84WV9
521	_ptg000020l_001573	4	1117.362687	2.066989929	0.375025862	5.511593032	3.56E-08	1.40E-06	Parent=_ptg000020l_001573	Dbxref=InterPro:IPR025846,InterPro:IPR029962,InterPro:IPR029981,InterPro:IPR026057,PANTHER:PTHR32285,PANTHER:PTHR32285:SF14,Pfam:PF14416,Pfam:PF13839	Name=PMR5	product=Protein PMR5	uniprot_id=Q9LUZ6
522	_ptg000004l_000416	4	1104.233641	1.980233919	0.359632945	5.506263942	3.67E-08	1.44E-06	Parent=_ptg000004l_000416	Dbxref=InterPro:IPR004240,PANTHER:PTHR10766:SF116,PANTHER:PTHR10766,Pfam:PF02990	Name=TMN11	Ontology_term=GO:0016021	product=Transmembrane 9 superfamily member 11	uniprot_id=Q9FYQ8
523	_ptg000003l_000088	1	473.7109167	-1.950504183	0.354392541	-5.503795818	3.72E-08	1.46E-06	Parent=_ptg000003l_000088	Dbxref=PANTHER:PTHR35481:SF1,PANTHER:PTHR35481	product=hypothetical protein
524	_ptg000019l_000915	4	1323.5435	2.209392999	0.401599624	5.501481746	3.77E-08	1.47E-06	Parent=_ptg000019l_000915	Dbxref=CDD:cd00519,Coils:Coil,Gene3D:G3DSA:3.40.50.1820,InterPro:IPR002921,InterPro:IPR029058,InterPro:IPR005592,MobiDBLite:mobidb-lite,PANTHER:PTHR46398,PANTHER:PTHR46398:SF6,Pfam:PF01764,Pfam:PF03893,Reactome:R-HSA-426048,SUPERFAMILY:SSF53474	Ontology_term=GO:0006629,GO:0016042	product=hypothetical protein
525	_ptg000012l_000604	2	10283.40799	3.076574744	0.559707805	5.496751549	3.87E-08	1.51E-06	Parent=_ptg000012l_000604	Dbxref=CDD:cd01751,Gene3D:G3DSA:4.10.375.10,Gene3D:G3DSA:3.10.450.60,Gene3D:G3DSA:2.60.60.20,Gene3D:G3DSA:4.10.372.10,Gene3D:G3DSA:1.20.245.10,InterPro:IPR020833,InterPro:IPR001024,InterPro:IPR020834,InterPro:IPR042057,InterPro:IPR013819,InterPro:IPR001246,InterPro:IPR036226,InterPro:IPR000907,InterPro:IPR027433,InterPro:IPR036392,PANTHER:PTHR11771,PANTHER:PTHR11771:SF124,PRINTS:PR00468,PRINTS:PR…	Name=LOX2.1	Ontology_term=GO:0016702,GO:0046872,GO:0055114,GO:0005515,GO:0016491	product=Linoleate 13S-lipoxygenase 2-1%2C chloroplastic	uniprot_id=O24370
526	_ptg000019l_000547	1	56.9833317	5.203996433	0.946962192	5.495463786	3.90E-08	1.52E-06	Parent=_ptg000019l_000547	Dbxref=Gene3D:G3DSA:1.10.630.10,InterPro:IPR002401,InterPro:IPR036396,InterPro:IPR001128,PANTHER:PTHR24296:SF141,PANTHER:PTHR24296,PRINTS:PR00463,PRINTS:PR00385,Pfam:PF00067,SUPERFAMILY:SSF48264	Name=CYP94C1	Ontology_term=GO:0005506,GO:0016705,GO:0020037,GO:0055114	product=Cytochrome P450 94C1	uniprot_id=Q9ZUX1
527	_ptg000001l_001114	4	1454.045027	1.947259309	0.354419282	5.494225084	3.92E-08	1.53E-06	Parent=_ptg000001l_001114	Dbxref=CDD:cd06437,Gene3D:G3DSA:3.90.550.10,InterPro:IPR029044,InterPro:IPR001173,PANTHER:PTHR32044,PANTHER:PTHR32044:SF56,Pfam:PF13632,Reactome:R-HSA-913709,SUPERFAMILY:SSF53448	Name=CSLA2	product=Glucomannan 4-beta-mannosyltransferase 2	uniprot_id=Q9FNI7
528	_ptg000008l_001054	4	868.8930352	2.152288844	0.391974164	5.490894664	4.00E-08	1.55E-06	Parent=_ptg000008l_001054	Dbxref=Gene3D:G3DSA:1.20.1280.290,InterPro:IPR004316,PANTHER:PTHR10791:SF137,PANTHER:PTHR10791,Pfam:PF03083,Reactome:R-HSA-189200	Name=SWEET2A	Ontology_term=GO:0016021	product=Bidirectional sugar transporter SWEET2a	uniprot_id=P0DKJ4
529	_ptg000009l_000761	4	338.5257943	-2.11626592	0.385597943	-5.488270768	4.06E-08	1.57E-06	Parent=_ptg000009l_000761	Dbxref=CDD:cd03784,Coils:Coil,Gene3D:G3DSA:3.40.50.2000,InterPro:IPR035595,InterPro:IPR002213,PANTHER:PTHR11926,Pfam:PF00201,ProSitePatterns:PS00375,Reactome:R-HSA-156588,SUPERFAMILY:SSF53756	Name=UGT75C1	Ontology_term=GO:0008194	product=UDP-glycosyltransferase 75C1	uniprot_id=K4CWS6
530	_ptg000001l_000220	4	1328.187567	-1.81297365	0.330425457	-5.486785634	4.09E-08	1.58E-06	Parent=_ptg000001l_000220	Dbxref=Gene3D:G3DSA:3.30.470.100,Gene3D:G3DSA:3.40.50.11370,InterPro:IPR008656,InterPro:IPR040464,InterPro:IPR041429,KEGG:00562+2.7.1.134+2.7.1.159,KEGG:04070+2.7.1.159,MetaCyc:PWY-4661,MetaCyc:PWY-6362,MetaCyc:PWY-6365,MetaCyc:PWY-6366,MetaCyc:PWY-6554,PANTHER:PTHR14217,PANTHER:PTHR14217:SF23,PIRSF:PIRSF038186,Pfam:PF05770,Pfam:PF17927,Reactome:R-HSA-1855167,Reactome:R-HSA-1855204,Reactome:R-HSA…	Name=ITPK3	Ontology_term=GO:0000287,GO:0005524,GO:0032957,GO:0047325,GO:0052725,GO:0052726	product=Inositol-tetrakisphosphate 1-kinase 3	uniprot_id=A7X672
531	_ptg000004l_000632	4	438.8137058	2.758482599	0.503290691	5.48089335	4.23E-08	1.63E-06	Parent=_ptg000004l_000632	Dbxref=CDD:cd00167,Gene3D:G3DSA:1.10.10.60,InterPro:IPR017930,InterPro:IPR001005,InterPro:IPR009057,PANTHER:PTHR10641:SF1163,PANTHER:PTHR10641,Pfam:PF00249,ProSiteProfiles:PS51294,SMART:SM00717,SUPERFAMILY:SSF46689	Name=MYB41	product=Transcription factor MYB41	uniprot_id=Q9M0J5
532	_ptg000019l_000168	4	58.85335908	-3.11475931	0.568653882	-5.477425565	4.32E-08	1.66E-06	Parent=_ptg000019l_000168	Dbxref=Gene3D:G3DSA:1.50.40.10,InterPro:IPR018108,InterPro:IPR023395,PANTHER:PTHR45618:SF9,PANTHER:PTHR45618,Pfam:PF00153,ProSiteProfiles:PS51257,ProSiteProfiles:PS50920,SUPERFAMILY:SSF103506	Name=DTC	product=Mitochondrial dicarboxylate/tricarboxylate transporter DTC	uniprot_id=Q9C5M0
533	_ptg000020l_000156	4	594.9114227	2.28181232	0.416602547	5.47719243	4.32E-08	1.66E-06	Parent=_ptg000020l_000156	Dbxref=CDD:cd01867,Gene3D:G3DSA:3.40.50.300,InterPro:IPR005225,InterPro:IPR001806,InterPro:IPR027417,MobiDBLite:mobidb-lite,PANTHER:PTHR24073:SF1097,PANTHER:PTHR24073,PRINTS:PR00449,Pfam:PF00071,ProSiteProfiles:PS51419,SMART:SM00176,SMART:SM00173,SMART:SM00175,SMART:SM00174,SUPERFAMILY:SSF52540,TIGRFAM:TIGR00231	Name=RABE1C	Ontology_term=GO:0005525,GO:0003924	product=Ras-related protein RABE1c	uniprot_id=P28186
534	_ptg000018l_001243	1	170.4954941	3.55323454	0.649822023	5.468011877	4.55E-08	1.75E-06	Parent=_ptg000018l_001243	Dbxref=CDD:cd00028,CDD:cd01098,CDD:cd14066,Gene3D:G3DSA:1.10.510.10,Gene3D:G3DSA:3.30.200.20,Gene3D:G3DSA:3.50.4.10,Gene3D:G3DSA:2.90.10.10,InterPro:IPR003609,InterPro:IPR001480,InterPro:IPR024171,InterPro:IPR011009,InterPro:IPR000858,InterPro:IPR017441,InterPro:IPR000719,InterPro:IPR036426,InterPro:IPR008271,KEGG:04150+2.7.11.1,KEGG:04151+2.7.11.1,KEGG:04714+2.7.11.1,KEGG:04926+2.7.11.1,KEGG:051…	Name=PK1	Ontology_term=GO:0004674,GO:0048544,GO:0005524,GO:0004672,GO:0006468	product=Putative receptor protein kinase ZmPK1	uniprot_id=P17801
535	_ptg000006l_001193	4	252.5685604	4.803727012	0.878991976	5.465040801	4.63E-08	1.77E-06	Parent=_ptg000006l_001193	Dbxref=Gene3D:G3DSA:1.20.5.190,InterPro:IPR025064,InterPro:IPR000048,InterPro:IPR027417,MobiDBLite:mobidb-lite,PANTHER:PTHR32295:SF132,PANTHER:PTHR32295,Pfam:PF13178,Pfam:PF00612,ProSiteProfiles:PS50096,SMART:SM00015,SUPERFAMILY:SSF52540	Name=IQD22	Ontology_term=GO:0005515	product=Protein IQ-DOMAIN 22	uniprot_id=Q2NNE0
536	_ptg000002l_000489	1	91.38258427	4.367251484	0.799383099	5.463277231	4.67E-08	1.79E-06	Parent=_ptg000002l_000489	Dbxref=PANTHER:PTHR34960	product=hypothetical protein
537	_ptg000025l_001170	4	1909.945454	1.663578769	0.304714325	5.459470166	4.78E-08	1.82E-06	Parent=_ptg000025l_001170	Dbxref=CDD:cd13686,CDD:cd06366,Gene3D:G3DSA:1.10.287.70,Gene3D:G3DSA:3.40.50.2300,Gene3D:G3DSA:3.40.190.10,InterPro:IPR028082,InterPro:IPR001638,InterPro:IPR001828,InterPro:IPR017103,InterPro:IPR001320,PANTHER:PTHR18966:SF412,PANTHER:PTHR18966,PIRSF:PIRSF037090,PRINTS:PR01176,Pfam:PF00497,Pfam:PF01094,Pfam:PF00060,SMART:SM00079,SUPERFAMILY:SSF53822,SUPERFAMILY:SSF53850	Name=GLR3.6	Ontology_term=GO:0015276,GO:0016020	product=Glutamate receptor 3.6	uniprot_id=Q84W41
538	_ptg000038l_000727	4	776.6728515	1.696818275	0.310801144	5.45949816	4.77E-08	1.82E-06	Parent=_ptg000038l_000727	Dbxref=CDD:cd17789,Gene3D:G3DSA:3.10.580.10,InterPro:IPR000644,MobiDBLite:mobidb-lite,PANTHER:PTHR43803:SF23,PANTHER:PTHR43803,Pfam:PF00571,ProSiteProfiles:PS51371,SMART:SM00116,SUPERFAMILY:SSF54631	Name=CBSX1	product=CBS domain-containing protein CBSX1%2C chloroplastic	uniprot_id=O23193
539	_ptg000018l_000357	0	411.53926	-1.986778901	0.364115349	-5.456454687	4.86E-08	1.84E-06	Parent=_ptg000018l_000357	Dbxref=Gene3D:G3DSA:3.60.60.10,InterPro:IPR005079,PANTHER:PTHR34180,Pfam:PF03417	Name=t	product=Beta-alanyl-dopamine/carcinine hydrolase	uniprot_id=Q9W369
540	_ptg000025l_000265	4	377.0305436	-1.926059284	0.352984391	-5.456499866	4.86E-08	1.84E-06	Parent=_ptg000025l_000265	Dbxref=InterPro:IPR009438,PANTHER:PTHR33285,PANTHER:PTHR33285:SF18,Pfam:PF06404	Name=PSK3	Ontology_term=GO:0005576,GO:0008083,GO:0008283	product=Phytosulfokines 3	uniprot_id=Q9M2Y0
541	_ptg000008l_000794	0	170.28703	-2.171285409	0.398005476	-5.455415911	4.89E-08	1.84E-06	Parent=_ptg000008l_000794	Dbxref=MobiDBLite:mobidb-lite,PANTHER:PTHR35132,PANTHER:PTHR35132:SF1	product=hypothetical protein
542	_ptg000016l_000725	1	119.0755083	-2.718618833	0.498291635	-5.455878929	4.87E-08	1.84E-06	Parent=_ptg000016l_000725	Dbxref=CDD:cd00051,Gene3D:G3DSA:1.10.238.10,InterPro:IPR018247,InterPro:IPR002048,InterPro:IPR011992,InterPro:IPR039647,PANTHER:PTHR10891,PANTHER:PTHR10891:SF685,Pfam:PF00036,ProSitePatterns:PS00018,ProSiteProfiles:PS50222,SMART:SM00054,SUPERFAMILY:SSF47473	Name=CML26	Ontology_term=GO:0005509	product=Probable calcium-binding protein CML26	uniprot_id=Q9C9U8
543	_ptg000024l_000032	4	93.51491848	-4.091355864	0.749946435	-5.455530786	4.88E-08	1.84E-06	Parent=_ptg000024l_000032	Dbxref=Gene3D:G3DSA:2.40.128.20,InterPro:IPR012674,InterPro:IPR002446,InterPro:IPR022271,InterPro:IPR022272,InterPro:IPR000566,PANTHER:PTHR10612:SF44,PANTHER:PTHR10612,PIRSF:PIRSF036893,PRINTS:PR01171,Pfam:PF08212,ProSitePatterns:PS00213,SUPERFAMILY:SSF50814	Name=TIL	product=Temperature-induced lipocalin-1	uniprot_id=Q9FGT8
544	_ptg000027l_000223	4	3610.054062	-2.652679101	0.48649412	-5.452643709	4.96E-08	1.87E-06	Parent=_ptg000027l_000223	Dbxref=CDD:cd06410,Gene3D:G3DSA:3.10.20.90,InterPro:IPR000270,MobiDBLite:mobidb-lite,PANTHER:PTHR31066,PANTHER:PTHR31066:SF10,Pfam:PF00564,SMART:SM00666,SUPERFAMILY:SSF54277	Name=POQ	Ontology_term=GO:0005515	product=Protein PAL OF QUIRKY	uniprot_id=Q9LF06
545	_ptg000038l_000424	0	1278.183399	1.718395052	0.31528962	5.450211313	5.03E-08	1.89E-06	Parent=_ptg000038l_000424	Dbxref=CDD:cd09008,Gene3D:G3DSA:3.40.50.1580,InterPro:IPR035994,InterPro:IPR000845,PANTHER:PTHR46994,Pfam:PF01048,SUPERFAMILY:SSF53167	Name=MTN1	Ontology_term=GO:0003824,GO:0009116	product=5'-methylthioadenosine nucleosidase	uniprot_id=Q9T0I8
546	_ptg000018l_000872	3	1703.371199	2.311509235	0.424380982	5.446778563	5.13E-08	1.93E-06	Parent=_ptg000018l_000872	Dbxref=CDD:cd00332,Gene3D:G3DSA:1.20.200.10,Gene3D:G3DSA:1.10.274.20,Gene3D:G3DSA:1.10.275.10,InterPro:IPR008948,InterPro:IPR001106,InterPro:IPR023144,InterPro:IPR024083,InterPro:IPR022313,InterPro:IPR005922,KEGG:00360+4.3.1.24,KEGG:00940+4.3.1.24,MetaCyc:PWY-1121,MetaCyc:PWY-5048,MetaCyc:PWY-5883,MetaCyc:PWY-6444,MetaCyc:PWY-6457,PANTHER:PTHR10362:SF38,PANTHER:PTHR10362,Pfam:PF00221,ProSitePatte…	Name=PAL5	Ontology_term=GO:0003824,GO:0016841,GO:0005737,GO:0006559	product=Phenylalanine ammonia-lyase	uniprot_id=P26600
547	_ptg000012l_000428	0	349.0753683	-2.064297208	0.379359371	-5.441534764	5.28E-08	1.98E-06	Parent=_ptg000012l_000428	Dbxref=InterPro:IPR021495,PANTHER:PTHR36799,PANTHER:PTHR36799:SF2,Pfam:PF11347	Name=CRR42	product=Protein CHLORORESPIRATORY REDUCTION 42%2C chloroplastic	uniprot_id=F4K6X0
548	_ptg000009l_000001	4	12236.49689	1.952188126	0.358860746	5.439960068	5.33E-08	1.99E-06	Parent=_ptg000009l_000001	Dbxref=CDD:cd00325,Gene3D:G3DSA:3.30.20.10,Gene3D:G3DSA:1.10.530.10,InterPro:IPR023346,InterPro:IPR016283,InterPro:IPR000726,KEGG:00520+3.2.1.14,MetaCyc:PWY-6855,MetaCyc:PWY-6902,MetaCyc:PWY-7822,PANTHER:PTHR22595:SF130,PANTHER:PTHR22595,PIRSF:PIRSF001060,Pfam:PF00182,ProSiteProfiles:PS51257,SUPERFAMILY:SSF53955	Name=CTL1	Ontology_term=GO:0004568,GO:0005975,GO:0006032,GO:0016998	product=Chitinase-like protein 1	uniprot_id=Q9MA41
549	_ptg000007l_001300	0	619.7844656	-1.745033263	0.321254368	-5.431936302	5.57E-08	2.08E-06	Parent=_ptg000007l_001300	Dbxref=PANTHER:PTHR42936	product=hypothetical protein
550	_ptg000018l_001031	4	630.5222383	2.732089368	0.503662737	5.424442123	5.81E-08	2.17E-06	Parent=_ptg000018l_001031	Dbxref=Gene3D:G3DSA:4.10.1110.10,InterPro:IPR000058,InterPro:IPR002653,InterPro:IPR035896,MobiDBLite:mobidb-lite,PANTHER:PTHR10634,PANTHER:PTHR10634:SF78,Pfam:PF01754,Pfam:PF01428,ProSiteProfiles:PS51039,ProSiteProfiles:PS51036,SMART:SM00154,SMART:SM00259,SUPERFAMILY:SSF57716,SUPERFAMILY:SSF118310	Name=SAP4	Ontology_term=GO:0008270,GO:0003677	product=Zinc finger A20 and AN1 domain-containing stress-associated protein 4	uniprot_id=Q9SJM6
551	_ptg000001l_000495	1	369.7511004	3.728606164	0.68742916	5.423986037	5.83E-08	2.17E-06	Parent=_ptg000001l_000495	Dbxref=CDD:cd00325,CDD:cd00035,Gene3D:G3DSA:1.10.530.10,Gene3D:G3DSA:3.30.20.10,Gene3D:G3DSA:3.30.60.10,InterPro:IPR036861,InterPro:IPR016283,InterPro:IPR000726,InterPro:IPR001002,InterPro:IPR023346,InterPro:IPR018371,KEGG:00520+3.2.1.14,MetaCyc:PWY-6855,MetaCyc:PWY-6902,MetaCyc:PWY-7822,PANTHER:PTHR22595,PANTHER:PTHR22595:SF128,PIRSF:PIRSF001060,Pfam:PF00182,Pfam:PF00187,ProSitePatterns:PS00774,…	Name=EP3	Ontology_term=GO:0008061,GO:0004568,GO:0005975,GO:0006032,GO:0016998	product=Endochitinase EP3	uniprot_id=Q9M2U5
552	_ptg000020l_000105	1	816.7766817	-1.846617039	0.340547594	-5.422493279	5.88E-08	2.18E-06	Parent=_ptg000020l_000105	Dbxref=InterPro:IPR001932,InterPro:IPR036457,InterPro:IPR039123,KEGG:04658+3.1.3.16,KEGG:04660+3.1.3.16,KEGG:05235+3.1.3.16,PANTHER:PTHR12320:SF45,PANTHER:PTHR12320,ProSiteProfiles:PS51746,SMART:SM00332,SMART:SM00331,SUPERFAMILY:SSF81606	Name=At2g30170	Ontology_term=GO:0003824	product=Probable protein phosphatase 2C 26	uniprot_id=O64730
553	_ptg000038l_000106	3	106.3300566	3.302505734	0.609074737	5.422168305	5.89E-08	2.18E-06	Parent=_ptg000038l_000106	Dbxref=InterPro:IPR022087,PANTHER:PTHR24209,PANTHER:PTHR24209:SF31,Pfam:PF12315	Name=DA1	product=Protein DA1	uniprot_id=P0C7Q8
554	_ptg000006l_000319	4	258.6435136	2.722142412	0.502221425	5.420203673	5.95E-08	2.20E-06	Parent=_ptg000006l_000319	Dbxref=Gene3D:G3DSA:1.10.630.10,InterPro:IPR001128,InterPro:IPR017972,InterPro:IPR036396,InterPro:IPR002401,PANTHER:PTHR24286:SF211,PANTHER:PTHR24286,PRINTS:PR00385,PRINTS:PR00463,Pfam:PF00067,ProSitePatterns:PS00086,SUPERFAMILY:SSF48264	Name=CYP88D6	Ontology_term=GO:0005506,GO:0016705,GO:0020037,GO:0055114	product=Beta-amyrin 11-oxidase	uniprot_id=B5BSX1
555	_ptg000011l_000362	3	179.8496743	4.938385341	0.912833174	5.409953849	6.30E-08	2.33E-06	Parent=_ptg000011l_000362	Dbxref=Gene3D:G3DSA:3.40.50.720,InterPro:IPR036291,InterPro:IPR020904,InterPro:IPR002347,PANTHER:PTHR42898,PANTHER:PTHR42898:SF31,PRINTS:PR00080,PRINTS:PR00081,Pfam:PF13561,ProSitePatterns:PS00061,SUPERFAMILY:SSF51735	Name=At5g06060	Ontology_term=GO:0016491	product=Tropinone reductase homolog At5g06060	uniprot_id=Q9LHT0
556	_ptg000038l_000870	0	240.8623385	2.258993281	0.417667951	5.408586593	6.35E-08	2.34E-06	Parent=_ptg000038l_000870	Dbxref=CDD:cd00030,CDD:cd00051,Gene3D:G3DSA:2.60.40.150,Gene3D:G3DSA:1.10.238.10,InterPro:IPR035892,InterPro:IPR018247,InterPro:IPR002048,InterPro:IPR003817,InterPro:IPR011992,InterPro:IPR000008,KEGG:00564+4.1.1.65,MetaCyc:PWY-5669,MobiDBLite:mobidb-lite,PANTHER:PTHR10067,PANTHER:PTHR10067:SF2,Pfam:PF13833,Pfam:PF00168,ProSitePatterns:PS00018,ProSiteProfiles:PS50222,Reactome:R-HSA-1483213,SMART:S…	Name=PSD2	Ontology_term=GO:0005509,GO:0004609,GO:0008654	product=Phosphatidylserine decarboxylase proenzyme 2	uniprot_id=F4KAK5
557	_ptg000038l_000125	1	106.8340911	5.08541522	0.940245573	5.408603207	6.35E-08	2.34E-06	Parent=_ptg000038l_000125	Dbxref=CDD:cd00051,Coils:Coil,Gene3D:G3DSA:1.10.238.10,InterPro:IPR002048,InterPro:IPR011992,InterPro:IPR018247,PANTHER:PTHR23050:SF211,PANTHER:PTHR23050,PRINTS:PR00450,Pfam:PF00036,Pfam:PF13499,ProSitePatterns:PS00018,ProSiteProfiles:PS50222,SMART:SM00054,SUPERFAMILY:SSF47473	Name=PCM2	Ontology_term=GO:0005509	product=Calmodulin-2/4 (Fragment)	uniprot_id=Q7DMP0
558	_ptg000008l_000289	1	1968.576879	2.101051314	0.38851154	5.407950853	6.37E-08	2.34E-06	Parent=_ptg000008l_000289	Dbxref=CDD:cd09020,Gene3D:G3DSA:2.70.98.10,InterPro:IPR014718,InterPro:IPR011013,InterPro:IPR025532,InterPro:IPR008183,KEGG:00010+5.1.3.15,PANTHER:PTHR11122:SF41,PANTHER:PTHR11122,PIRSF:PIRSF016020,Pfam:PF01263,SUPERFAMILY:SSF74650	Ontology_term=GO:0030246,GO:0003824,GO:0005975,GO:0016853	product=Putative glucose-6-phosphate 1-epimerase	uniprot_id=Q40784
559	_ptg000003l_000491	3	1402.327975	3.018019035	0.558626615	5.402569365	6.57E-08	2.41E-06	Parent=_ptg000003l_000491	Dbxref=MobiDBLite:mobidb-lite	product=hypothetical protein
560	_ptg000006l_000302	4	256.2653368	2.614729956	0.48427141	5.399306881	6.69E-08	2.45E-06	Parent=_ptg000006l_000302	Dbxref=Gene3D:G3DSA:2.60.40.760,Gene3D:G3DSA:2.40.40.10,InterPro:IPR009009,InterPro:IPR007117,InterPro:IPR007118,InterPro:IPR007112,InterPro:IPR036749,InterPro:IPR036908,PANTHER:PTHR31692,PANTHER:PTHR31692:SF92,PRINTS:PR01225,Pfam:PF03330,Pfam:PF01357,ProSiteProfiles:PS50843,ProSiteProfiles:PS50842,SUPERFAMILY:SSF49590,SUPERFAMILY:SSF50685	Name=EXLB1	Ontology_term=GO:0005576	product=Expansin-like B1	uniprot_id=Q850K7
561	_ptg000025l_000985	1	4443.732396	2.436350125	0.451371541	5.39766003	6.75E-08	2.47E-06	Parent=_ptg000025l_000985	Dbxref=CDD:cd07035,CDD:cd02004,Gene3D:G3DSA:3.40.50.1220,Gene3D:G3DSA:3.40.50.970,InterPro:IPR011766,InterPro:IPR029061,InterPro:IPR029035,InterPro:IPR000399,InterPro:IPR012000,InterPro:IPR012001,PANTHER:PTHR43710:SF2,PANTHER:PTHR43710,Pfam:PF02775,Pfam:PF00205,Pfam:PF02776,ProSitePatterns:PS00187,SUPERFAMILY:SSF52518,SUPERFAMILY:SSF52467	Name=HACL	Ontology_term=GO:0003824,GO:0030976,GO:0000287	product=2-hydroxyacyl-CoA lyase	uniprot_id=Q9LF46
562	_ptg000029l_000160	3	703.9504895	2.427591057	0.44976631	5.397449748	6.76E-08	2.47E-06	Parent=_ptg000029l_000160	Dbxref=Coils:Coil,Gene3D:G3DSA:1.10.3180.10,InterPro:IPR023278,InterPro:IPR006957,MobiDBLite:mobidb-lite,PANTHER:PTHR33305:SF33,PANTHER:PTHR33305,Pfam:PF04873,SUPERFAMILY:SSF116768	Name=EIN3	Ontology_term=GO:0003700,GO:0005634	product=Protein ETHYLENE INSENSITIVE 3	uniprot_id=O24606
563	_ptg000014l_000259	1	82.54624964	2.784782796	0.516085903	5.395967571	6.82E-08	2.48E-06	Parent=_ptg000014l_000259	Dbxref=CDD:cd17354,Gene3D:G3DSA:1.20.1250.20,InterPro:IPR010658,InterPro:IPR036259,PANTHER:PTHR21576,PANTHER:PTHR21576:SF7,Pfam:PF06813,SUPERFAMILY:SSF103473	Name=NFD4	product=Protein NUCLEAR FUSION DEFECTIVE 4	uniprot_id=F4I9E1
564	_ptg000014l_001049	1	104.4721294	4.10350653	0.760619289	5.394954599	6.85E-08	2.49E-06	Parent=_ptg000014l_001049	Dbxref=CDD:cd15798,Gene3D:G3DSA:2.160.20.10,Gene3D:G3DSA:1.20.140.40,InterPro:IPR035513,InterPro:IPR006501,InterPro:IPR012334,InterPro:IPR033131,InterPro:IPR000070,InterPro:IPR011050,KEGG:00040+3.1.1.11,MetaCyc:PWY-7246,MetaCyc:PWY-7248,PANTHER:PTHR31707:SF231,PANTHER:PTHR31707,Pfam:PF04043,Pfam:PF01095,ProSitePatterns:PS00503,SMART:SM00856,SUPERFAMILY:SSF101148,SUPERFAMILY:SSF51126,TIGRFAM:TIGR0…	Name=PME25	Ontology_term=GO:0004857,GO:0030599,GO:0042545	product=Probable pectinesterase/pectinesterase inhibitor 25	uniprot_id=Q94CB1
565	_ptg000008l_000066	1	476.5517566	-2.01506856	0.373666599	-5.392691139	6.94E-08	2.51E-06	Parent=_ptg000008l_000066	Dbxref=Gene3D:G3DSA:3.30.310.150,InterPro:IPR036093,InterPro:IPR003441,PANTHER:PTHR31989,PANTHER:PTHR31989:SF135,Pfam:PF02365,ProSiteProfiles:PS51005,SUPERFAMILY:SSF101941	Name=NAC6	Ontology_term=GO:0003677,GO:0006355	product=NAC domain-containing protein 6	uniprot_id=I1LPE9
566	_ptg000018l_000359	4	100.4474773	8.275688402	1.53454675	5.392920353	6.93E-08	2.51E-06	Parent=_ptg000018l_000359	Dbxref=CDD:cd00609,Gene3D:G3DSA:3.90.1150.10,Gene3D:G3DSA:3.40.640.10,InterPro:IPR004839,InterPro:IPR015422,InterPro:IPR004838,InterPro:IPR015424,InterPro:IPR015421,PANTHER:PTHR43795:SF66,PANTHER:PTHR43795,PRINTS:PR00753,Pfam:PF00155,ProSitePatterns:PS00105,SUPERFAMILY:SSF53383	Name=ACS1	Ontology_term=GO:0009058,GO:0030170,GO:0003824	product=1-aminocyclopropane-1-carboxylate synthase	uniprot_id=P31531
567	_ptg000038l_000858	1	58.20026356	8.805632104	1.632944602	5.392486736	6.95E-08	2.51E-06	Parent=_ptg000038l_000858	Dbxref=InterPro:IPR003676,PANTHER:PTHR31374:SF55,PANTHER:PTHR31374,Pfam:PF02519	Name=SAUR54	Ontology_term=GO:0009733	product=Protein SMALL AUXIN UP-REGULATED RNA 54	uniprot_id=Q9FXI0
568	_ptg000007l_000716	4	349.5499962	-1.866546003	0.346305225	-5.389886917	7.05E-08	2.54E-06	Parent=_ptg000007l_000716	Dbxref=CDD:cd02947,Gene3D:G3DSA:3.40.30.10,InterPro:IPR013766,InterPro:IPR036249,PANTHER:PTHR43601,PANTHER:PTHR43601:SF13,Pfam:PF00085,ProSiteProfiles:PS51352,SUPERFAMILY:SSF52833	Name=At1g08570	product=Thioredoxin-like 1-1%2C chloroplastic	uniprot_id=O64654
569	_ptg000001l_000344	1	886.2120107	2.847436761	0.528442156	5.388360347	7.11E-08	2.56E-06	Parent=_ptg000001l_000344	Dbxref=CDD:cd00167,Coils:Coil,Gene3D:G3DSA:1.10.10.60,InterPro:IPR017930,InterPro:IPR009057,InterPro:IPR001005,MobiDBLite:mobidb-lite,PANTHER:PTHR45614:SF85,PANTHER:PTHR45614,Pfam:PF13921,ProSiteProfiles:PS51294,SMART:SM00717,SUPERFAMILY:SSF46689	Name=MYB77	product=Transcription factor MYB77	uniprot_id=Q9SN12
570	_ptg000038l_000719	1	382.9752399	2.388857452	0.443319201	5.388572044	7.10E-08	2.56E-06	Parent=_ptg000038l_000719	Dbxref=CDD:cd02947,Gene3D:G3DSA:3.40.30.10,InterPro:IPR036249,InterPro:IPR013766,InterPro:IPR017937,PANTHER:PTHR45663,PANTHER:PTHR45663:SF21,PRINTS:PR00421,Pfam:PF00085,ProSitePatterns:PS00194,ProSiteProfiles:PS51352,SUPERFAMILY:SSF52833	Name=GAT1	Ontology_term=GO:0045454	product=Thioredoxin M3%2C chloroplastic	uniprot_id=Q9SEU7
571	_ptg000027l_000663	1	3822.638354	1.521479999	0.282403696	5.387606544	7.14E-08	2.56E-06	Parent=_ptg000027l_000663	Dbxref=CDD:cd00948,Gene3D:G3DSA:3.20.20.70,InterPro:IPR000741,InterPro:IPR029768,InterPro:IPR013785,KEGG:00010+4.1.2.13,KEGG:00030+4.1.2.13,KEGG:00051+4.1.2.13,KEGG:00680+4.1.2.13,KEGG:00710+4.1.2.13,MetaCyc:PWY-1042,MetaCyc:PWY-1861,MetaCyc:PWY-5484,MetaCyc:PWY-6142,MetaCyc:PWY-7385,PANTHER:PTHR11627,PANTHER:PTHR11627:SF8,Pfam:PF00274,ProSitePatterns:PS00158,Reactome:R-HSA-70171,Reactome:R-HSA-7…	Name=FBA3	Ontology_term=GO:0004332,GO:0006096,GO:0003824	product=Fructose-bisphosphate aldolase 3%2C chloroplastic	uniprot_id=Q9ZU52
572	_ptg000009l_000056	4	13311.068	2.011537126	0.373589196	5.384355725	7.27E-08	2.61E-06	Parent=_ptg000009l_000056	Dbxref=Gene3D:G3DSA:3.90.25.10,Gene3D:G3DSA:3.40.50.720,InterPro:IPR016040,InterPro:IPR036291,PANTHER:PTHR43574:SF32,PANTHER:PTHR43574,PRINTS:PR01713,Pfam:PF16363,SUPERFAMILY:SSF51735	Name=GAE6	product=UDP-glucuronate 4-epimerase 6	uniprot_id=Q9LIS3
573	_ptg000004l_000272	4	486.8674657	2.666685712	0.495788869	5.378672011	7.50E-08	2.68E-06	Parent=_ptg000004l_000272	Dbxref=CDD:cd00018,Gene3D:G3DSA:3.30.730.10,InterPro:IPR036955,InterPro:IPR001471,InterPro:IPR016177,MobiDBLite:mobidb-lite,PANTHER:PTHR31985,PANTHER:PTHR31985:SF105,PRINTS:PR00367,Pfam:PF00847,ProSiteProfiles:PS51032,SMART:SM00380,SUPERFAMILY:SSF54171	Name=DREB3	Ontology_term=GO:0003700,GO:0006355,GO:0003677	product=Dehydration-responsive element-binding protein 3	uniprot_id=Q9LYD3
574	_ptg000025l_000463	2	1589.656364	-1.884527777	0.350417979	-5.377942596	7.53E-08	2.69E-06	Parent=_ptg000025l_000463	Dbxref=Coils:Coil,InterPro:IPR012870,PANTHER:PTHR46741,PANTHER:PTHR46741:SF6,Pfam:PF07891	product=hypothetical protein
575	_ptg000007l_000225	3	507.6769427	-1.932855334	0.359476343	-5.3768638	7.58E-08	2.70E-06	Parent=_ptg000007l_000225	Dbxref=Gene3D:G3DSA:4.10.280.10,InterPro:IPR015660,InterPro:IPR036638,InterPro:IPR011598,MobiDBLite:mobidb-lite,PANTHER:PTHR13935:SF63,PANTHER:PTHR13935,ProSiteProfiles:PS50888,SUPERFAMILY:SSF47459	Name=BHLH162	Ontology_term=GO:0003700,GO:0006357,GO:0046983	product=Transcription factor bHLH162	uniprot_id=F4JIJ7
576	_ptg000010l_001694	0	3931.953223	-1.503801451	0.27968674	-5.37673489	7.58E-08	2.70E-06	Parent=_ptg000010l_001694	Dbxref=Gene3D:G3DSA:3.30.1390.10,InterPro:IPR014719,InterPro:IPR003769,PANTHER:PTHR33473:SF14,PANTHER:PTHR33473,Pfam:PF02617,Reactome:R-HSA-983168,SUPERFAMILY:SSF54736	Name=CPLS1	Ontology_term=GO:0030163	product=ATP-dependent Clp protease adapter protein CLPS1%2C chloroplastic	uniprot_id=Q9SX29
577	_ptg000001l_001682	4	1225.962376	1.737097208	0.323207588	5.374555764	7.68E-08	2.73E-06	Parent=_ptg000001l_001682	Dbxref=CDD:cd14686,Coils:Coil,InterPro:IPR005069,InterPro:IPR029044,PANTHER:PTHR46581:SF5,PANTHER:PTHR46581,Pfam:PF03407,ProSiteProfiles:PS51257,SUPERFAMILY:SSF53448	Name=RRA3	product=Arabinosyltransferase RRA3	uniprot_id=Q9LN62
578	_ptg000006l_001571	1	679.5448891	1.952817179	0.363487379	5.372448377	7.77E-08	2.76E-06	Parent=_ptg000006l_001571	Dbxref=Coils:Coil,Gene3D:G3DSA:3.30.1520.10,InterPro:IPR036871,InterPro:IPR001683,MobiDBLite:mobidb-lite,PANTHER:PTHR46856:SF1,PANTHER:PTHR46856,Pfam:PF00787,ProSiteProfiles:PS50195,SMART:SM00312,SUPERFAMILY:SSF64268	Name=EREL1	Ontology_term=GO:0035091	product=PX domain-containing protein EREL1	uniprot_id=F4JTJ2
579	_ptg000038l_000639	0	559.3019675	-2.008006253	0.373894274	-5.370518861	7.85E-08	2.78E-06	Parent=_ptg000038l_000639	Dbxref=Coils:Coil,InterPro:IPR007749,PANTHER:PTHR31113,PANTHER:PTHR31113:SF17,Pfam:PF05055	Name=At4g34320	product=UPF0496 protein At4g34320	uniprot_id=Q9SYZ7
580	_ptg000014l_000833	3	597.1481466	-2.726779994	0.507869943	-5.369051724	7.92E-08	2.80E-06	Parent=_ptg000014l_000833	Dbxref=InterPro:IPR030184,InterPro:IPR000620,PANTHER:PTHR31218,PANTHER:PTHR31218:SF205,Pfam:PF00892,SUPERFAMILY:SSF103481	Name=At1g09380	Ontology_term=GO:0016021,GO:0022857,GO:0016020	product=WAT1-related protein At1g09380	uniprot_id=Q8GXB4
581	_ptg000020l_001574	4	2338.020125	-2.44561991	0.455953205	-5.363751993	8.15E-08	2.88E-06	Parent=_ptg000020l_001574	Dbxref=CDD:cd00143,Gene3D:G3DSA:3.60.40.10,InterPro:IPR036457,InterPro:IPR000222,InterPro:IPR001932,InterPro:IPR015655,KEGG:04658+3.1.3.16,KEGG:04660+3.1.3.16,KEGG:05235+3.1.3.16,PANTHER:PTHR13832:SF695,PANTHER:PTHR13832,Pfam:PF00481,ProSitePatterns:PS01032,ProSiteProfiles:PS51746,SMART:SM00332,SUPERFAMILY:SSF81606	Name=At2g30020	Ontology_term=GO:0043169,GO:0003824,GO:0004722,GO:0006470	product=Probable protein phosphatase 2C 25	uniprot_id=O80871
582	_ptg000009l_000648	1	295.5709662	-3.230772676	0.602874461	-5.35894765	8.37E-08	2.95E-06	Parent=_ptg000009l_000648	Dbxref=CDD:cd01337,Gene3D:G3DSA:3.90.110.10,Gene3D:G3DSA:3.40.50.720,InterPro:IPR036291,InterPro:IPR022383,InterPro:IPR015955,InterPro:IPR001252,InterPro:IPR001236,InterPro:IPR010097,KEGG:00020+1.1.1.37,KEGG:00270+1.1.1.37,KEGG:00620+1.1.1.37,KEGG:00630+1.1.1.37,KEGG:00680+1.1.1.37,KEGG:00710+1.1.1.37,KEGG:00720+1.1.1.37,MetaCyc:PWY-1622,MetaCyc:PWY-5392,MetaCyc:PWY-561,MetaCyc:PWY-5690,MetaCyc:P…	Name=At3g47520	Ontology_term=GO:0016616,GO:0055114,GO:0003824,GO:0005975,GO:0006108,GO:0016615,GO:0016491,GO:0006099,GO:0030060	product=Malate dehydrogenase%2C chloroplastic	uniprot_id=Q9SN86
583	_ptg000019l_001281	2	200.4143246	2.092862772	0.39054945	5.358765119	8.38E-08	2.95E-06	Parent=_ptg000019l_001281	Dbxref=CDD:cd00609,Gene3D:G3DSA:3.40.640.10,Gene3D:G3DSA:3.90.1150.10,InterPro:IPR015421,InterPro:IPR004838,InterPro:IPR015424,InterPro:IPR015422,InterPro:IPR004839,PANTHER:PTHR43795:SF64,PANTHER:PTHR43795,Pfam:PF00155,ProSitePatterns:PS00105,SUPERFAMILY:SSF53383	Name=PPA-AT	Ontology_term=GO:0003824,GO:0009058,GO:0030170	product=Bifunctional aspartate aminotransferase and glutamate/aspartate-prephenate aminotransferase	uniprot_id=E9L7A5
584	_ptg000010l_001549	4	5620.928756	2.23103377	0.416658707	5.354583334	8.58E-08	3.01E-06	Parent=_ptg000010l_001549	Dbxref=InterPro:IPR010399,InterPro:IPR018467,InterPro:IPR040390,MobiDBLite:mobidb-lite,PANTHER:PTHR33077:SF53,PANTHER:PTHR33077,Pfam:PF09425,Pfam:PF06200,ProSiteProfiles:PS51320,SMART:SM00979	Name=TIFY10B	product=Protein TIFY 10B	uniprot_id=Q9S7M2
585	_ptg000003l_000956	4	1501.526829	-2.124448111	0.397028536	-5.350870077	8.75E-08	3.07E-06	Parent=_ptg000003l_000956	Dbxref=CDD:cd01398,Gene3D:G3DSA:3.40.50.1360,Gene3D:G3DSA:3.30.70.260,Hamap:MF_00170,InterPro:IPR004788,InterPro:IPR020672,InterPro:IPR037171,KEGG:00030+5.3.1.6,KEGG:00051+5.3.1.6,KEGG:00710+5.3.1.6,MetaCyc:PWY-1861,MetaCyc:PWY-5723,PANTHER:PTHR43748:SF5,PANTHER:PTHR43748,Pfam:PF06026,Reactome:R-HSA-5659996,Reactome:R-HSA-6791461,Reactome:R-HSA-71336,SUPERFAMILY:SSF100950,SUPERFAMILY:SSF75445,TIG…	Name=RPI2	Ontology_term=GO:0004751,GO:0009052	product=Probable ribose-5-phosphate isomerase 2	uniprot_id=Q9ZU38
586	_ptg000010l_002793	4	531.5874573	1.806764951	0.337933588	5.346508946	8.97E-08	3.14E-06	Parent=_ptg000010l_002793	Dbxref=InterPro:IPR003377,PANTHER:PTHR12290:SF25,PANTHER:PTHR12290,Pfam:PF03311,SMART:SM01398	Name=At1g12390	Ontology_term=GO:0016192	product=Protein cornichon homolog 4	uniprot_id=Q84W04
587	_ptg000004l_000020	2	114.2591905	8.366303243	1.564941851	5.346079306	8.99E-08	3.14E-06	Parent=_ptg000004l_000020	Dbxref=CDD:cd17364,Gene3D:G3DSA:1.20.1250.20,InterPro:IPR036259,InterPro:IPR005828,InterPro:IPR020846,PANTHER:PTHR24064:SF523,PANTHER:PTHR24064,Pfam:PF00083,ProSiteProfiles:PS50850,SUPERFAMILY:SSF103473	Name=PHT1-7	Ontology_term=GO:0016021,GO:0022857,GO:0055085	product=Probable inorganic phosphate transporter 1-7	uniprot_id=Q494P0
588	_ptg000002l_000114	0	62.44748681	8.85236195	1.656498237	5.344021352	9.09E-08	3.17E-06	Parent=_ptg000002l_000114	Dbxref=PANTHER:PTHR38928	product=hypothetical protein
589	_ptg000016l_001724	4	3017.87434	2.487780767	0.465588367	5.34330525	9.13E-08	3.18E-06	Parent=_ptg000016l_001724	Dbxref=Gene3D:G3DSA:3.30.40.10,InterPro:IPR001841,InterPro:IPR013083,PANTHER:PTHR47258:SF4,PANTHER:PTHR47258,Pfam:PF13639,ProSiteProfiles:PS50089,SMART:SM00184,SUPERFAMILY:SSF57850	Name=XERICO	product=Probable E3 ubiquitin-protein ligase XERICO	uniprot_id=Q9SI09
590	_ptg000003l_000303	3	41.5406093	-3.59489234	0.673066365	-5.341066686	9.24E-08	3.21E-06	Parent=_ptg000003l_000303	Dbxref=Gene3D:G3DSA:3.40.50.2000,SUPERFAMILY:SSF53756	Name=ZOG1	product=Zeatin O-glucosyltransferase	uniprot_id=Q9ZSK5
591	_ptg000027l_000649	1	553.9654844	1.697895896	0.317878307	5.341339303	9.23E-08	3.21E-06	Parent=_ptg000027l_000649	Dbxref=Coils:Coil,MobiDBLite:mobidb-lite,PANTHER:PTHR32219,PANTHER:PTHR32219:SF13	Name=BIP131	product=Proton pump-interactor BIP131	uniprot_id=Q6ZBF6
592	_ptg000018l_000069	4	1064.113181	1.599300117	0.30020668	5.327330208	9.97E-08	3.45E-06	Parent=_ptg000018l_000069	Dbxref=CDD:cd06100,Gene3D:G3DSA:1.10.230.10,Gene3D:G3DSA:3.40.50.720,Gene3D:G3DSA:3.40.50.261,InterPro:IPR016143,InterPro:IPR033847,InterPro:IPR002020,InterPro:IPR017440,InterPro:IPR016102,InterPro:IPR036969,InterPro:IPR036291,InterPro:IPR017866,InterPro:IPR005811,KEGG:00020+6.2.1.5,KEGG:00640+6.2.1.5,KEGG:00660+6.2.1.5,KEGG:00720+6.2.1.5,MetaCyc:PWY-5392,MetaCyc:PWY-5537,MetaCyc:PWY-5538,MetaCyc…	Name=ACLB-1	Ontology_term=GO:0046912,GO:0003824	product=ATP-citrate synthase beta chain protein 1	uniprot_id=Q93VT8
593	_ptg000025l_000484	4	48.21405367	4.434183514	0.832453093	5.326646692	1.00E-07	3.46E-06	Parent=_ptg000025l_000484	Dbxref=Gene3D:G3DSA:2.60.120.620,InterPro:IPR005123,InterPro:IPR006620,PANTHER:PTHR10869,PANTHER:PTHR10869:SF140,Pfam:PF13640,ProSiteProfiles:PS51471,SMART:SM00702	Name=P4H7	Ontology_term=GO:0016491,GO:0055114,GO:0005506,GO:0016705,GO:0031418	product=Probable prolyl 4-hydroxylase 7	uniprot_id=Q8L970
594	_ptg000038l_000393	1	1002.072825	1.681384109	0.315731701	5.325357269	1.01E-07	3.48E-06	Parent=_ptg000038l_000393	Dbxref=CDD:cd06660,Gene3D:G3DSA:3.20.20.100,InterPro:IPR020471,InterPro:IPR018170,InterPro:IPR036812,InterPro:IPR023210,PANTHER:PTHR11732,PANTHER:PTHR11732:SF441,PIRSF:PIRSF000097,PRINTS:PR00069,Pfam:PF00248,ProSitePatterns:PS00062,ProSitePatterns:PS00063,ProSitePatterns:PS00798,SUPERFAMILY:SSF51430	Name=S6PDH	Ontology_term=GO:0016491,GO:0055114	product=NADP-dependent D-sorbitol-6-phosphate dehydrogenase	uniprot_id=P28475
595	_ptg000024l_000038	4	46.70506638	4.303046777	0.810215034	5.3109935	1.09E-07	3.76E-06	Parent=_ptg000024l_000038	Dbxref=CDD:cd02879,Gene3D:G3DSA:3.10.50.10,Gene3D:G3DSA:3.20.20.80,InterPro:IPR001223,InterPro:IPR017853,InterPro:IPR029070,InterPro:IPR001579,InterPro:IPR011583,KEGG:00520+3.2.1.14,MetaCyc:PWY-6855,MetaCyc:PWY-6902,MetaCyc:PWY-7822,PANTHER:PTHR11177,PANTHER:PTHR11177:SF339,Pfam:PF00704,ProSitePatterns:PS01095,SMART:SM00636,SUPERFAMILY:SSF51445,SUPERFAMILY:SSF54556	Name=CHIT5B	Ontology_term=GO:0005975,GO:0004553,GO:0008061	product=Class V chitinase CHIT5b	uniprot_id=A0A072UR65
596	_ptg000011l_000068	4	245.7005979	-2.760882873	0.520200638	-5.307342344	1.11E-07	3.83E-06	Parent=_ptg000011l_000068	Dbxref=CDD:cd01749,Gene3D:G3DSA:3.40.50.880,Hamap:MF_01615,InterPro:IPR002161,InterPro:IPR029062,InterPro:IPR021196,KEGG:00220+3.5.1.2,KEGG:00250+3.5.1.2,KEGG:00471+3.5.1.2,KEGG:00750+4.3.3.6,MetaCyc:PWY-5921,MetaCyc:PWY-6466,PANTHER:PTHR31559:SF1,PANTHER:PTHR31559,PIRSF:PIRSF005639,Pfam:PF01174,ProSitePatterns:PS01236,ProSiteProfiles:PS51130,SUPERFAMILY:SSF52317,TIGRFAM:TIGR03800	Name=PDX2	Ontology_term=GO:0004359,GO:0042819,GO:0042823	product=Probable pyridoxal 5'-phosphate synthase subunit PDX2	uniprot_id=Q8LAD0
597	_ptg000020l_001239	1	55.07910222	4.073371104	0.768492573	5.30046906	1.16E-07	3.97E-06	Parent=_ptg000020l_001239	Dbxref=Gene3D:G3DSA:3.30.310.150,InterPro:IPR036093,InterPro:IPR003441,PANTHER:PTHR31744:SF78,PANTHER:PTHR31744,Pfam:PF02365,ProSiteProfiles:PS51005,SUPERFAMILY:SSF101941	Name=NAC100	Ontology_term=GO:0003677,GO:0006355	product=NAC domain-containing protein 100	uniprot_id=Q9FLJ2
598	_ptg000025l_000189	1	55.14087012	6.160176386	1.162618012	5.298538574	1.17E-07	4.00E-06	Parent=_ptg000025l_000189	Dbxref=Coils:Coil,Gene3D:G3DSA:1.10.630.10,InterPro:IPR036396,InterPro:IPR001128,InterPro:IPR002401,PANTHER:PTHR24282,PANTHER:PTHR24282:SF129,PRINTS:PR00385,PRINTS:PR00463,Pfam:PF00067,SUPERFAMILY:SSF48264	Name=CYP735A1	Ontology_term=GO:0005506,GO:0016705,GO:0020037,GO:0055114	product=Cytokinin hydroxylase	uniprot_id=Q9FF18
599	_ptg000038l_000522	4	251.7424189	2.085923072	0.393700229	5.298252121	1.17E-07	4.00E-06	Parent=_ptg000038l_000522	Dbxref=CDD:cd13999,Coils:Coil,Gene3D:G3DSA:3.30.200.20,InterPro:IPR001245,InterPro:IPR008271,InterPro:IPR000719,InterPro:IPR011009,PANTHER:PTHR44329,PANTHER:PTHR44329:SF104,PRINTS:PR00109,Pfam:PF07714,ProSitePatterns:PS00108,ProSiteProfiles:PS50011,SMART:SM00220,SUPERFAMILY:SSF56112	Name=STY46	Ontology_term=GO:0004672,GO:0006468,GO:0005524	product=Serine/threonine-protein kinase STY46	uniprot_id=F4JTP5
600	_ptg000025l_000273	1	282.3755261	1.880724154	0.355299751	5.293344977	1.20E-07	4.10E-06	Parent=_ptg000025l_000273	Dbxref=InterPro:IPR001810,InterPro:IPR006566,InterPro:IPR036047,PANTHER:PTHR31639,PANTHER:PTHR31639:SF29,Pfam:PF00646,Pfam:PF08387,ProSiteProfiles:PS50181,SUPERFAMILY:SSF52047,SUPERFAMILY:SSF81383	Name=At3g58860	Ontology_term=GO:0005515	product=Putative F-box protein At3g58860	uniprot_id=Q9LXR6
601	_ptg000016l_000236	0	157.6929063	5.471642259	1.033884938	5.292312573	1.21E-07	4.12E-06	Parent=_ptg000016l_000236	Dbxref=InterPro:IPR038930,MobiDBLite:mobidb-lite,PANTHER:PTHR37180,PANTHER:PTHR37180:SF2	Ontology_term=GO:0006970,GO:0006995	product=Orcokinin peptides type B	uniprot_id=Q9NL82
602	_ptg000004l_000410	4	699.2861524	-2.699758264	0.510223868	-5.291320998	1.21E-07	4.14E-06	Parent=_ptg000004l_000410	Dbxref=Gene3D:G3DSA:3.40.50.720,Gene3D:G3DSA:3.90.25.10,InterPro:IPR016040,InterPro:IPR036291,PANTHER:PTHR43574:SF36,PANTHER:PTHR43574,PRINTS:PR01713,Pfam:PF16363,SUPERFAMILY:SSF51735	Name=GAE1	product=UDP-glucuronate 4-epimerase 1	uniprot_id=Q9M0B6
603	_ptg000018l_001228	3	288.2186956	-2.494280247	0.471878697	-5.285850503	1.25E-07	4.25E-06	Parent=_ptg000018l_001228	Dbxref=Gene3D:G3DSA:3.40.50.720,InterPro:IPR002347,InterPro:IPR020904,InterPro:IPR036291,PANTHER:PTHR42898,PANTHER:PTHR42898:SF37,PRINTS:PR00080,PRINTS:PR00081,Pfam:PF13561,ProSitePatterns:PS00061,SUPERFAMILY:SSF51735	Ontology_term=GO:0016491	product=Tropinone reductase homolog	uniprot_id=P50165
604	_ptg000019l_001376	1	3413.556576	-2.848244421	0.539250021	-5.281862418	1.28E-07	4.34E-06	Parent=_ptg000019l_001376	Dbxref=CDD:cd16461,Gene3D:G3DSA:3.30.40.10,InterPro:IPR013083,InterPro:IPR001841,MobiDBLite:mobidb-lite,PANTHER:PTHR45676:SF52,PANTHER:PTHR45676,Pfam:PF13639,ProSiteProfiles:PS50089,SMART:SM00184,SUPERFAMILY:SSF57850	Name=ATL2	product=RING-H2 finger protein ATL2	uniprot_id=Q8L9T5
605	_ptg000016l_000997	4	1108.724431	3.108330446	0.588742776	5.279606941	1.29E-07	4.39E-06	Parent=_ptg000016l_000997	Dbxref=Gene3D:G3DSA:3.80.10.10,InterPro:IPR032675,InterPro:IPR006553,InterPro:IPR036047,InterPro:IPR001810,InterPro:IPR001611,PANTHER:PTHR13318:SF99,PANTHER:PTHR13318,Pfam:PF00646,Pfam:PF13516,SMART:SM00367,SUPERFAMILY:SSF52047,SUPERFAMILY:SSF81383	Name=EBF1	Ontology_term=GO:0005515	product=EIN3-binding F-box protein 1	uniprot_id=Q9SKK0
606	_ptg000023l_000823	1	92.53003531	3.935448035	0.746581268	5.271292228	1.35E-07	4.58E-06	Parent=_ptg000023l_000823	Dbxref=CDD:cd00018,Gene3D:G3DSA:3.30.730.10,InterPro:IPR001471,InterPro:IPR036955,InterPro:IPR016177,PANTHER:PTHR31985:SF127,PANTHER:PTHR31985,PRINTS:PR00367,Pfam:PF00847,ProSiteProfiles:PS51032,SMART:SM00380,SUPERFAMILY:SSF54171	Name=ERF034	Ontology_term=GO:0003700,GO:0006355,GO:0003677	product=Ethylene-responsive transcription factor ERF034	uniprot_id=Q8LBQ7
607	_ptg000010l_000749	4	2020.230852	2.264191675	0.429743112	5.268709637	1.37E-07	4.64E-06	Parent=_ptg000010l_000749	Dbxref=InterPro:IPR003676,PANTHER:PTHR31374,PANTHER:PTHR31374:SF181,Pfam:PF02519	Name=SAUR32	Ontology_term=GO:0009733	product=Auxin-responsive protein SAUR32	uniprot_id=Q9ZUZ3
608	_ptg000014l_000937	3	784.0724907	1.574345753	0.299219906	5.261500722	1.43E-07	4.82E-06	Parent=_ptg000014l_000937	Dbxref=InterPro:IPR000612,PANTHER:PTHR21659,PANTHER:PTHR21659:SF66,Pfam:PF01679,ProSitePatterns:PS01309	Name=LTI6A	Ontology_term=GO:0016021	product=Hydrophobic protein LTI6A	uniprot_id=Q8H5T6
609	_ptg000018l_000428	1	1568.492343	1.69127767	0.321489098	5.260762119	1.43E-07	4.83E-06	Parent=_ptg000018l_000428	Dbxref=Coils:Coil,Gene3D:G3DSA:1.20.190.20,InterPro:IPR023409,InterPro:IPR023410,InterPro:IPR036815,InterPro:IPR000308,PANTHER:PTHR18860,PANTHER:PTHR18860:SF97,PIRSF:PIRSF000868,PRINTS:PR00305,Pfam:PF00244,ProSitePatterns:PS00796,ProSitePatterns:PS00797,Reactome:R-HSA-111447,Reactome:R-HSA-1445148,Reactome:R-HSA-5625740,Reactome:R-HSA-5628897,Reactome:R-HSA-75035,SMART:SM00101,SUPERFAMILY:SSF48445	product=14-3-3-like protein B	uniprot_id=O49995
610	_ptg000006l_000499	1	320.1972556	2.422478633	0.460630363	5.259051131	1.45E-07	4.87E-06	Parent=_ptg000006l_000499	Dbxref=Gene3D:G3DSA:1.10.1280.10,InterPro:IPR022740,InterPro:IPR008922,InterPro:IPR002227,InterPro:IPR022739,InterPro:IPR016213,KEGG:00350+1.10.3.1,KEGG:00950+1.10.3.1,MetaCyc:PWY-6752,PANTHER:PTHR11474,PANTHER:PTHR11474:SF92,PIRSF:PIRSF000290,PRINTS:PR00092,Pfam:PF12143,Pfam:PF12142,Pfam:PF00264,ProSitePatterns:PS00498,ProSitePatterns:PS00497,Reactome:R-HSA-5662702,SUPERFAMILY:SSF48056	Ontology_term=GO:0004097,GO:0055114,GO:0016491,GO:0046148	product=Polyphenol oxidase F%2C chloroplastic	uniprot_id=Q08296
611	_ptg000016l_001795	4	16718.01645	1.660929495	0.315930661	5.257259587	1.46E-07	4.90E-06	Parent=_ptg000016l_001795	Dbxref=Coils:Coil,Gene3D:G3DSA:2.60.120.330,InterPro:IPR026992,InterPro:IPR005123,InterPro:IPR027443,PANTHER:PTHR10209:SF453,PANTHER:PTHR10209,Pfam:PF14226,Pfam:PF03171,ProSiteProfiles:PS51471,SUPERFAMILY:SSF51197	Name=ACO3	Ontology_term=GO:0016491,GO:0055114	product=1-aminocyclopropane-1-carboxylate oxidase 3	uniprot_id=Q08507
612	_ptg000020l_000911	4	508.996737	2.379665949	0.452660968	5.257060178	1.46E-07	4.90E-06	Parent=_ptg000020l_000911	Dbxref=InterPro:IPR008637,PANTHER:PTHR31474:SF13,PANTHER:PTHR31474,Pfam:PF05514	product=hypothetical protein
613	_ptg000003l_000734	4	506.0485027	2.532260439	0.482152919	5.251986127	1.50E-07	5.02E-06	Parent=_ptg000003l_000734	Dbxref=CDD:cd14066,Coils:Coil,Gene3D:G3DSA:3.30.200.20,Gene3D:G3DSA:1.10.510.10,InterPro:IPR017441,InterPro:IPR008266,InterPro:IPR011009,InterPro:IPR001245,InterPro:IPR000719,MobiDBLite:mobidb-lite,PANTHER:PTHR27001,PANTHER:PTHR27001:SF740,Pfam:PF07714,ProSitePatterns:PS00107,ProSitePatterns:PS00109,ProSiteProfiles:PS50011,SUPERFAMILY:SSF56112	Name=RBK1	Ontology_term=GO:0005524,GO:0004672,GO:0006468	product=Receptor-like cytosolic serine/threonine-protein kinase RBK1	uniprot_id=Q8H1D6
614	_ptg000018l_000116	2	1854.068143	2.453725594	0.467188552	5.252109851	1.50E-07	5.02E-06	Parent=_ptg000018l_000116	Dbxref=CDD:cd03233,CDD:cd03232,Gene3D:G3DSA:3.40.50.300,InterPro:IPR003439,InterPro:IPR034001,InterPro:IPR003593,InterPro:IPR034003,InterPro:IPR013525,InterPro:IPR013581,InterPro:IPR029481,InterPro:IPR027417,MobiDBLite:mobidb-lite,PANTHER:PTHR19241,PANTHER:PTHR19241:SF573,Pfam:PF01061,Pfam:PF08370,Pfam:PF14510,Pfam:PF00005,Pfam:PF19055,ProSiteProfiles:PS50893,Reactome:R-HSA-1369062,SMART:SM00382,…	Name=PDR1	Ontology_term=GO:0005524,GO:0016887,GO:0016020	product=Pleiotropic drug resistance protein 1	uniprot_id=Q76CU2
615	_ptg000025l_000224	2	1380.818426	-3.228683375	0.614964894	-5.250191364	1.52E-07	5.07E-06	Parent=_ptg000025l_000224	Dbxref=CDD:cd00051,Gene3D:G3DSA:1.10.238.10,InterPro:IPR018247,InterPro:IPR002048,InterPro:IPR011992,InterPro:IPR039647,PANTHER:PTHR10891:SF817,PANTHER:PTHR10891,Pfam:PF13499,ProSitePatterns:PS00018,ProSiteProfiles:PS50222,SMART:SM00054,SUPERFAMILY:SSF47473	Name=CML18	Ontology_term=GO:0005509	product=Probable calcium-binding protein CML18	uniprot_id=Q0DJV6
616	_ptg000016l_001885	1	3243.086716	1.821413531	0.347089681	5.247674104	1.54E-07	5.13E-06	Parent=_ptg000016l_001885	Dbxref=Gene3D:G3DSA:3.40.50.10330,InterPro:IPR017438,InterPro:IPR037607,InterPro:IPR001206,InterPro:IPR000756,InterPro:IPR016064,KEGG:00561+2.7.1.107,KEGG:00564+2.7.1.107,KEGG:04070+2.7.1.107,MetaCyc:PWY-7039,MetaCyc:PWY-7817,MobiDBLite:mobidb-lite,PANTHER:PTHR11255,PANTHER:PTHR11255:SF83,Pfam:PF00781,Pfam:PF00609,ProSiteProfiles:PS50146,Reactome:R-HSA-114508,SMART:SM00046,SMART:SM00045,SUPERFAMI…	Name=DGK5	Ontology_term=GO:0003951,GO:0004143,GO:0007165,GO:0016301,GO:0007205	product=Diacylglycerol kinase 5	uniprot_id=Q9C5E5
617	_ptg000025l_000139	4	1352.082297	1.640535796	0.312704137	5.246287478	1.55E-07	5.16E-06	Parent=_ptg000025l_000139	Dbxref=CDD:cd02947,Gene3D:G3DSA:3.40.30.10,InterPro:IPR017937,InterPro:IPR036249,InterPro:IPR013766,PANTHER:PTHR10438:SF370,PANTHER:PTHR10438,PRINTS:PR00421,Pfam:PF00085,ProSitePatterns:PS00194,ProSiteProfiles:PS51352,SUPERFAMILY:SSF52833	Ontology_term=GO:0045454	product=Thioredoxin H-type 2	uniprot_id=Q07090
618	_ptg000010l_000626	1	1017.833307	-2.207933393	0.42154031	-5.237775223	1.63E-07	5.39E-06	Parent=_ptg000010l_000626	Dbxref=CDD:cd04301,Gene3D:G3DSA:3.40.630.30,InterPro:IPR016181,InterPro:IPR000182,PANTHER:PTHR42919:SF20,PANTHER:PTHR42919,Pfam:PF00583,ProSiteProfiles:PS51186,SUPERFAMILY:SSF55729	Name=GNAT10	Ontology_term=GO:0008080	product=GCN5-related N-acetyltransferase 10%2C chloroplastic	uniprot_id=Q9C7G6
619	_ptg000001l_000187	4	1112.600365	-1.616671828	0.30877165	-5.235816922	1.64E-07	5.44E-06	Parent=_ptg000001l_000187	Dbxref=PANTHER:PTHR34464:SF6,PANTHER:PTHR34464	product=hypothetical protein
620	_ptg000018l_001573	4	103.6187735	-3.197967079	0.610859157	-5.235195452	1.65E-07	5.45E-06	Parent=_ptg000018l_001573	Dbxref=CDD:cd01851,Coils:Coil,Gene3D:G3DSA:3.40.50.300,Hamap:MF_03109,InterPro:IPR008803,InterPro:IPR030386,InterPro:IPR027417,MobiDBLite:mobidb-lite,PANTHER:PTHR45923:SF13,PANTHER:PTHR45923,Pfam:PF05879,ProSiteProfiles:PS51715,SUPERFAMILY:SSF52540	Name=At1g72960	Ontology_term=GO:0005525	product=Protein ROOT HAIR DEFECTIVE 3 homolog 1	uniprot_id=Q9SSN0
621	_ptg000008l_001283	2	75.54889185	-3.251992284	0.62154778	-5.232087363	1.68E-07	5.53E-06	Parent=_ptg000008l_001283	Dbxref=CDD:cd03784,Gene3D:G3DSA:3.40.50.2000,InterPro:IPR002213,InterPro:IPR035595,PANTHER:PTHR11926,Pfam:PF00201,ProSitePatterns:PS00375,Reactome:R-HSA-156588,SUPERFAMILY:SSF53756	Name=UGT90A1	Ontology_term=GO:0008194	product=UDP-glycosyltransferase 90A1	uniprot_id=Q9ZVX4
622	_ptg000016l_001600	0	216.8386942	2.039157087	0.38984432	5.230695896	1.69E-07	5.57E-06	Parent=_ptg000016l_001600	Dbxref=MobiDBLite:mobidb-lite,PANTHER:PTHR36058,PANTHER:PTHR36058:SF2	product=hypothetical protein
623	_ptg000018l_000626	4	661.2320627	-1.860733602	0.356055099	-5.22597094	1.73E-07	5.70E-06	Parent=_ptg000018l_000626	Dbxref=CDD:cd12195,Gene3D:G3DSA:3.30.310.80,Gene3D:G3DSA:1.10.510.10,InterPro:IPR000719,InterPro:IPR004041,InterPro:IPR008271,InterPro:IPR011009,InterPro:IPR017441,InterPro:IPR018451,KEGG:04150+2.7.11.1,KEGG:04151+2.7.11.1,KEGG:04714+2.7.11.1,KEGG:04926+2.7.11.1,KEGG:05163+2.7.11.1,KEGG:05165+2.7.11.1,KEGG:05170+2.7.11.1,PANTHER:PTHR43895:SF48,PANTHER:PTHR43895,Pfam:PF03822,Pfam:PF00069,ProSitePa…	Name=CIPK14	Ontology_term=GO:0004672,GO:0005524,GO:0006468,GO:0007165	product=CBL-interacting serine/threonine-protein kinase 14	uniprot_id=Q9LZW4
624	_ptg000018l_001274	4	1731.550239	-1.565542575	0.299721194	-5.223329562	1.76E-07	5.77E-06	Parent=_ptg000018l_001274	Dbxref=MobiDBLite:mobidb-lite,PANTHER:PTHR33356:SF14,PANTHER:PTHR33356	product=hypothetical protein
625	_ptg000011l_000269	4	569.9526545	1.938435327	0.371738868	5.214508065	1.84E-07	6.04E-06	Parent=_ptg000011l_000269	Dbxref=Gene3D:G3DSA:3.80.10.10,Gene3D:G3DSA:1.20.1280.50,InterPro:IPR041101,InterPro:IPR036047,InterPro:IPR006553,InterPro:IPR001611,InterPro:IPR032675,InterPro:IPR041567,PANTHER:PTHR16134:SF66,PANTHER:PTHR16134,Pfam:PF18791,Pfam:PF13516,Pfam:PF18511,SMART:SM00367,SUPERFAMILY:SSF81383,SUPERFAMILY:SSF52047	Name=TIR1	Ontology_term=GO:0005515	product=Protein TRANSPORT INHIBITOR RESPONSE 1	uniprot_id=Q570C0
626	_ptg000016l_000494	1	1372.570641	-1.548234941	0.296916488	-5.214378468	1.84E-07	6.04E-06	Parent=_ptg000016l_000494	Dbxref=CDD:cd14528,Gene3D:G3DSA:3.90.190.10,InterPro:IPR029021,InterPro:IPR020428,InterPro:IPR004861,InterPro:IPR016130,PANTHER:PTHR31126:SF50,PANTHER:PTHR31126,PRINTS:PR01911,Pfam:PF03162,ProSitePatterns:PS00383,SUPERFAMILY:SSF52799	Name=DSP1	Ontology_term=GO:0016791,GO:0004725,GO:0016311	product=Tyrosine-protein phosphatase DSP1	uniprot_id=Q9ZVN4
627	_ptg000014l_000408	0	655.1052528	2.038686834	0.391055625	5.213291167	1.86E-07	6.07E-06	Parent=_ptg000014l_000408	Dbxref=InterPro:IPR010865,PANTHER:PTHR34801,PANTHER:PTHR34801:SF2,Pfam:PF07386	product=hypothetical protein
628	_ptg000009l_000366	4	285.481506	2.047892107	0.393281756	5.207188171	1.92E-07	6.26E-06	Parent=_ptg000009l_000366	Dbxref=PANTHER:PTHR33702,PANTHER:PTHR33702:SF5	product=hypothetical protein
629	_ptg000018l_001973	4	526.0028676	1.869878702	0.359108586	5.20700082	1.92E-07	6.26E-06	Parent=_ptg000018l_001973	Dbxref=Gene3D:G3DSA:3.50.50.60,Gene3D:G3DSA:3.30.390.30,InterPro:IPR006258,InterPro:IPR036188,InterPro:IPR012999,InterPro:IPR023753,InterPro:IPR004099,InterPro:IPR001100,InterPro:IPR016156,KEGG:00010+1.8.1.4,KEGG:00020+1.8.1.4,KEGG:00260+1.8.1.4,KEGG:00280+1.8.1.4,KEGG:00310+1.8.1.4,KEGG:00380+1.8.1.4,KEGG:00620+1.8.1.4,KEGG:00640+1.8.1.4,MetaCyc:PWY-5046,MetaCyc:PWY-5084,PANTHER:PTHR22912,PANTHE…	Name=LPD	Ontology_term=GO:0004148,GO:0050660,GO:0055114,GO:0016668,GO:0016491,GO:0045454	product=Dihydrolipoyl dehydrogenase%2C mitochondrial	uniprot_id=P31023
630	_ptg000020l_001690	4	3132.888654	2.100249213	0.403435404	5.205912	1.93E-07	6.28E-06	Parent=_ptg000020l_001690	Dbxref=CDD:cd15798,Gene3D:G3DSA:1.20.140.40,Gene3D:G3DSA:2.160.20.10,InterPro:IPR035513,InterPro:IPR000070,InterPro:IPR011050,InterPro:IPR006501,InterPro:IPR012334,InterPro:IPR033131,KEGG:00040+3.1.1.11,MetaCyc:PWY-7246,MetaCyc:PWY-7248,PANTHER:PTHR31707:SF223,PANTHER:PTHR31707,Pfam:PF01095,Pfam:PF04043,ProSitePatterns:PS00503,SMART:SM00856,SUPERFAMILY:SSF101148,SUPERFAMILY:SSF51126,TIGRFAM:TIGR0…	Name=PME40	Ontology_term=GO:0030599,GO:0042545,GO:0004857	product=Probable pectinesterase/pectinesterase inhibitor 40	uniprot_id=O81301
631	_ptg000009l_000570	4	1481.188671	2.456003283	0.471844139	5.205115592	1.94E-07	6.30E-06	Parent=_ptg000009l_000570	Dbxref=CDD:cd00018,Gene3D:G3DSA:3.30.730.10,InterPro:IPR001471,InterPro:IPR016177,InterPro:IPR036955,MobiDBLite:mobidb-lite,PANTHER:PTHR31190:SF148,PANTHER:PTHR31190,PRINTS:PR00367,Pfam:PF00847,ProSiteProfiles:PS51032,SMART:SM00380,SUPERFAMILY:SSF54171	Name=ERF.C.3	Ontology_term=GO:0003700,GO:0006355,GO:0003677	product=Ethylene-response factor C3	uniprot_id=A0A3Q7I5Y9
632	_ptg000018l_000219	2	146.4548782	-2.769282634	0.532505184	-5.200480142	1.99E-07	6.45E-06	Parent=_ptg000018l_000219	Dbxref=CDD:cd01390,CDD:cd16872,Coils:Coil,Gene3D:G3DSA:1.10.150.60,Gene3D:G3DSA:1.10.30.10,InterPro:IPR001606,InterPro:IPR009071,InterPro:IPR036431,InterPro:IPR036910,MobiDBLite:mobidb-lite,PANTHER:PTHR46691,PANTHER:PTHR46691:SF1,Pfam:PF01388,Pfam:PF00505,ProSiteProfiles:PS50118,ProSiteProfiles:PS51011,SMART:SM01014,SMART:SM00398,SMART:SM00501,SUPERFAMILY:SSF47095,SUPERFAMILY:SSF46774	Name=HMGB9	Ontology_term=GO:0003677	product=High mobility group B protein 9	uniprot_id=Q9SGS2
633	_ptg000007l_001617	0	75.41878977	-2.925166401	0.562782628	-5.197684253	2.02E-07	6.54E-06	Parent=_ptg000007l_001617	product=hypothetical protein
634	_ptg000006l_000014	0	668.1896738	-1.979380131	0.38105913	-5.194417286	2.05E-07	6.64E-06	Parent=_ptg000006l_000014	Dbxref=PANTHER:PTHR37244	product=hypothetical protein
635	_ptg000012l_000065	3	43447.55656	1.650498599	0.317853547	5.192638611	2.07E-07	6.69E-06	Parent=_ptg000012l_000065	Dbxref=CDD:cd01751,Gene3D:G3DSA:3.10.450.60,Gene3D:G3DSA:4.10.375.10,Gene3D:G3DSA:4.10.372.10,Gene3D:G3DSA:1.20.245.10,Gene3D:G3DSA:2.60.60.20,InterPro:IPR036392,InterPro:IPR000907,InterPro:IPR013819,InterPro:IPR036226,InterPro:IPR001024,InterPro:IPR027433,InterPro:IPR020834,InterPro:IPR020833,InterPro:IPR001246,InterPro:IPR042057,MobiDBLite:mobidb-lite,PANTHER:PTHR11771:SF124,PANTHER:PTHR11771,P…	Name=LOX2.1	Ontology_term=GO:0005515,GO:0016702,GO:0046872,GO:0055114,GO:0016491	product=Linoleate 13S-lipoxygenase 2-1%2C chloroplastic	uniprot_id=O24370
636	_ptg000007l_001133	1	400.9970781	-2.022194188	0.389711354	-5.188953738	2.11E-07	6.82E-06	Parent=_ptg000007l_001133	Dbxref=Gene3D:G3DSA:3.20.80.10,InterPro:IPR011256,InterPro:IPR006917,PANTHER:PTHR11220,PANTHER:PTHR11220:SF58,Pfam:PF04832,SUPERFAMILY:SSF55136	Name=At3g10130	product=Heme-binding-like protein At3g10130%2C chloroplastic	uniprot_id=Q9SR77
637	_ptg000014l_001051	1	1634.710651	2.575002355	0.496676192	5.184469074	2.17E-07	6.97E-06	Parent=_ptg000014l_001051	Dbxref=Gene3D:G3DSA:1.50.40.10,InterPro:IPR023395,InterPro:IPR018108,PANTHER:PTHR46650:SF4,PANTHER:PTHR46650,Pfam:PF00153,ProSiteProfiles:PS50920,SUPERFAMILY:SSF103506	Name=PNC1	product=Peroxisomal adenine nucleotide carrier 1	uniprot_id=Q9MA90
638	_ptg000009l_000233	4	213.2130596	2.634545046	0.508780853	5.178152896	2.24E-07	7.20E-06	Parent=_ptg000009l_000233	Dbxref=InterPro:IPR021864,InterPro:IPR007700,MobiDBLite:mobidb-lite,PANTHER:PTHR31371:SF2,PANTHER:PTHR31371,Pfam:PF11961,Pfam:PF05003	Name=PSI1	Ontology_term=GO:0045927	product=Protein PSK SIMULATOR 1	uniprot_id=Q9XID5
639	_ptg000018l_001861	4	4509.215836	2.074975807	0.400773386	5.177429145	2.25E-07	7.22E-06	Parent=_ptg000018l_001861	Dbxref=CDD:cd06661,Gene3D:G3DSA:3.10.490.10,InterPro:IPR006840,InterPro:IPR013024,InterPro:IPR036568,KEGG:00480+4.3.2.7,MetaCyc:PWY-7942,PANTHER:PTHR12192:SF17,PANTHER:PTHR12192,Pfam:PF04752,Reactome:R-HSA-174403,SUPERFAMILY:SSF110857	Name=GGCT2%3B1	Ontology_term=GO:0003839,GO:0006751	product=Gamma-glutamylcyclotransferase 2-1	uniprot_id=Q8GY54
640	_ptg000019l_000465	0	1427.934037	2.063501921	0.398591698	5.176981685	2.26E-07	7.22E-06	Parent=_ptg000019l_000465	Dbxref=CDD:cd04250,Gene3D:G3DSA:3.40.1160.10,Hamap:MF_00082,InterPro:IPR041727,InterPro:IPR001048,InterPro:IPR001057,InterPro:IPR036393,InterPro:IPR037528,InterPro:IPR004662,InterPro:IPR010167,KEGG:00220+2.7.2.8,KEGG:00220+2.3.1.1,MetaCyc:PWY-5154,MetaCyc:PWY-7400,PANTHER:PTHR23342,PANTHER:PTHR23342:SF2,PIRSF:PIRSF000423,PRINTS:PR00474,Pfam:PF00696,Reactome:R-HSA-8964539,SUPERFAMILY:SSF53633,TIGR…	Name=NAGK	Ontology_term=GO:0003991,GO:0006526,GO:0005737,GO:0004042	product=Acetylglutamate kinase%2C chloroplastic	uniprot_id=Q9SCL7
641	_ptg000009l_000701	2	439.8824539	2.165565491	0.418455622	5.175137757	2.28E-07	7.28E-06	Parent=_ptg000009l_000701	Dbxref=Gene3D:G3DSA:3.80.10.10,InterPro:IPR001810,InterPro:IPR032675,InterPro:IPR017451,InterPro:IPR036047,PANTHER:PTHR31790,PANTHER:PTHR31790:SF209,Pfam:PF00646,ProSiteProfiles:PS50181,SMART:SM00256,SUPERFAMILY:SSF81383,TIGRFAM:TIGR01640	Name=CPR1	Ontology_term=GO:0005515	product=F-box protein CPR1	uniprot_id=Q9SU30
642	_ptg000016l_002319	1	2466.560058	-3.225112309	0.623351654	-5.173824898	2.29E-07	7.32E-06	Parent=_ptg000016l_002319	Dbxref=CDD:cd00948,Gene3D:G3DSA:3.20.20.70,InterPro:IPR013785,InterPro:IPR000741,InterPro:IPR029768,KEGG:00010+4.1.2.13,KEGG:00030+4.1.2.13,KEGG:00051+4.1.2.13,KEGG:00680+4.1.2.13,KEGG:00710+4.1.2.13,MetaCyc:PWY-1042,MetaCyc:PWY-1861,MetaCyc:PWY-5484,MetaCyc:PWY-6142,MetaCyc:PWY-7385,PANTHER:PTHR11627:SF48,PANTHER:PTHR11627,Pfam:PF00274,ProSitePatterns:PS00158,Reactome:R-HSA-70171,Reactome:R-HSA-…	Name=FBA5	Ontology_term=GO:0003824,GO:0004332,GO:0006096	product=Fructose-bisphosphate aldolase 5%2C cytosolic	uniprot_id=O65581
643	_ptg000010l_002655	1	10190.90711	1.637422651	0.316767002	5.169170528	2.35E-07	7.50E-06	Parent=_ptg000010l_002655	Dbxref=CDD:cd04921,CDD:cd04922,CDD:cd04257,Gene3D:G3DSA:3.40.1160.10,Gene3D:G3DSA:3.40.50.720,Gene3D:G3DSA:3.30.360.10,Gene3D:G3DSA:3.30.2130.10,InterPro:IPR002912,InterPro:IPR036393,InterPro:IPR001048,InterPro:IPR036291,InterPro:IPR041743,InterPro:IPR005106,InterPro:IPR018042,InterPro:IPR001341,InterPro:IPR027795,InterPro:IPR019811,InterPro:IPR001342,KEGG:00260+1.1.1.3+2.7.2.4,KEGG:00261+2.7.2.4…	Ontology_term=GO:0016491,GO:0050661,GO:0055114,GO:0004072,GO:0008652,GO:0006520	product=Bifunctional aspartokinase/homoserine dehydrogenase%2C chloroplastic (Fragment)	uniprot_id=P37142
644	_ptg000007l_001193	3	1995.419202	1.593386278	0.308340653	5.167616606	2.37E-07	7.55E-06	Parent=_ptg000007l_001193	Dbxref=Gene3D:G3DSA:3.30.10.10,InterPro:IPR000864,InterPro:IPR036354,PANTHER:PTHR33091,PANTHER:PTHR33091:SF34,PRINTS:PR00292,Pfam:PF00280,ProSitePatterns:PS00285,SUPERFAMILY:SSF54654	Name=TIMPA	Ontology_term=GO:0004867,GO:0009611	product=Proteinase inhibitor I-B	uniprot_id=Q03199
645	_ptg000014l_001123	0	79.24985083	7.840768564	1.517415353	5.167186788	2.38E-07	7.55E-06	Parent=_ptg000014l_001123	Dbxref=InterPro:IPR040390,PANTHER:PTHR33077:SF58,PANTHER:PTHR33077	product=hypothetical protein
646	_ptg000006l_001192	4	838.5121148	2.848895248	0.551488347	5.165830364	2.39E-07	7.60E-06	Parent=_ptg000006l_001192	Dbxref=CDD:cd13999,CDD:cd00130,Gene3D:G3DSA:3.30.450.20,Gene3D:G3DSA:3.30.200.20,InterPro:IPR000014,InterPro:IPR035965,InterPro:IPR000719,InterPro:IPR017441,InterPro:IPR011009,InterPro:IPR001245,InterPro:IPR008271,MobiDBLite:mobidb-lite,PANTHER:PTHR23257,PANTHER:PTHR23257:SF794,Pfam:PF13426,Pfam:PF07714,ProSitePatterns:PS00107,ProSitePatterns:PS00108,ProSiteProfiles:PS50112,ProSiteProfiles:PS5001…	Name=SIS8	Ontology_term=GO:0004672,GO:0005524,GO:0006468	product=Probable serine/threonine-protein kinase SIS8	uniprot_id=Q9C9U5
647	_ptg000027l_001100	1	452.3664846	-1.824169361	0.353382439	-5.162026068	2.44E-07	7.74E-06	Parent=_ptg000027l_001100	Dbxref=InterPro:IPR000743,InterPro:IPR011050,InterPro:IPR006626,MobiDBLite:mobidb-lite,PANTHER:PTHR31375:SF153,PANTHER:PTHR31375,Pfam:PF00295,SMART:SM00710,SUPERFAMILY:SSF51126	Name=At1g48100	Ontology_term=GO:0004650,GO:0005975	product=Polygalacturonase At1g48100	uniprot_id=Q949Z1
648	_ptg000025l_000213	4	323.1168267	-3.273717772	0.635610942	-5.150505687	2.60E-07	8.22E-06	Parent=_ptg000025l_000213	Dbxref=InterPro:IPR025322,PANTHER:PTHR33052,PANTHER:PTHR33052:SF95,Pfam:PF14009	product=hypothetical protein
649	_ptg000004l_000309	1	735.978813	-3.510286154	0.681742378	-5.148992151	2.62E-07	8.27E-06	Parent=_ptg000004l_000309	Dbxref=InterPro:IPR027806,PANTHER:PTHR22930,PANTHER:PTHR22930:SF180,Pfam:PF13359	Name=At3g55350	product=Protein ALP1-like	uniprot_id=Q9M2U3
650	_ptg000008l_000674	4	125.8509379	-2.48101294	0.481901371	-5.148383234	2.63E-07	8.29E-06	Parent=_ptg000008l_000674	Dbxref=CDD:cd00132,Gene3D:G3DSA:3.90.810.10,InterPro:IPR000095,InterPro:IPR036936,MobiDBLite:mobidb-lite,PANTHER:PTHR46325:SF2,PANTHER:PTHR46325,Pfam:PF00786,ProSiteProfiles:PS50108,SMART:SM00285	Name=RIC11	product=CRIB domain-containing protein RIC11	uniprot_id=Q0WL69
651	_ptg000038l_000944	1	1972.235702	2.857744211	0.555249402	5.146775846	2.65E-07	8.35E-06	Parent=_ptg000038l_000944	Dbxref=InterPro:IPR040390,InterPro:IPR010399,InterPro:IPR018467,PANTHER:PTHR33077,PANTHER:PTHR33077:SF79,Pfam:PF09425,Pfam:PF06200,ProSiteProfiles:PS51320,SMART:SM00979	Name=TIFY3A	product=Protein TIFY 3A	uniprot_id=Q9M246
652	_ptg000009l_000620	2	893.2693156	-1.946072813	0.378503474	-5.14149261	2.73E-07	8.57E-06	Parent=_ptg000009l_000620	Dbxref=CDD:cd02440,Gene3D:G3DSA:3.50.50.60,Gene3D:G3DSA:3.40.50.150,InterPro:IPR036188,InterPro:IPR026669,InterPro:IPR029063,InterPro:IPR002937,PANTHER:PTHR43675,PANTHER:PTHR43675:SF14,PRINTS:PR00419,Pfam:PF02353,Pfam:PF01593,Reactome:R-HSA-156581,SUPERFAMILY:SSF53335,SUPERFAMILY:SSF51905	Name=ufaA1	Ontology_term=GO:0016491,GO:0055114	product=Tuberculostearic acid methyltransferase UfaA1	uniprot_id=O53732
653	_ptg000025l_001128	1	470.7836026	2.131483298	0.414892754	5.137431965	2.79E-07	8.74E-06	Parent=_ptg000025l_001128	Dbxref=CDD:cd10810,Gene3D:G3DSA:2.70.98.30,Gene3D:G3DSA:3.20.110.10,Gene3D:G3DSA:2.60.40.1180,Gene3D:G3DSA:2.60.40.1360,Gene3D:G3DSA:1.20.1270.50,InterPro:IPR015341,InterPro:IPR041147,InterPro:IPR000602,InterPro:IPR028995,InterPro:IPR011013,InterPro:IPR027291,InterPro:IPR013780,InterPro:IPR037094,InterPro:IPR011682,InterPro:IPR011330,KEGG:00511+3.2.1.24,PANTHER:PTHR11607:SF61,PANTHER:PTHR11607,Pf…	Ontology_term=GO:0004559,GO:0006013,GO:0003824,GO:0005975,GO:0030246	product=Alpha-mannosidase	uniprot_id=C0HJB3
654	_ptg000025l_000745	4	463.2059533	3.422531109	0.666281948	5.136760977	2.80E-07	8.76E-06	Parent=_ptg000025l_000745	Dbxref=Gene3D:G3DSA:2.80.10.50,InterPro:IPR007679,InterPro:IPR008999,PANTHER:PTHR31205,PANTHER:PTHR31205:SF30,Pfam:PF04601,SUPERFAMILY:SSF50405	product=hypothetical protein
655	_ptg000018l_000881	3	165.1759855	2.466661636	0.480281322	5.135868338	2.81E-07	8.79E-06	Parent=_ptg000018l_000881	Dbxref=CDD:cd03784,Gene3D:G3DSA:3.40.50.2000,InterPro:IPR002213,InterPro:IPR035595,PANTHER:PTHR11926,Pfam:PF00201,ProSitePatterns:PS00375,Reactome:R-HSA-156588,SUPERFAMILY:SSF53756	Name=UGT86A1	Ontology_term=GO:0008194	product=UDP-glycosyltransferase 86A1	uniprot_id=Q9SJL0
656	_ptg000008l_000734	0	602.7738779	1.615397184	0.314729476	5.13265299	2.86E-07	8.90E-06	Parent=_ptg000008l_000734	Dbxref=Gene3D:G3DSA:1.20.120.550,InterPro:IPR001129,InterPro:IPR023352,PANTHER:PTHR10250:SF22,PANTHER:PTHR10250,Pfam:PF01124,SUPERFAMILY:SSF161084	Name=Mgst3	product=Glutathione S-transferase 3%2C mitochondrial	uniprot_id=Q9CPU4
657	_ptg000019l_001054	1	1965.684029	2.70944704	0.52786378	5.132852724	2.85E-07	8.90E-06	Parent=_ptg000019l_001054	Dbxref=CDD:cd09008,InterPro:IPR035994,InterPro:IPR000845,PANTHER:PTHR21234,PANTHER:PTHR21234:SF30,Pfam:PF01048,SUPERFAMILY:SSF53167	Name=BSPA	Ontology_term=GO:0003824,GO:0009116	product=Bark storage protein A	uniprot_id=Q07469
658	_ptg000025l_000888	3	675.7987243	3.371559557	0.656880979	5.132679534	2.86E-07	8.90E-06	Parent=_ptg000025l_000888	Dbxref=CDD:cd06606,Gene3D:G3DSA:1.10.510.10,InterPro:IPR000719,InterPro:IPR011009,InterPro:IPR008271,InterPro:IPR017441,PANTHER:PTHR24361:SF732,PANTHER:PTHR24361,Pfam:PF00069,ProSitePatterns:PS00108,ProSitePatterns:PS00107,ProSiteProfiles:PS50011,SMART:SM00220,SUPERFAMILY:SSF56112	Name=MAPKKK20	Ontology_term=GO:0004672,GO:0005524,GO:0006468	product=Mitogen-activated protein kinase kinase kinase 20	uniprot_id=Q9SND6
659	_ptg000004l_000132	4	949.4071093	-2.179049268	0.424643792	-5.131475622	2.87E-07	8.94E-06	Parent=_ptg000004l_000132	Dbxref=Gene3D:G3DSA:3.40.50.1000,InterPro:IPR023214,InterPro:IPR036412,InterPro:IPR027706,InterPro:IPR006549,InterPro:IPR010021,KEGG:00564+3.1.3.27,MetaCyc:PWY-5269,MetaCyc:PWY-5668,MetaCyc:PWY-7817,PANTHER:PTHR19288:SF72,PANTHER:PTHR19288,Pfam:PF09419,Reactome:R-HSA-5649702,SUPERFAMILY:SSF56784,TIGRFAM:TIGR01662,TIGRFAM:TIGR01668	Name=PGPP1	Ontology_term=GO:0008962	product=Phosphatidylglycerophosphate phosphatase 1%2C chloroplastic/mitochondrial	uniprot_id=Q9LXR9
660	_ptg000020l_000672	4	2430.991341	-1.524787468	0.297311295	-5.128589102	2.92E-07	9.07E-06	Parent=_ptg000020l_000672	Dbxref=CDD:cd00195,Gene3D:G3DSA:3.10.110.10,InterPro:IPR000608,InterPro:IPR016135,InterPro:IPR023313,MetaCyc:PWY-7511,PANTHER:PTHR24068,PANTHER:PTHR24068:SF254,Pfam:PF00179,ProSitePatterns:PS00183,ProSiteProfiles:PS50127,Reactome:R-HSA-983168,SMART:SM00212,SUPERFAMILY:SSF54495	Name=UBC5A	product=Ubiquitin-conjugating enzyme E2 5A	uniprot_id=Q8S920
661	_ptg000038l_000057	3	714.3999712	1.714465534	0.334419562	5.126690329	2.95E-07	9.15E-06	Parent=_ptg000038l_000057	Dbxref=CDD:cd00113,Gene3D:G3DSA:2.60.60.20,InterPro:IPR010417,InterPro:IPR036392,PANTHER:PTHR31718,PANTHER:PTHR31718:SF31,Pfam:PF06232,SUPERFAMILY:SSF49723	Name=ATS3A	Ontology_term=GO:0005515	product=Embryo-specific protein ATS3A	uniprot_id=Q681K2
662	_ptg000019l_001452	1	2428.011606	2.349996503	0.458836991	5.121636982	3.03E-07	9.38E-06	Parent=_ptg000019l_001452	Dbxref=InterPro:IPR011531,InterPro:IPR003020,MobiDBLite:mobidb-lite,PANTHER:PTHR11453:SF89,PANTHER:PTHR11453,Pfam:PF00955,Reactome:R-HSA-425381	Name=BOR2	Ontology_term=GO:0006820,GO:0016021,GO:0005452,GO:0016020	product=Probable boron transporter 2	uniprot_id=Q9M1P7
663	_ptg000038l_000385	1	769.7897912	-1.578284301	0.308237177	-5.120356721	3.05E-07	9.43E-06	Parent=_ptg000038l_000385	Dbxref=InterPro:IPR033257,PANTHER:PTHR45884,PANTHER:PTHR45884:SF2	Name=CTF7	Ontology_term=GO:0000070,GO:0007062,GO:0016407,GO:0045132	product=Protein CHROMOSOME TRANSMISSION FIDELITY 7	uniprot_id=A7UL74
664	_ptg000007l_000208	1	761.7419713	1.571614194	0.307447731	5.11180937	3.19E-07	9.85E-06	Parent=_ptg000007l_000208	Dbxref=Gene3D:G3DSA:3.40.50.10330,InterPro:IPR001206,InterPro:IPR017438,InterPro:IPR037607,InterPro:IPR000756,InterPro:IPR016064,KEGG:00561+2.7.1.107,KEGG:00564+2.7.1.107,KEGG:04070+2.7.1.107,MetaCyc:PWY-7039,MetaCyc:PWY-7817,MobiDBLite:mobidb-lite,PANTHER:PTHR11255,PANTHER:PTHR11255:SF83,Pfam:PF00781,Pfam:PF00609,ProSiteProfiles:PS50146,Reactome:R-HSA-114508,SMART:SM00046,SMART:SM00045,SUPERFAMI…	Name=DGK5	Ontology_term=GO:0016301,GO:0003951,GO:0004143,GO:0007165,GO:0007205	product=Diacylglycerol kinase 5	uniprot_id=Q9C5E5
665	_ptg000006l_001653	1	317.6716396	2.128108998	0.416385392	5.110911767	3.21E-07	9.87E-06	Parent=_ptg000006l_001653	Dbxref=Gene3D:G3DSA:1.10.590.10,InterPro:IPR037039,InterPro:IPR008238,InterPro:IPR036263,KEGG:00400+5.4.99.5,MetaCyc:PWY-3461,MetaCyc:PWY-3462,MetaCyc:PWY-6120,MetaCyc:PWY-6627,MetaCyc:PWY-7626,PANTHER:PTHR21145:SF1,PANTHER:PTHR21145,PIRSF:PIRSF017318,ProSiteProfiles:PS51169,SUPERFAMILY:SSF48600,TIGRFAM:TIGR01802	Name=CM2	Ontology_term=GO:0004106,GO:0009073,GO:0046417	product=Chorismate mutase 2	uniprot_id=D2CSU5
666	_ptg000019l_001327	0	4414.34493	-1.450042403	0.283712776	-5.110952089	3.21E-07	9.87E-06	Parent=_ptg000019l_001327	Dbxref=Coils:Coil,Gene3D:G3DSA:3.30.1490.20,Gene3D:G3DSA:1.10.189.10,Gene3D:G3DSA:1.20.80.30,Gene3D:G3DSA:3.50.30.10,Gene3D:G3DSA:3.20.20.60,Gene3D:G3DSA:3.30.470.20,InterPro:IPR010121,InterPro:IPR013815,InterPro:IPR018274,InterPro:IPR023151,InterPro:IPR002192,InterPro:IPR036637,InterPro:IPR015813,InterPro:IPR040442,InterPro:IPR000121,InterPro:IPR008279,KEGG:00620+2.7.9.1,KEGG:00710+2.7.9.1,KEGG:…	Name=PPD	Ontology_term=GO:0006090,GO:0050242,GO:0005524,GO:0016310,GO:0016772,GO:0016301,GO:0003824	product=Pyruvate%2C phosphate dikinase%2C chloroplastic	uniprot_id=Q42910
667	_ptg000020l_000734	4	417.7281292	1.899094139	0.371642567	5.110001666	3.22E-07	9.90E-06	Parent=_ptg000020l_000734	Dbxref=Gene3D:G3DSA:3.40.30.10,InterPro:IPR021149,InterPro:IPR036249,PANTHER:PTHR12692,PANTHER:PTHR12692:SF6,Pfam:PF04756	Name=OST3B	product=Probable dolichyl-diphosphooligosaccharide--protein glycosyltransferase subunit 3B	uniprot_id=Q9SYB5
668	_ptg000025l_000964	4	43.96687004	4.634978333	0.907733374	5.106101046	3.29E-07	1.01E-05	Parent=_ptg000025l_000964	Dbxref=CDD:cd00051,Gene3D:G3DSA:1.10.238.10,InterPro:IPR002048,InterPro:IPR011992,InterPro:IPR018247,InterPro:IPR039647,PANTHER:PTHR10891:SF775,PANTHER:PTHR10891,Pfam:PF13499,ProSitePatterns:PS00018,ProSiteProfiles:PS50222,SMART:SM00054,SUPERFAMILY:SSF47473	Name=Nict1	Ontology_term=GO:0005509	product=Polcalcin Nic t 1	uniprot_id=Q8VWY6
669	_ptg000014l_001346	1	3121.998984	-1.79158476	0.35093121	-5.105230616	3.30E-07	1.01E-05	Parent=_ptg000014l_001346	Dbxref=CDD:cd00083,Coils:Coil,Gene3D:G3DSA:4.10.280.10,InterPro:IPR011598,InterPro:IPR036638,MobiDBLite:mobidb-lite,PANTHER:PTHR45855,PANTHER:PTHR45855:SF23,Pfam:PF00010,ProSiteProfiles:PS50888,SMART:SM00353,SUPERFAMILY:SSF47459	Name=UNE10	Ontology_term=GO:0046983	product=Transcription factor UNE10	uniprot_id=Q8GZ38
670	_ptg000001l_002045	1	388.1684315	-2.463177838	0.482908107	-5.100717516	3.38E-07	1.03E-05	Parent=_ptg000001l_002045	Dbxref=Coils:Coil,InterPro:IPR025322,PANTHER:PTHR33052,PANTHER:PTHR33052:SF87,Pfam:PF14009	product=hypothetical protein
671	_ptg000006l_002065	1	972.9126806	2.536416215	0.497249295	5.100894547	3.38E-07	1.03E-05	Parent=_ptg000006l_002065	Dbxref=CDD:cd14662,Coils:Coil,Gene3D:G3DSA:3.30.200.20,Gene3D:G3DSA:1.10.510.10,InterPro:IPR011009,InterPro:IPR008271,InterPro:IPR000719,InterPro:IPR017441,MobiDBLite:mobidb-lite,PANTHER:PTHR24343,PANTHER:PTHR24343:SF160,Pfam:PF00069,ProSitePatterns:PS00108,ProSitePatterns:PS00107,ProSiteProfiles:PS50011,SMART:SM00220,SUPERFAMILY:SSF56112	Name=SAPK3	Ontology_term=GO:0004672,GO:0006468,GO:0005524	product=Serine/threonine-protein kinase SAPK3	uniprot_id=P0C5D6
672	_ptg000025l_000955	4	286.9197792	3.086842901	0.605854406	5.09502427	3.49E-07	1.06E-05	Parent=_ptg000025l_000955	Dbxref=InterPro:IPR037699,MobiDBLite:mobidb-lite,PANTHER:PTHR34291,PANTHER:PTHR34291:SF2	Name=At5g65660	product=Uncharacterized protein At5g65660	uniprot_id=Q9LSK9
673	_ptg000014l_001141	1	236.0105176	-2.053921305	0.403176531	-5.094347382	3.50E-07	1.07E-05	Parent=_ptg000014l_001141	Dbxref=CDD:cd17058,Gene3D:G3DSA:3.10.20.90,InterPro:IPR040610,InterPro:IPR039690,InterPro:IPR029071,InterPro:IPR000626,PANTHER:PTHR14942:SF2,PANTHER:PTHR14942,Pfam:PF18036,Reactome:R-HSA-72165,SMART:SM00213,SUPERFAMILY:SSF54236	Name=SNRNP25	Ontology_term=GO:0000398,GO:0005689,GO:0005515	product=U11/U12 small nuclear ribonucleoprotein 25 kDa protein	uniprot_id=Q84WS8
674	_ptg000025l_000989	4	58.87692497	6.385871635	1.253638777	5.093868944	3.51E-07	1.07E-05	Parent=_ptg000025l_000989	Dbxref=CDD:cd13132,InterPro:IPR002528,PANTHER:PTHR11206,PANTHER:PTHR11206:SF255,Pfam:PF01554,Reactome:R-HSA-425366,TIGRFAM:TIGR00797	Name=DTX1	Ontology_term=GO:0015297,GO:0016020,GO:0042910,GO:0055085	product=Protein DETOXIFICATION 1	uniprot_id=Q9SIA5
675	_ptg000006l_001760	3	161.5384998	4.832546749	0.949119285	5.091611589	3.55E-07	1.08E-05	Parent=_ptg000006l_001760	Dbxref=InterPro:IPR004294,PANTHER:PTHR10543:SF30,PANTHER:PTHR10543,Pfam:PF03055	Name=CCD1	Ontology_term=GO:0016702,GO:0055114	product=Carotenoid 9%2C10(9'%2C10')-cleavage dioxygenase 1	uniprot_id=Q8LP17
676	_ptg000001l_000709	1	1784.668807	-1.430109845	0.281113602	-5.087302197	3.63E-07	1.10E-05	Parent=_ptg000001l_000709	Dbxref=Gene3D:G3DSA:1.20.1280.50,InterPro:IPR036047,InterPro:IPR001810,PANTHER:PTHR31482,PANTHER:PTHR31482:SF2,Pfam:PF00646,ProSiteProfiles:PS50181,SMART:SM00256,SUPERFAMILY:SSF81383	Name=At2g32560	Ontology_term=GO:0005515	product=F-box protein At2g32560	uniprot_id=Q8RY82
677	_ptg000025l_000416	4	234.4143362	2.411660732	0.474110341	5.08670772	3.64E-07	1.10E-05	Parent=_ptg000025l_000416	Dbxref=Coils:Coil,InterPro:IPR033334,InterPro:IPR025486,MobiDBLite:mobidb-lite,PANTHER:PTHR31680:SF4,PANTHER:PTHR31680,Pfam:PF14309	Name=LNG2	Ontology_term=GO:0051513	product=Protein LONGIFOLIA 2	uniprot_id=Q9S823
678	_ptg000014l_000639	2	58.91241844	5.377151873	1.058383944	5.080530466	3.76E-07	1.14E-05	Parent=_ptg000014l_000639	Dbxref=Gene3D:G3DSA:1.10.220.10,InterPro:IPR037104,InterPro:IPR018502,InterPro:IPR009118,PANTHER:PTHR10502,PANTHER:PTHR10502:SF196,PRINTS:PR01814,Pfam:PF00191,ProSiteProfiles:PS51897,SMART:SM00335,SUPERFAMILY:SSF47874	Name=ANN4	Ontology_term=GO:0005509,GO:0005544	product=Annexin D4	uniprot_id=Q9ZVJ6
679	_ptg000008l_001159	1	2580.125568	1.954562835	0.38500337	5.076742143	3.84E-07	1.16E-05	Parent=_ptg000008l_001159	Dbxref=CDD:cd05247,Gene3D:G3DSA:3.90.25.10,Gene3D:G3DSA:3.40.50.720,InterPro:IPR005886,InterPro:IPR036291,InterPro:IPR016040,KEGG:00052+5.1.3.2,KEGG:00520+5.1.3.2,MetaCyc:PWY-3821,MetaCyc:PWY-6317,MetaCyc:PWY-6397,MetaCyc:PWY-6527,MetaCyc:PWY-7328,MetaCyc:PWY-7344,MobiDBLite:mobidb-lite,PANTHER:PTHR43349,PANTHER:PTHR43349:SF42,Pfam:PF16363,Reactome:R-HSA-5609977,Reactome:R-HSA-70370,SUPERFAMILY:S…	Name=MUR4	Ontology_term=GO:0003978,GO:0006012	product=UDP-arabinose 4-epimerase 1	uniprot_id=Q9SA77
680	_ptg000007l_000259	1	126.2332034	-3.712292586	0.73149451	-5.074942511	3.88E-07	1.17E-05	Parent=_ptg000007l_000259	Dbxref=CDD:cd18312,Coils:Coil,InterPro:IPR011333,InterPro:IPR027356,InterPro:IPR043454,MobiDBLite:mobidb-lite,PANTHER:PTHR32370:SF108,PANTHER:PTHR32370,Pfam:PF03000,ProSiteProfiles:PS51649,SUPERFAMILY:SSF54695	Name=RPT3	product=Root phototropism protein 3	uniprot_id=Q9FMF5
681	_ptg000018l_002040	4	875.8101042	-1.780124537	0.350798067	-5.074499273	3.89E-07	1.17E-05	Parent=_ptg000018l_002040	Dbxref=CDD:cd00083,Coils:Coil,Gene3D:G3DSA:4.10.280.10,InterPro:IPR011598,InterPro:IPR036638,MobiDBLite:mobidb-lite,PANTHER:PTHR16223,PANTHER:PTHR16223:SF152,Pfam:PF00010,ProSiteProfiles:PS50888,SMART:SM00353,SUPERFAMILY:SSF47459	Name=BHLH122	Ontology_term=GO:0046983	product=Transcription factor bHLH122	uniprot_id=Q9C690
682	_ptg000029l_000229	1	677.7846662	1.890111458	0.372901028	5.068667859	4.01E-07	1.20E-05	Parent=_ptg000029l_000229	Dbxref=CDD:cd00293,Gene3D:G3DSA:1.10.510.10,Gene3D:G3DSA:3.40.50.620,Gene3D:G3DSA:3.30.200.20,InterPro:IPR006016,InterPro:IPR017441,InterPro:IPR000719,InterPro:IPR014729,InterPro:IPR008271,InterPro:IPR011009,MobiDBLite:mobidb-lite,PANTHER:PTHR27001,PANTHER:PTHR27001:SF706,Pfam:PF00582,Pfam:PF00069,ProSitePatterns:PS00107,ProSitePatterns:PS00108,ProSiteProfiles:PS50011,SMART:SM00220,SUPERFAMILY:SS…	Name=STU	Ontology_term=GO:0005524,GO:0004672,GO:0006468	product=Protein kinase STUNTED	uniprot_id=B5X4Z9
683	_ptg000012l_000183	4	548.4117247	3.369063833	0.664840304	5.067478327	4.03E-07	1.21E-05	Parent=_ptg000012l_000183	Dbxref=CDD:cd13136,InterPro:IPR002528,MobiDBLite:mobidb-lite,PANTHER:PTHR42893,PANTHER:PTHR42893:SF21,Pfam:PF01554,Reactome:R-HSA-425366,TIGRFAM:TIGR00797	Name=DTX42	Ontology_term=GO:0015297,GO:0016020,GO:0042910,GO:0055085	product=Protein DETOXIFICATION 42	uniprot_id=Q9SYD6
684	_ptg000001l_000151	2	327.8658869	-3.09292988	0.610727015	-5.064341029	4.10E-07	1.23E-05	Parent=_ptg000001l_000151	Dbxref=PANTHER:PTHR31279,PANTHER:PTHR31279:SF51,Pfam:PF04674	Name=PHI-1	product=Protein PHOSPHATE-INDUCED 1	uniprot_id=O82161
685	_ptg000006l_001321	4	97.2831301	8.087771664	1.59762208	5.062381002	4.14E-07	1.24E-05	Parent=_ptg000006l_001321	Dbxref=Gene3D:G3DSA:2.40.40.10,Gene3D:G3DSA:2.60.40.760,InterPro:IPR036749,InterPro:IPR007118,InterPro:IPR036908,InterPro:IPR007117,InterPro:IPR009009,InterPro:IPR007112,PANTHER:PTHR31692:SF92,PANTHER:PTHR31692,PRINTS:PR01225,Pfam:PF03330,Pfam:PF01357,ProSiteProfiles:PS50843,ProSiteProfiles:PS50842,SUPERFAMILY:SSF49590,SUPERFAMILY:SSF50685	Name=EXLB1	Ontology_term=GO:0005576	product=Expansin-like B1	uniprot_id=Q850K7
686	_ptg000016l_001424	2	3001.865356	-2.77394327	0.548085016	-5.061155095	4.17E-07	1.25E-05	Parent=_ptg000016l_001424	Dbxref=CDD:cd02176,Gene3D:G3DSA:2.60.120.200,InterPro:IPR000757,InterPro:IPR008263,InterPro:IPR016455,InterPro:IPR010713,InterPro:IPR013320,PANTHER:PTHR31062:SF150,PANTHER:PTHR31062,PIRSF:PIRSF005604,Pfam:PF00722,Pfam:PF06955,ProSitePatterns:PS01034,ProSiteProfiles:PS51762,SUPERFAMILY:SSF49899	Name=XTH23	Ontology_term=GO:0004553,GO:0005975,GO:0010411,GO:0016762,GO:0042546,GO:0005618,GO:0006073,GO:0048046	product=Probable xyloglucan endotransglucosylase/hydrolase protein 23	uniprot_id=Q38910
687	_ptg000016l_000395	3	128.3161641	6.13767738	1.213534779	5.057685602	4.24E-07	1.27E-05	Parent=_ptg000016l_000395	product=hypothetical protein
688	_ptg000025l_001002	4	62.66434848	3.189652959	0.630787666	5.056619098	4.27E-07	1.27E-05	Parent=_ptg000025l_001002	Dbxref=InterPro:IPR032872,InterPro:IPR025287,KEGG:04150+2.7.11.1,KEGG:04151+2.7.11.1,KEGG:04714+2.7.11.1,KEGG:04926+2.7.11.1,KEGG:05163+2.7.11.1,KEGG:05165+2.7.11.1,KEGG:05170+2.7.11.1,PANTHER:PTHR33138:SF37,PANTHER:PTHR33138,Pfam:PF14380,Pfam:PF13947	Name=LRK10L-2.1	Ontology_term=GO:0030247	product=LEAF RUST 10 DISEASE-RESISTANCE LOCUS RECEPTOR-LIKE PROTEIN KINASE-like 2.1	uniprot_id=Q9FF31
689	_ptg000027l_000783	4	457.0607926	-1.591290034	0.314826212	-5.054503006	4.32E-07	1.28E-05	Parent=_ptg000027l_000783	Dbxref=Gene3D:G3DSA:1.20.1260.60,InterPro:IPR005061,InterPro:IPR042277,MobiDBLite:mobidb-lite,PANTHER:PTHR12161:SF16,PANTHER:PTHR12161,Pfam:PF03398,Reactome:R-HSA-6798695	Name=DDB_G0289029	Ontology_term=GO:0015031	product=IST1-like protein	uniprot_id=Q54I39
690	_ptg000009l_000485	3	5029.340009	-1.581541918	0.313004977	-5.052769242	4.35E-07	1.29E-05	Parent=_ptg000009l_000485	Dbxref=Gene3D:G3DSA:2.60.120.10,Hamap:MF_03154,InterPro:IPR014710,InterPro:IPR027496,InterPro:IPR004313,InterPro:IPR011051,KEGG:00270+1.13.11.54,MetaCyc:PWY-4361,PANTHER:PTHR23418,PANTHER:PTHR23418:SF4,Pfam:PF03079,Reactome:R-HSA-1237112,SUPERFAMILY:SSF51182	Name=VIT_05s0020g04070	Ontology_term=GO:0016491,GO:0019509,GO:0010309,GO:0055114	product=Acireductone dioxygenase 1	uniprot_id=D7T737
691	_ptg000010l_002460	4	98.67548516	4.071179851	0.80571782	5.05286063	4.35E-07	1.29E-05	Parent=_ptg000010l_002460	Dbxref=CDD:cd15798,Coils:Coil,Gene3D:G3DSA:1.20.140.40,InterPro:IPR035513,InterPro:IPR006501,PANTHER:PTHR31080,PANTHER:PTHR31080:SF85,Pfam:PF04043,SMART:SM00856,SUPERFAMILY:SSF101148,TIGRFAM:TIGR01614	Ontology_term=GO:0004857	product=21 kDa protein	uniprot_id=P17407
692	_ptg000020l_001399	1	2236.894369	1.495840707	0.296329661	5.047893957	4.47E-07	1.32E-05	Parent=_ptg000020l_001399	Dbxref=Gene3D:G3DSA:3.10.50.40,InterPro:IPR001179,PANTHER:PTHR45779:SF10,PANTHER:PTHR45779,Pfam:PF00254,ProSiteProfiles:PS50059,SUPERFAMILY:SSF54534	Name=FKBP15-1	Ontology_term=GO:0003755	product=Peptidyl-prolyl cis-trans isomerase FKBP15-1	uniprot_id=Q38935
693	_ptg000025l_000584	4	113.9168807	-2.68512793	0.531902028	-5.048162606	4.46E-07	1.32E-05	Parent=_ptg000025l_000584	Dbxref=CDD:cd00051,Gene3D:G3DSA:1.10.238.10,InterPro:IPR002048,InterPro:IPR018247,InterPro:IPR011992,PANTHER:PTHR23050:SF386,PANTHER:PTHR23050,Pfam:PF13499,ProSitePatterns:PS00018,ProSiteProfiles:PS50222,SMART:SM00054,SUPERFAMILY:SSF47473	Name=CML19	Ontology_term=GO:0005509	product=Putative calcium-binding protein CML19	uniprot_id=Q8RYJ8
694	_ptg000016l_001756	1	289.3486047	-1.71243521	0.339282618	-5.047223523	4.48E-07	1.32E-05	Parent=_ptg000016l_001756	Dbxref=CDD:cd01672,Gene3D:G3DSA:3.40.50.300,Hamap:MF_00165,InterPro:IPR039430,InterPro:IPR018094,InterPro:IPR027417,InterPro:IPR018095,KEGG:00240+2.7.4.9,MetaCyc:PWY-6545,MetaCyc:PWY-7184,MetaCyc:PWY-7187,MetaCyc:PWY-7197,MetaCyc:PWY-7198,MetaCyc:PWY-7210,PANTHER:PTHR10344:SF1,PANTHER:PTHR10344,Pfam:PF02223,ProSitePatterns:PS01331,Reactome:R-HSA-499943,SUPERFAMILY:SSF52540,TIGRFAM:TIGR00041	Name=ZEU1	Ontology_term=GO:0004798,GO:0005524,GO:0006233	product=Thymidylate kinase	uniprot_id=Q0WW55
695	_ptg000006l_001278	3	38.10046695	8.195786836	1.626392859	5.039241774	4.67E-07	1.38E-05	Parent=_ptg000006l_001278	Dbxref=CDD:cd00018,Gene3D:G3DSA:3.30.730.10,InterPro:IPR001471,InterPro:IPR036955,InterPro:IPR016177,MobiDBLite:mobidb-lite,PANTHER:PTHR31985:SF126,PANTHER:PTHR31985,Pfam:PF00847,ProSiteProfiles:PS51032,SMART:SM00380,SUPERFAMILY:SSF54171	Name=ERF025	Ontology_term=GO:0003700,GO:0006355,GO:0003677	product=Ethylene-responsive transcription factor ERF025	uniprot_id=Q9FJ90
696	_ptg000001l_001534	3	1703.991965	2.76960932	0.550796568	5.028370696	4.95E-07	1.46E-05	Parent=_ptg000001l_001534	Dbxref=CDD:cd00693,Gene3D:G3DSA:1.10.520.10,Gene3D:G3DSA:1.10.420.10,InterPro:IPR002016,InterPro:IPR000823,InterPro:IPR019793,InterPro:IPR033905,InterPro:IPR019794,InterPro:IPR010255,KEGG:00940+1.11.1.7,MetaCyc:PWY-5461,MetaCyc:PWY-5466,MetaCyc:PWY-5469,MetaCyc:PWY-6824,MetaCyc:PWY-7214,MetaCyc:PWY-7445,PANTHER:PTHR31235:SF282,PANTHER:PTHR31235,PRINTS:PR00461,PRINTS:PR00458,Pfam:PF00141,ProSitePa…	Name=PER12	Ontology_term=GO:0004601,GO:0006979,GO:0020037,GO:0055114,GO:0042744	product=Peroxidase 12	uniprot_id=Q96520
697	_ptg000001l_002025	0	438.0654851	2.261783141	0.450430991	5.021375498	5.13E-07	1.51E-05	Parent=_ptg000001l_002025	Dbxref=InterPro:IPR021852,PANTHER:PTHR31775,PANTHER:PTHR31775:SF17,Pfam:PF11938	Name=cnpy1	product=Protein canopy-1	uniprot_id=Q2L6L1
698	_ptg000010l_002046	4	219.7486217	-1.873519967	0.373249613	-5.019482684	5.18E-07	1.52E-05	Parent=_ptg000010l_002046	Dbxref=CDD:cd06410,Gene3D:G3DSA:3.10.20.90,InterPro:IPR000270,PANTHER:PTHR31066,PANTHER:PTHR31066:SF52,Pfam:PF00564,SMART:SM00666,SUPERFAMILY:SSF54277	Name=POQ	Ontology_term=GO:0005515	product=Protein PAL OF QUIRKY	uniprot_id=Q9LF06
699	_ptg000016l_000423	4	5837.034249	2.005649586	0.399605081	5.019079294	5.19E-07	1.52E-05	Parent=_ptg000016l_000423	Dbxref=CDD:cd00293,Gene3D:G3DSA:3.40.50.620,InterPro:IPR014729,InterPro:IPR006015,InterPro:IPR006016,MobiDBLite:mobidb-lite,PANTHER:PTHR31966,PANTHER:PTHR31966:SF15,PRINTS:PR01438,Pfam:PF00582,SUPERFAMILY:SSF52402	Name=PHOS32	product=Universal stress protein PHOS32	uniprot_id=Q8VYN9
700	_ptg000011l_000082	4	1232.72737	1.682552858	0.335332879	5.017560058	5.23E-07	1.53E-05	Parent=_ptg000011l_000082	Dbxref=InterPro:IPR010369,InterPro:IPR021182,MobiDBLite:mobidb-lite,PANTHER:PTHR31083:SF21,PANTHER:PTHR31083,PIRSF:PIRSF031043,Pfam:PF06136	Name=SOK5	product=Protein SOSEKI 5	uniprot_id=Q9FJF5
701	_ptg000006l_002146	4	8028.336601	2.28865351	0.45701917	5.007784492	5.51E-07	1.61E-05	Parent=_ptg000006l_002146	Dbxref=CDD:cd17413,InterPro:IPR000109,InterPro:IPR018456,InterPro:IPR036259,PANTHER:PTHR11654,PANTHER:PTHR11654:SF440,Pfam:PF00854,ProSitePatterns:PS01023,ProSitePatterns:PS01022,Reactome:R-HSA-427975,SUPERFAMILY:SSF103473	Name=NPF6.3	Ontology_term=GO:0016020,GO:0022857,GO:0055085,GO:0006857	product=Protein NRT1/ PTR FAMILY 6.3	uniprot_id=Q05085
702	_ptg000006l_001610	2	1457.157669	1.632108191	0.326436038	4.999779442	5.74E-07	1.68E-05	Parent=_ptg000006l_001610	Dbxref=CDD:cd03561,CDD:cd14231,Gene3D:G3DSA:1.25.40.90,Gene3D:G3DSA:1.20.58.160,InterPro:IPR004152,InterPro:IPR002014,InterPro:IPR008942,InterPro:IPR038425,InterPro:IPR014645,MobiDBLite:mobidb-lite,PANTHER:PTHR45898:SF14,PANTHER:PTHR45898,PIRSF:PIRSF036948,Pfam:PF03127,Pfam:PF00790,ProSiteProfiles:PS50909,ProSiteProfiles:PS50179,SMART:SM00288,SUPERFAMILY:SSF89009,SUPERFAMILY:SSF48464	Name=TOL3	Ontology_term=GO:0006886	product=TOM1-like protein 3	uniprot_id=Q9LPL6
703	_ptg000008l_000936	4	314.6925773	1.848853297	0.369879714	4.998525816	5.78E-07	1.68E-05	Parent=_ptg000008l_000936	Dbxref=CDD:cd16531,Gene3D:G3DSA:3.30.40.10,InterPro:IPR001841,InterPro:IPR013083,InterPro:IPR017907,MobiDBLite:mobidb-lite,PANTHER:PTHR46537:SF3,PANTHER:PTHR46537,Pfam:PF13923,ProSitePatterns:PS00518,ProSiteProfiles:PS50089,SMART:SM00184,SUPERFAMILY:SSF57850	Name=RING1A	product=Putative E3 ubiquitin-protein ligase RING1a	uniprot_id=Q9FKW0
704	_ptg000009l_000176	4	188.9146243	2.259436537	0.452189565	4.996657842	5.83E-07	1.70E-05	Parent=_ptg000009l_000176	Dbxref=InterPro:IPR006571,MobiDBLite:mobidb-lite,PANTHER:PTHR23354,PANTHER:PTHR23354:SF106,Pfam:PF07534,ProSiteProfiles:PS51886,SMART:SM00584	Name=OXR1	product=Oxidation resistance protein 1	uniprot_id=Q8N573
705	_ptg000003l_000232	4	271.3080004	-1.977166813	0.39591126	-4.993964596	5.92E-07	1.72E-05	Parent=_ptg000003l_000232	Dbxref=CDD:cd16495,Gene3D:G3DSA:3.30.40.10,InterPro:IPR013083,InterPro:IPR033275,InterPro:IPR011016,InterPro:IPR022143,MetaCyc:PWY-7511,PANTHER:PTHR23012,PANTHER:PTHR23012:SF168,Pfam:PF12906,Pfam:PF12428,ProSiteProfiles:PS51292,SMART:SM00744,SUPERFAMILY:SSF57850	Name=SUD1	Ontology_term=GO:0008270	product=Probable E3 ubiquitin ligase SUD1	uniprot_id=F4JKK0
706	_ptg000008l_000221	4	218.0252231	-2.031077869	0.40678769	-4.992967875	5.95E-07	1.73E-05	Parent=_ptg000008l_000221	Dbxref=Gene3D:G3DSA:3.40.50.1820,InterPro:IPR029058,InterPro:IPR000073,PANTHER:PTHR10992,PANTHER:PTHR10992:SF1027,Pfam:PF12697,SUPERFAMILY:SSF53474	Name=SABP2	product=Salicylic acid-binding protein 2	uniprot_id=Q6RYA0
707	_ptg000029l_000292	4	2617.692916	-1.9897965	0.398712281	-4.990557345	6.02E-07	1.75E-05	Parent=_ptg000029l_000292	Dbxref=InterPro:IPR003823,InterPro:IPR039314,PANTHER:PTHR33921:SF15,PANTHER:PTHR33921,Pfam:PF02672,SMART:SM01093	Name=CP12-2	product=Calvin cycle protein CP12-2%2C chloroplastic	uniprot_id=Q9LZP9
708	_ptg000025l_000177	0	5432.462726	2.186107755	0.438076432	4.99024279	6.03E-07	1.75E-05	Parent=_ptg000025l_000177	Dbxref=Gene3D:G3DSA:2.40.480.10,InterPro:IPR034871,InterPro:IPR009410,KEGG:00592+5.3.99.6,MetaCyc:PWY-735,PANTHER:PTHR31843,Pfam:PF06351,SUPERFAMILY:SSF141493	Name=AOC	Ontology_term=GO:0009695,GO:0046423,GO:0016853	product=Allene oxide cyclase%2C chloroplastic	uniprot_id=Q75KD7
709	_ptg000009l_000296	4	3220.856917	-2.459369657	0.49310012	-4.987566535	6.11E-07	1.77E-05	Parent=_ptg000009l_000296	Dbxref=InterPro:IPR022796,MobiDBLite:mobidb-lite,PANTHER:PTHR14154,PANTHER:PTHR14154:SF5,Pfam:PF00504,SUPERFAMILY:SSF103511	product=Early light-induced protein%2C chloroplastic	uniprot_id=P11432
710	_ptg000007l_000473	2	32.97156269	8.043852572	1.613172648	4.986355664	6.15E-07	1.78E-05	Parent=_ptg000007l_000473	Dbxref=Gene3D:G3DSA:3.30.10.10,InterPro:IPR000864,InterPro:IPR036354,PANTHER:PTHR33091:SF34,PANTHER:PTHR33091,PRINTS:PR00292,Pfam:PF00280,ProSitePatterns:PS00285,SUPERFAMILY:SSF54654	Name=TIMPA	Ontology_term=GO:0004867,GO:0009611	product=Proteinase inhibitor I-B	uniprot_id=Q03199
711	_ptg000020l_000973	4	917.7456909	1.989515556	0.399138409	4.984525446	6.21E-07	1.79E-05	Parent=_ptg000020l_000973	Dbxref=InterPro:IPR036047,PANTHER:PTHR34049,PANTHER:PTHR34049:SF5,SUPERFAMILY:SSF81383	Name=SKIP27	Ontology_term=GO:0005515	product=F-box protein SKIP27	uniprot_id=O65416
712	_ptg000018l_001119	1	932.0613226	1.683658184	0.337899086	4.982724876	6.27E-07	1.81E-05	Parent=_ptg000018l_001119	Dbxref=Coils:Coil,Gene3D:G3DSA:3.40.50.1820,InterPro:IPR029058,InterPro:IPR001563,InterPro:IPR018202,InterPro:IPR033124,PANTHER:PTHR11802:SF58,PANTHER:PTHR11802,PRINTS:PR00724,Pfam:PF00450,ProSitePatterns:PS00131,ProSitePatterns:PS00560,Reactome:R-HSA-1660662,Reactome:R-HSA-2132295,Reactome:R-HSA-4085001,Reactome:R-HSA-4341670,Reactome:R-HSA-6798695,SUPERFAMILY:SSF53474	Name=SCPL50	Ontology_term=GO:0004185,GO:0006508	product=Serine carboxypeptidase-like 50	uniprot_id=Q9M9Q6
713	_ptg000018l_000585	0	2438.083981	-1.699441607	0.341228007	-4.980369641	6.35E-07	1.82E-05	Parent=_ptg000018l_000585	Dbxref=Coils:Coil,InterPro:IPR034570,PANTHER:PTHR36315	Name=PNSB4	Ontology_term=GO:0009535,GO:0009773,GO:0010598	product=Photosynthetic NDH subunit of subcomplex B 4%2C chloroplastic	uniprot_id=Q8RXS1
714	_ptg000025l_000205	1	610.3181213	-2.586558008	0.519634508	-4.977648648	6.44E-07	1.85E-05	Parent=_ptg000025l_000205	Dbxref=Coils:Coil,InterPro:IPR008545,MobiDBLite:mobidb-lite,PANTHER:PTHR32054:SF2,PANTHER:PTHR32054,Pfam:PF05701	Name=PMI2	product=Protein PLASTID MOVEMENT IMPAIRED 2	uniprot_id=Q9C9N6
715	_ptg000007l_000791	4	835.5332679	2.412547248	0.48503914	4.973922818	6.56E-07	1.88E-05	Parent=_ptg000007l_000791	Dbxref=CDD:cd00083,Coils:Coil,Gene3D:G3DSA:4.10.280.10,InterPro:IPR036638,InterPro:IPR011598,PANTHER:PTHR46133:SF14,PANTHER:PTHR46133,Pfam:PF00010,ProSiteProfiles:PS50888,SMART:SM00353,SUPERFAMILY:SSF47459	Name=ILR3	Ontology_term=GO:0046983	product=Transcription factor ILR3	uniprot_id=Q9FH37
716	_ptg000023l_000355	4	347.7756537	-2.268587971	0.456240383	-4.972352417	6.61E-07	1.89E-05	Parent=_ptg000023l_000355	Dbxref=InterPro:IPR006459,InterPro:IPR006702,PANTHER:PTHR11615,PANTHER:PTHR11615:SF100,Pfam:PF04535,TIGRFAM:TIGR01569	Name=GSVIVT00013502001	product=CASP-like protein 2B1	uniprot_id=A7R385
717	_ptg000006l_001367	3	283.9881476	4.218765305	0.849506628	4.966135832	6.83E-07	1.95E-05	Parent=_ptg000006l_001367	Dbxref=CDD:cd03784,Gene3D:G3DSA:3.40.50.2000,InterPro:IPR002213,InterPro:IPR035595,PANTHER:PTHR11926,Pfam:PF00201,ProSitePatterns:PS00375,Reactome:R-HSA-156588,SUPERFAMILY:SSF53756	Name=UGT74F1	Ontology_term=GO:0008194	product=Flavonol 7-O-beta-glucosyltransferase UGT74F1	uniprot_id=O22820
718	_ptg000038l_000300	2	369.2523235	-1.637516959	0.329917355	-4.963415634	6.93E-07	1.98E-05	Parent=_ptg000038l_000300	Dbxref=Gene3D:G3DSA:3.30.10.10,InterPro:IPR000864,InterPro:IPR036354,PANTHER:PTHR33091:SF50,PANTHER:PTHR33091,Pfam:PF00280,ProSitePatterns:PS00285,SUPERFAMILY:SSF54654	Name=PI1	Ontology_term=GO:0004867,GO:0009611	product=Protease inhibitor HPI	uniprot_id=Q6XNP7
719	_ptg000025l_001048	1	419.7456869	-2.440424243	0.491941661	-4.960800101	7.02E-07	2.00E-05	Parent=_ptg000025l_001048	Dbxref=Coils:Coil,Gene3D:G3DSA:3.90.950.10,Hamap:MF_00528,InterPro:IPR003697,InterPro:IPR029001,KEGG:00230+3.6.1.9,KEGG:00240+3.6.1.9,KEGG:00500+3.6.1.9,KEGG:00740+3.6.1.9,KEGG:00760+3.6.1.9,KEGG:00770+3.6.1.9,MetaCyc:PWY-6545,MetaCyc:PWY-7184,MetaCyc:PWY-7187,MetaCyc:PWY-7206,MetaCyc:PWY-7821,PANTHER:PTHR43213,PANTHER:PTHR43213:SF12,PIRSF:PIRSF006305,Pfam:PF02545,SUPERFAMILY:SSF52972	Name=DDB_G0281937	Ontology_term=GO:0047429	product=7-methyl-GTP pyrophosphatase	uniprot_id=Q54TC5
720	_ptg000001l_001883	1	282.1386296	-1.778186878	0.358919816	-4.954273352	7.26E-07	2.07E-05	Parent=_ptg000001l_001883	Dbxref=MobiDBLite:mobidb-lite,PANTHER:PTHR33779,PANTHER:PTHR33779:SF1	product=hypothetical protein
721	_ptg000023l_000269	3	63.39667267	6.446341715	1.301484188	4.953069561	7.31E-07	2.08E-05	Parent=_ptg000023l_000269	Dbxref=Gene3D:G3DSA:3.30.559.10,InterPro:IPR003480,InterPro:IPR023213,PANTHER:PTHR31896:SF11,PANTHER:PTHR31896,Pfam:PF02458,Reactome:R-HSA-389661	Name=DCR	Ontology_term=GO:0016747	product=BAHD acyltransferase DCR	uniprot_id=Q9FF86
722	_ptg000001l_001701	1	4459.455035	2.27858346	0.460577699	4.947229246	7.53E-07	2.13E-05	Parent=_ptg000001l_001701	Dbxref=Gene3D:G3DSA:1.10.630.10,InterPro:IPR001128,InterPro:IPR002403,InterPro:IPR036396,PANTHER:PTHR24286,PANTHER:PTHR24286:SF240,PRINTS:PR00465,Pfam:PF00067,SUPERFAMILY:SSF48264	Name=AOS1	Ontology_term=GO:0005506,GO:0016705,GO:0020037,GO:0055114,GO:0004497	product=Allene oxide synthase 1%2C chloroplastic	uniprot_id=K4BV52
723	_ptg000010l_000138	1	48.47231081	-3.116425256	0.629942098	-4.947161439	7.53E-07	2.13E-05	Parent=_ptg000010l_000138	Dbxref=Gene3D:G3DSA:1.10.630.10,InterPro:IPR036396,InterPro:IPR001128,InterPro:IPR018247,PANTHER:PTHR24281:SF2,PANTHER:PTHR24281,Pfam:PF00067,ProSitePatterns:PS00018,SUPERFAMILY:SSF48264	Name=CYP79A68	Ontology_term=GO:0005506,GO:0016705,GO:0020037,GO:0055114	product=Tryptophan N-monooxygenase CYP79A68	uniprot_id=A0A068Q605
724	_ptg000014l_001331	3	50.60259414	5.9807745	1.208873375	4.947395338	7.52E-07	2.13E-05	Parent=_ptg000014l_001331	Dbxref=CDD:cd15798,Gene3D:G3DSA:1.20.140.40,InterPro:IPR006501,InterPro:IPR035513,PANTHER:PTHR31080,PANTHER:PTHR31080:SF116,Pfam:PF04043,SMART:SM00856,SUPERFAMILY:SSF101148,TIGRFAM:TIGR01614	Name=PMEI9	Ontology_term=GO:0004857	product=Pectinesterase inhibitor 9	uniprot_id=Q9SI72
725	_ptg000023l_000729	1	102.3466591	4.914762883	0.994540299	4.941743323	7.74E-07	2.19E-05	Parent=_ptg000023l_000729	Dbxref=Gene3D:G3DSA:2.60.120.330,InterPro:IPR005123,InterPro:IPR026992,InterPro:IPR027443,PANTHER:PTHR10209,PANTHER:PTHR10209:SF197,Pfam:PF03171,Pfam:PF14226,ProSiteProfiles:PS51471,SUPERFAMILY:SSF51197	Name=LE	Ontology_term=GO:0016491,GO:0055114	product=Gibberellin 3-beta-dioxygenase 1	uniprot_id=O24648
726	_ptg000025l_000137	1	1243.944169	1.834203001	0.371260156	4.94047899	7.79E-07	2.20E-05	Parent=_ptg000025l_000137	Dbxref=CDD:cd03419,Coils:Coil,Gene3D:G3DSA:3.40.30.10,InterPro:IPR002109,InterPro:IPR036249,InterPro:IPR014025,InterPro:IPR011899,InterPro:IPR011767,InterPro:IPR017937,PANTHER:PTHR45694:SF4,PANTHER:PTHR45694,PRINTS:PR00160,Pfam:PF00462,ProSitePatterns:PS00195,ProSitePatterns:PS00194,ProSiteProfiles:PS51354,Reactome:R-HSA-499943,SUPERFAMILY:SSF52833,TIGRFAM:TIGR02180	Name=GRXS6	Ontology_term=GO:0009055,GO:0015035,GO:0045454	product=Monothiol glutaredoxin-S6	uniprot_id=Q6H628
727	_ptg000010l_002141	3	8323.456958	6.982778841	1.416103809	4.930979493	8.18E-07	2.31E-05	Parent=_ptg000010l_002141	Dbxref=CDD:cd00178,Gene3D:G3DSA:2.80.10.50,InterPro:IPR002160,InterPro:IPR011065,PANTHER:PTHR33107,PANTHER:PTHR33107:SF34,PRINTS:PR00291,Pfam:PF00197,SMART:SM00452,SUPERFAMILY:SSF50386	Ontology_term=GO:0004866	product=Serine protease inhibitor 1	uniprot_id=P58514
728	_ptg000008l_001286	4	280.5744249	2.078598118	0.421813942	4.927760588	8.32E-07	2.34E-05	Parent=_ptg000008l_001286	Dbxref=Gene3D:G3DSA:1.10.510.10,Gene3D:G3DSA:3.30.200.20,Gene3D:G3DSA:3.80.10.10,InterPro:IPR001245,InterPro:IPR001611,InterPro:IPR032675,InterPro:IPR000719,InterPro:IPR011009,InterPro:IPR013210,PANTHER:PTHR45974,PANTHER:PTHR45974:SF94,PRINTS:PR00019,Pfam:PF07714,Pfam:PF08263,Pfam:PF00560,ProSiteProfiles:PS51450,ProSiteProfiles:PS50011,SUPERFAMILY:SSF52058,SUPERFAMILY:SSF56112	Name=BIR2	Ontology_term=GO:0004672,GO:0006468,GO:0005515,GO:0005524	product=Inactive LRR receptor-like serine/threonine-protein kinase BIR2	uniprot_id=Q9LSI9
729	_ptg000018l_000578	1	494.7582816	-1.716682608	0.348407793	-4.927222193	8.34E-07	2.34E-05	Parent=_ptg000018l_000578	Dbxref=InterPro:IPR001680,InterPro:IPR036322,MobiDBLite:mobidb-lite,PANTHER:PTHR11227:SF55,PANTHER:PTHR11227,SMART:SM00320,SUPERFAMILY:SSF50978	Name=ATG18D	Ontology_term=GO:0005515	product=Autophagy-related protein 18d	uniprot_id=Q0WPK3
730	_ptg000018l_000668	1	99.38307704	2.652328373	0.538287006	4.927349799	8.34E-07	2.34E-05	Parent=_ptg000018l_000668	Dbxref=CDD:cd12203,Coils:Coil,Gene3D:G3DSA:1.10.10.60,InterPro:IPR027759,InterPro:IPR017877,MobiDBLite:mobidb-lite,PANTHER:PTHR21654:SF66,PANTHER:PTHR21654,Pfam:PF13837,ProSiteProfiles:PS50090	Name=GT-3A	Ontology_term=GO:0003700,GO:0005634,GO:0006355,GO:0043565	product=Trihelix transcription factor GT-3a	uniprot_id=Q9SDW0
731	_ptg000008l_001236	1	108.4840764	3.234955047	0.656978608	4.923988406	8.48E-07	2.37E-05	Parent=_ptg000008l_001236	Dbxref=InterPro:IPR008889,InterPro:IPR039609,MobiDBLite:mobidb-lite,PANTHER:PTHR33179:SF30,PANTHER:PTHR33179,Pfam:PF05678	Name=VQ22	product=VQ motif-containing protein 22	uniprot_id=Q9LIE6
732	_ptg000020l_000725	4	84.38650003	3.551452201	0.721226599	4.924183616	8.47E-07	2.37E-05	Parent=_ptg000020l_000725	Dbxref=Gene3D:G3DSA:1.10.630.10,InterPro:IPR036396,InterPro:IPR001128,InterPro:IPR002401,PANTHER:PTHR24296,PANTHER:PTHR24296:SF112,PRINTS:PR00385,PRINTS:PR00463,Pfam:PF00067,SUPERFAMILY:SSF48264	Name=CYP94A1	Ontology_term=GO:0005506,GO:0016705,GO:0020037,GO:0055114	product=Cytochrome P450 94A1	uniprot_id=O81117
733	_ptg000020l_000836	4	36.56362957	8.095169848	1.643878599	4.924432895	8.46E-07	2.37E-05	Parent=_ptg000020l_000836	Dbxref=CDD:cd00018,Gene3D:G3DSA:3.30.730.10,InterPro:IPR016177,InterPro:IPR001471,InterPro:IPR036955,MobiDBLite:mobidb-lite,PANTHER:PTHR31190,PANTHER:PTHR31190:SF126,PRINTS:PR00367,Pfam:PF00847,ProSiteProfiles:PS51032,SMART:SM00380,SUPERFAMILY:SSF54171	Name=ERF098	Ontology_term=GO:0003677,GO:0003700,GO:0006355	product=Ethylene-responsive transcription factor ERF098	uniprot_id=Q9LTC5
734	_ptg000006l_001319	4	587.5441831	2.492112512	0.506210396	4.92307651	8.52E-07	2.38E-05	Parent=_ptg000006l_001319	Dbxref=CDD:cd00051,Gene3D:G3DSA:1.10.238.10,InterPro:IPR002048,InterPro:IPR000261,InterPro:IPR018247,InterPro:IPR011992,PANTHER:PTHR23056:SF95,PANTHER:PTHR23056,PRINTS:PR00450,Pfam:PF13499,Pfam:PF12763,ProSitePatterns:PS00018,ProSiteProfiles:PS50222,SMART:SM00054,SUPERFAMILY:SSF47473	Name=CBL1	Ontology_term=GO:0005509,GO:0005515	product=Calcineurin B-like protein 1	uniprot_id=O81445
735	_ptg000010l_001960	4	248.3785969	-1.802626825	0.366344232	-4.920581976	8.63E-07	2.41E-05	Parent=_ptg000010l_001960	Dbxref=InterPro:IPR012442,MobiDBLite:mobidb-lite,PANTHER:PTHR33095:SF46,PANTHER:PTHR33095,Pfam:PF07816	product=hypothetical protein
736	_ptg000038l_000100	1	1004.928736	1.64996671	0.335462772	4.918479327	8.72E-07	2.43E-05	Parent=_ptg000038l_000100	Dbxref=CDD:cd00693,Gene3D:G3DSA:1.10.420.10,Gene3D:G3DSA:1.10.520.10,InterPro:IPR033905,InterPro:IPR002016,InterPro:IPR000823,InterPro:IPR010255,InterPro:IPR019793,InterPro:IPR019794,KEGG:00940+1.11.1.7,MetaCyc:PWY-5461,MetaCyc:PWY-5466,MetaCyc:PWY-5469,MetaCyc:PWY-6824,MetaCyc:PWY-7214,MetaCyc:PWY-7445,PANTHER:PTHR31235:SF263,PANTHER:PTHR31235,PRINTS:PR00461,PRINTS:PR00458,Pfam:PF00141,ProSitePa…	Name=poxN1	Ontology_term=GO:0004601,GO:0042744,GO:0006979,GO:0020037,GO:0055114	product=Peroxidase N1	uniprot_id=Q9XIV8
737	_ptg000008l_000655	0	255.7807929	-1.709178606	0.347668268	-4.916119086	8.83E-07	2.46E-05	Parent=_ptg000008l_000655	Dbxref=InterPro:IPR038943,MobiDBLite:mobidb-lite,PANTHER:PTHR33971,PANTHER:PTHR33971:SF3	Ontology_term=GO:0070300	product=hypothetical protein
738	_ptg000006l_001265	4	698.5555663	-3.581485164	0.728762279	-4.914476597	8.90E-07	2.47E-05	Parent=_ptg000006l_001265	Dbxref=CDD:cd18316,Gene3D:G3DSA:2.130.10.10,Gene3D:G3DSA:3.30.710.10,InterPro:IPR015943,InterPro:IPR011333,InterPro:IPR000210,InterPro:IPR003131,PANTHER:PTHR11145,PANTHER:PTHR11145:SF23,Pfam:PF02214,SMART:SM00225,SUPERFAMILY:SSF69322,SUPERFAMILY:SSF54695	Name=At5g41330	Ontology_term=GO:0005515,GO:0051260	product=BTB/POZ domain-containing protein At5g41330	uniprot_id=Q9FN67
739	_ptg000014l_001587	4	132.84923	-2.137984702	0.435034378	-4.914518966	8.90E-07	2.47E-05	Parent=_ptg000014l_001587	Dbxref=CDD:cd04413,Gene3D:G3DSA:3.30.70.141,Hamap:MF_00451,InterPro:IPR036850,InterPro:IPR001564,InterPro:IPR034907,InterPro:IPR023005,KEGG:00230+2.7.4.6,KEGG:00240+2.7.4.6,KEGG:00983+2.7.4.6,MetaCyc:PWY-6545,MetaCyc:PWY-7176,MetaCyc:PWY-7184,MetaCyc:PWY-7187,MetaCyc:PWY-7197,MetaCyc:PWY-7198,MetaCyc:PWY-7205,MetaCyc:PWY-7210,MetaCyc:PWY-7220,MetaCyc:PWY-7221,MetaCyc:PWY-7222,MetaCyc:PWY-7224,Met…	Name=NDPK2	Ontology_term=GO:0004550,GO:0006165,GO:0006183,GO:0006228,GO:0006241	product=Nucleoside diphosphate kinase 2%2C chloroplastic	uniprot_id=Q852S5
740	_ptg000007l_000478	3	46.7985354	5.413194885	1.101621397	4.91384327	8.93E-07	2.47E-05	Parent=_ptg000007l_000478	Dbxref=Gene3D:G3DSA:3.30.10.10,InterPro:IPR000864,InterPro:IPR036354,PANTHER:PTHR33091,PANTHER:PTHR33091:SF34,PRINTS:PR00292,Pfam:PF00280,ProSitePatterns:PS00285,SUPERFAMILY:SSF54654	Ontology_term=GO:0004867,GO:0009611	product=Trypsin inhibitor 1	uniprot_id=Q02214
741	_ptg000008l_001245	1	413.0833527	-1.858235961	0.378238143	-4.912873008	8.98E-07	2.48E-05	Parent=_ptg000008l_001245	Dbxref=InterPro:IPR008217,MobiDBLite:mobidb-lite,PANTHER:PTHR31851:SF39,PANTHER:PTHR31851,Pfam:PF01988	Ontology_term=GO:0005384,GO:0030026	product=Nodulin-21	uniprot_id=P16313
742	_ptg000006l_002193	1	92.00769815	-2.712314549	0.552203871	-4.911799226	9.02E-07	2.49E-05	Parent=_ptg000006l_002193	Dbxref=CDD:cd14066,Gene3D:G3DSA:1.10.510.10,Gene3D:G3DSA:3.80.10.10,Gene3D:G3DSA:3.30.200.20,InterPro:IPR013210,InterPro:IPR001611,InterPro:IPR001245,InterPro:IPR032675,InterPro:IPR011009,InterPro:IPR000719,InterPro:IPR003591,PANTHER:PTHR27008,PANTHER:PTHR27008:SF130,Pfam:PF08263,Pfam:PF13855,Pfam:PF07714,ProSiteProfiles:PS50011,SMART:SM00369,SUPERFAMILY:SSF52058,SUPERFAMILY:SSF52047,SUPERFAMILY:…	Name=At1g12460	Ontology_term=GO:0005515,GO:0004672,GO:0006468,GO:0005524	product=Probable LRR receptor-like serine/threonine-protein kinase At1g12460	uniprot_id=C0LGE4
743	_ptg000011l_000488	1	178.5573563	3.40211286	0.692739168	4.911102215	9.06E-07	2.50E-05	Parent=_ptg000011l_000488	Dbxref=Gene3D:G3DSA:1.10.630.10,InterPro:IPR001128,InterPro:IPR036396,InterPro:IPR002401,InterPro:IPR017972,PANTHER:PTHR24281,PRINTS:PR00463,PRINTS:PR00385,Pfam:PF00067,ProSitePatterns:PS00086,SUPERFAMILY:SSF48264	Name=CYP71A9	Ontology_term=GO:0005506,GO:0016705,GO:0020037,GO:0055114	product=Cytochrome P450 71A9	uniprot_id=O81970
744	_ptg000018l_000046	0	1514.303133	1.637241601	0.333860131	4.90397459	9.39E-07	2.59E-05	Parent=_ptg000018l_000046	Dbxref=PANTHER:PTHR35748,PANTHER:PTHR35748:SF1	product=hypothetical protein
745	_ptg000008l_000122	4	801.3652882	-2.648398454	0.540130217	-4.903259199	9.43E-07	2.59E-05	Parent=_ptg000008l_000122	Dbxref=InterPro:IPR006694,PANTHER:PTHR12863,PANTHER:PTHR12863:SF11,Pfam:PF04116	Name=FAH1	Ontology_term=GO:0005506,GO:0008610,GO:0016491,GO:0055114	product=Dihydroceramide fatty acyl 2-hydroxylase FAH1	uniprot_id=O48916
746	_ptg000016l_001800	3	78.64956411	-2.300943473	0.469292578	-4.903004188	9.44E-07	2.59E-05	Parent=_ptg000016l_001800	Dbxref=Gene3D:G3DSA:3.30.559.10,InterPro:IPR003480,InterPro:IPR023213,PANTHER:PTHR31642:SF142,PANTHER:PTHR31642,Pfam:PF02458,Reactome:R-HSA-389661	Name=HSR201	Ontology_term=GO:0016747	product=Benzyl alcohol O-benzoyltransferase	uniprot_id=Q8GT20
747	_ptg000018l_001808	2	139.4426799	-2.254087737	0.459837657	-4.901920719	9.49E-07	2.60E-05	Parent=_ptg000018l_001808	Dbxref=CDD:cd03187,CDD:cd03053,Gene3D:G3DSA:1.20.1050.10,Gene3D:G3DSA:3.40.30.10,InterPro:IPR034347,InterPro:IPR040079,InterPro:IPR036249,InterPro:IPR004046,InterPro:IPR036282,InterPro:IPR004045,InterPro:IPR010987,KEGG:00480+2.5.1.18,KEGG:00980+2.5.1.18,KEGG:00982+2.5.1.18,KEGG:00983+2.5.1.18,MetaCyc:PWY-4061,MetaCyc:PWY-6842,MetaCyc:PWY-7112,MetaCyc:PWY-7533,PANTHER:PTHR43900,PANTHER:PTHR43900:S…	Ontology_term=GO:0005515	product=Glutathione S-transferase	uniprot_id=P46423
748	_ptg000023l_000401	4	198.535101	4.588022242	0.93649663	4.899133747	9.63E-07	2.64E-05	Parent=_ptg000023l_000401	Dbxref=CDD:cd03213,Gene3D:G3DSA:3.40.50.300,InterPro:IPR027417,InterPro:IPR013525,InterPro:IPR003439,InterPro:IPR017871,InterPro:IPR003593,PANTHER:PTHR19241:SF585,PANTHER:PTHR19241,Pfam:PF01061,Pfam:PF19055,Pfam:PF00005,ProSitePatterns:PS00211,ProSiteProfiles:PS50893,Reactome:R-HSA-1369062,SMART:SM00382,SUPERFAMILY:SSF52540	Name=ABCG1	Ontology_term=GO:0016020,GO:0005524,GO:0016887	product=ABC transporter G family member 1	uniprot_id=O80946
749	_ptg000011l_000422	3	1248.100006	2.24193063	0.458398376	4.890790953	1.00E-06	2.75E-05	Parent=_ptg000011l_000422	Dbxref=Gene3D:G3DSA:1.10.630.10,InterPro:IPR017972,InterPro:IPR001128,InterPro:IPR036396,InterPro:IPR002401,PANTHER:PTHR24281,PRINTS:PR00463,PRINTS:PR00385,Pfam:PF00067,ProSitePatterns:PS00086,SUPERFAMILY:SSF48264	Name=C4H2	Ontology_term=GO:0016705,GO:0055114,GO:0005506,GO:0020037	product=Trans-cinnamate 4-monooxygenase C4H2	uniprot_id=F1B283
750	_ptg000019l_000612	1	262.3671536	4.103756264	0.839910591	4.885944179	1.03E-06	2.81E-05	Parent=_ptg000019l_000612	Dbxref=CDD:cd02248,Gene3D:G3DSA:3.90.70.10,InterPro:IPR000668,InterPro:IPR025661,InterPro:IPR013201,InterPro:IPR039417,InterPro:IPR038765,InterPro:IPR000169,InterPro:IPR025660,PANTHER:PTHR12411,PANTHER:PTHR12411:SF601,PRINTS:PR00705,Pfam:PF00112,Pfam:PF08246,ProSitePatterns:PS00640,ProSitePatterns:PS00139,ProSitePatterns:PS00639,Reactome:R-HSA-2132295,SMART:SM00645,SMART:SM00848,SUPERFAMILY:SSF54…	Name=RD19D	Ontology_term=GO:0006508,GO:0008234	product=Probable cysteine protease RD19D	uniprot_id=Q8VYS0
751	_ptg000010l_000632	4	741.4839566	1.473264163	0.30157893	4.885169414	1.03E-06	2.82E-05	Parent=_ptg000010l_000632	Dbxref=CDD:cd00519,Gene3D:G3DSA:3.40.50.1820,InterPro:IPR005592,InterPro:IPR029058,InterPro:IPR002921,MobiDBLite:mobidb-lite,PANTHER:PTHR46398,PANTHER:PTHR46398:SF4,Pfam:PF03893,Pfam:PF01764,Reactome:R-HSA-426048,SUPERFAMILY:SSF53474	Ontology_term=GO:0016042,GO:0006629	product=hypothetical protein
752	_ptg000009l_000808	1	677.7777769	-1.865200726	0.381871879	-4.884362609	1.04E-06	2.83E-05	Parent=_ptg000009l_000808	Dbxref=CDD:cd09629,CDD:cd08760,Gene3D:G3DSA:1.20.120.1770,InterPro:IPR006593,InterPro:IPR005018,InterPro:IPR017214,PANTHER:PTHR23130:SF158,PANTHER:PTHR23130,PIRSF:PIRSF037471,Pfam:PF03188,Pfam:PF04526,ProSiteProfiles:PS50939,ProSiteProfiles:PS50836,SMART:SM00665	Name=At3g25290	product=Cytochrome b561 and DOMON domain-containing protein At3g25290	uniprot_id=Q9LSE7
753	_ptg000010l_002867	1	606.6299027	-1.972644367	0.403863788	-4.884429914	1.04E-06	2.83E-05	Parent=_ptg000010l_002867	Dbxref=InterPro:IPR006702,InterPro:IPR006459,PANTHER:PTHR11615,PANTHER:PTHR11615:SF143,Pfam:PF04535,TIGRFAM:TIGR01569	Name=VIT_19s0090g00570	product=CASP-like protein 2D1	uniprot_id=A7P0P3
754	_ptg000020l_001091	4	812.9407999	-1.565941506	0.321037708	-4.877749452	1.07E-06	2.92E-05	Parent=_ptg000020l_001091	Dbxref=InterPro:IPR007462,PANTHER:PTHR31876,PANTHER:PTHR31876:SF20,Pfam:PF04367	Name=LCV3	product=Protein LIKE COV 3	uniprot_id=F4IQJ6
755	_ptg000010l_002264	4	956.3869601	1.500325502	0.307853657	4.873502295	1.10E-06	2.98E-05	Parent=_ptg000010l_002264	Dbxref=CDD:cd12459,CDD:cd12460,Gene3D:G3DSA:3.30.70.330,InterPro:IPR012677,InterPro:IPR034823,InterPro:IPR009818,InterPro:IPR035979,InterPro:IPR034825,InterPro:IPR000504,MobiDBLite:mobidb-lite,PANTHER:PTHR32343:SF43,PANTHER:PTHR32343,Pfam:PF07145,Pfam:PF00076,SMART:SM00360,SUPERFAMILY:SSF54928	Name=CID11	Ontology_term=GO:0003676	product=Polyadenylate-binding protein-interacting protein 11	uniprot_id=Q9LPI5
756	_ptg000003l_000665	1	230.9084819	2.244493634	0.460750072	4.87139074	1.11E-06	3.00E-05	Parent=_ptg000003l_000665	Dbxref=Gene3D:G3DSA:1.10.1040.10,InterPro:IPR013328,InterPro:IPR006168,InterPro:IPR006109,InterPro:IPR008927,InterPro:IPR011128,InterPro:IPR036291,KEGG:00564+1.1.1.94,MetaCyc:PWY-5667,MetaCyc:PWY-5981,MetaCyc:PWY-7902,PANTHER:PTHR11728:SF34,PANTHER:PTHR11728,PRINTS:PR00077,Pfam:PF07479,Pfam:PF01210,Reactome:R-HSA-1483166,SUPERFAMILY:SSF48179,SUPERFAMILY:SSF51735	Name=Os01g0939600	Ontology_term=GO:0016491,GO:0055114,GO:0004367,GO:0006072,GO:0009331,GO:0005975,GO:0016616,GO:0046168,GO:0051287	product=Probable glycerol-3-phosphate dehydrogenase [NAD(+)] 1%2C cytosolic	uniprot_id=Q8S0G4
757	_ptg000025l_001145	1	954.7270888	1.471618484	0.302082707	4.871574741	1.11E-06	3.00E-05	Parent=_ptg000025l_001145	Dbxref=Gene3D:G3DSA:3.10.690.10,InterPro:IPR003729,InterPro:IPR036104,PANTHER:PTHR15160,Pfam:PF02577,ProSiteProfiles:PS51658,SUPERFAMILY:SSF103256	Name=BBD2	Ontology_term=GO:0004518	product=Bifunctional nuclease 2	uniprot_id=Q6YZM6
758	_ptg000025l_000086	4	437.397014	1.86118541	0.382071023	4.871307424	1.11E-06	3.00E-05	Parent=_ptg000025l_000086	Dbxref=Gene3D:G3DSA:2.60.120.620,InterPro:IPR005123,InterPro:IPR006620,PANTHER:PTHR10869:SF171,PANTHER:PTHR10869,Pfam:PF13640,ProSiteProfiles:PS51471,SMART:SM00702	Name=P4H10	Ontology_term=GO:0016491,GO:0055114,GO:0005506,GO:0016705,GO:0031418	product=Probable prolyl 4-hydroxylase 10	uniprot_id=F4JZ24
759	_ptg000025l_000573	1	2057.403848	1.624228669	0.333769229	4.866322376	1.14E-06	3.07E-05	Parent=_ptg000025l_000573	Dbxref=Gene3D:G3DSA:3.30.360.10,Gene3D:G3DSA:3.40.50.720,Hamap:MF_00966,InterPro:IPR001282,InterPro:IPR036291,InterPro:IPR019796,InterPro:IPR022674,InterPro:IPR022675,KEGG:00030+1.1.1.49,KEGG:00480+1.1.1.49,MetaCyc:PWY-7268,MetaCyc:PWY-8004,PANTHER:PTHR23429:SF12,PANTHER:PTHR23429,PIRSF:PIRSF000110,PRINTS:PR00079,Pfam:PF00479,Pfam:PF02781,ProSitePatterns:PS00069,SUPERFAMILY:SSF55347,SUPERFAMILY:S…	Name=G6PDH	Ontology_term=GO:0006006,GO:0055114,GO:0004345,GO:0016614,GO:0050661	product=Glucose-6-phosphate 1-dehydrogenase%2C cytoplasmic isoform	uniprot_id=P37830
760	_ptg000019l_001182	2	59.00303331	3.631515526	0.746305164	4.865992762	1.14E-06	3.07E-05	Parent=_ptg000019l_001182	Dbxref=CDD:cd15798,Gene3D:G3DSA:1.20.140.40,Gene3D:G3DSA:2.160.20.10,InterPro:IPR006501,InterPro:IPR035513,InterPro:IPR012334,InterPro:IPR011050,InterPro:IPR000070,KEGG:00040+3.1.1.11,MetaCyc:PWY-7246,MetaCyc:PWY-7248,PANTHER:PTHR31707:SF165,PANTHER:PTHR31707,Pfam:PF04043,Pfam:PF01095,SMART:SM00856,SUPERFAMILY:SSF51126,SUPERFAMILY:SSF101148,TIGRFAM:TIGR01614	Name=PME51	Ontology_term=GO:0004857,GO:0030599,GO:0042545	product=Probable pectinesterase/pectinesterase inhibitor 51	uniprot_id=Q9LXD9
761	_ptg000019l_000972	4	503.4025319	-1.883875582	0.387225195	-4.865064584	1.14E-06	3.08E-05	Parent=_ptg000019l_000972	Dbxref=PANTHER:PTHR34046:SF12,PANTHER:PTHR34046	product=hypothetical protein
762	_ptg000019l_000491	3	185.2202909	4.753336059	0.977174414	4.864368114	1.15E-06	3.09E-05	Parent=_ptg000019l_000491	Dbxref=CDD:cd03784,Coils:Coil,Gene3D:G3DSA:3.40.50.2000,InterPro:IPR002213,InterPro:IPR035595,PANTHER:PTHR11926,Pfam:PF00201,ProSitePatterns:PS00375,Reactome:R-HSA-156588,SUPERFAMILY:SSF53756	Name=UGT86A1	Ontology_term=GO:0008194	product=UDP-glycosyltransferase 86A1	uniprot_id=Q9SJL0
763	_ptg000008l_001158	1	1317.931699	1.411674091	0.290387858	4.861339931	1.17E-06	3.13E-05	Parent=_ptg000008l_001158	Dbxref=Gene3D:G3DSA:1.25.40.10,InterPro:IPR006822,InterPro:IPR011990,PANTHER:PTHR10805,PANTHER:PTHR10805:SF3,PIRSF:PIRSF016478,Pfam:PF04733,Reactome:R-HSA-6807878,Reactome:R-HSA-6811434,SUPERFAMILY:SSF48452	Name=At1g30630	Ontology_term=GO:0005198,GO:0006890,GO:0005515	product=Coatomer subunit epsilon-1	uniprot_id=Q9SA78
764	_ptg000018l_000669	4	763.4377979	1.927133625	0.396531734	4.859973265	1.17E-06	3.15E-05	Parent=_ptg000018l_000669	Dbxref=CDD:cd05117,Coils:Coil,Gene3D:G3DSA:1.10.238.10,Gene3D:G3DSA:1.10.510.10,Gene3D:G3DSA:3.30.200.20,InterPro:IPR000719,InterPro:IPR002048,InterPro:IPR018247,InterPro:IPR011992,InterPro:IPR017441,InterPro:IPR008271,InterPro:IPR011009,MobiDBLite:mobidb-lite,PANTHER:PTHR24349:SF194,PANTHER:PTHR24349,Pfam:PF00069,Pfam:PF13499,ProSitePatterns:PS00018,ProSitePatterns:PS00107,ProSitePatterns:PS0010…	Name=CPK13	Ontology_term=GO:0004672,GO:0005524,GO:0006468,GO:0005509	product=Calcium-dependent protein kinase 13	uniprot_id=Q8W4I7
765	_ptg000001l_001197	4	90.82492484	-2.187076842	0.45033347	-4.856571818	1.19E-06	3.20E-05	Parent=_ptg000001l_001197	Dbxref=InterPro:IPR004864,MobiDBLite:mobidb-lite,PANTHER:PTHR31852,PANTHER:PTHR31852:SF0,Pfam:PF03168,SUPERFAMILY:SSF117070	Name=NHL13	product=NDR1/HIN1-like protein 13	uniprot_id=Q9ZVD2
766	_ptg000010l_000741	4	150.7087267	2.080970836	0.428612372	4.855134783	1.20E-06	3.22E-05	Parent=_ptg000010l_000741	Dbxref=InterPro:IPR004648,InterPro:IPR004813,PANTHER:PTHR22601,PANTHER:PTHR22601:SF22,Pfam:PF03169,TIGRFAM:TIGR00727,TIGRFAM:TIGR00728	Name=OPT6	Ontology_term=GO:0055085	product=Oligopeptide transporter 6	uniprot_id=Q9T095
767	_ptg000019l_000957	3	93.93028303	3.862211903	0.795977376	4.85216291	1.22E-06	3.26E-05	Parent=_ptg000019l_000957	Dbxref=Gene3D:G3DSA:1.10.287.110,InterPro:IPR036869,InterPro:IPR001623,MobiDBLite:mobidb-lite,PANTHER:PTHR45496:SF12,PANTHER:PTHR45496,Pfam:PF00226,SUPERFAMILY:SSF46565	product=hypothetical protein
768	_ptg000007l_000179	1	164.6104127	2.011755862	0.41539284	4.843020067	1.28E-06	3.41E-05	Parent=_ptg000007l_000179	Dbxref=Coils:Coil,Gene3D:G3DSA:2.40.50.140,PANTHER:PTHR23273,PANTHER:PTHR23273:SF35	product=hypothetical protein
769	_ptg000003l_000842	1	713.6719549	-1.47182722	0.304321202	-4.836426808	1.32E-06	3.52E-05	Parent=_ptg000003l_000842	Dbxref=CDD:cd00093,Coils:Coil,Gene3D:G3DSA:1.10.260.40,InterPro:IPR013729,InterPro:IPR001387,InterPro:IPR010982,PANTHER:PTHR10245,PANTHER:PTHR10245:SF71,Pfam:PF08523,Pfam:PF01381,ProSiteProfiles:PS50943,SMART:SM00530,SUPERFAMILY:SSF47413	Name=MBF1C	Ontology_term=GO:0003677	product=Multiprotein-bridging factor 1c	uniprot_id=Q9LV58
770	_ptg000009l_000436	4	446.8651517	-2.238451633	0.462828436	-4.836460893	1.32E-06	3.52E-05	Parent=_ptg000009l_000436	Dbxref=Gene3D:G3DSA:2.160.20.10,InterPro:IPR000743,InterPro:IPR012334,InterPro:IPR006626,InterPro:IPR011050,PANTHER:PTHR31339:SF52,PANTHER:PTHR31339,Pfam:PF00295,SMART:SM00710,SUPERFAMILY:SSF51126	Name=GSVIVT00026920001	Ontology_term=GO:0004650,GO:0005975	product=Probable polygalacturonase	uniprot_id=A7PZL3
771	_ptg000010l_002628	0	30.45600088	7.880830743	1.631298537	4.831016864	1.36E-06	3.61E-05	Parent=_ptg000010l_002628	Dbxref=InterPro:IPR004926,PANTHER:PTHR33509:SF21,PANTHER:PTHR33509,Pfam:PF03242	Name=SAG21	product=Protein SENESCENCE-ASSOCIATED GENE 21%2C mitochondrial	uniprot_id=Q93WF6
772	_ptg000001l_001423	1	730.5092184	-1.53970374	0.318888961	-4.828338169	1.38E-06	3.66E-05	Parent=_ptg000001l_001423	Dbxref=CDD:cd00170,Gene3D:G3DSA:3.40.525.10,InterPro:IPR011074,InterPro:IPR036865,InterPro:IPR001251,InterPro:IPR036273,MobiDBLite:mobidb-lite,PANTHER:PTHR45932,PANTHER:PTHR45932:SF6,PRINTS:PR00180,Pfam:PF03765,Pfam:PF00650,ProSiteProfiles:PS50191,SMART:SM01100,SMART:SM00516,SUPERFAMILY:SSF52087,SUPERFAMILY:SSF46938	Name=PATL3	product=Patellin-3	uniprot_id=Q56Z59
773	_ptg000016l_001210	1	2492.288256	1.817083534	0.376792499	4.82250453	1.42E-06	3.76E-05	Parent=_ptg000016l_001210	Dbxref=Gene3D:G3DSA:3.40.50.300,Gene3D:G3DSA:1.10.1780.10,InterPro:IPR004176,InterPro:IPR036628,InterPro:IPR003959,InterPro:IPR027417,MobiDBLite:mobidb-lite,PANTHER:PTHR43572,PANTHER:PTHR43572:SF13,Pfam:PF02861,Pfam:PF07724,ProSiteProfiles:PS51903,SUPERFAMILY:SSF52540,SUPERFAMILY:SSF81923	Name=SMAX1	Ontology_term=GO:0005524	product=Protein SUPPRESSOR OF MAX2 1	uniprot_id=Q9FHH2
774	_ptg000007l_000405	3	352.1619073	2.112350112	0.438066764	4.821982141	1.42E-06	3.77E-05	Parent=_ptg000007l_000405	Dbxref=Gene3D:G3DSA:2.60.120.330,InterPro:IPR005123,InterPro:IPR027443,InterPro:IPR026992,PANTHER:PTHR10209,PANTHER:PTHR10209:SF596,PRINTS:PR00682,Pfam:PF03171,Pfam:PF14226,ProSiteProfiles:PS51471,SUPERFAMILY:SSF51197	Name=JOX4	Ontology_term=GO:0016491,GO:0055114	product=Jasmonate-induced oxygenase 4	uniprot_id=O80449
775	_ptg000014l_001305	3	103.5572346	-3.870474845	0.803295859	-4.818243241	1.45E-06	3.83E-05	Parent=_ptg000014l_001305	Dbxref=CDD:cd04051,Gene3D:G3DSA:2.60.40.150,InterPro:IPR000008,InterPro:IPR035892,PANTHER:PTHR32246,PANTHER:PTHR32246:SF79,Pfam:PF00168,SMART:SM00239,SUPERFAMILY:SSF49562	Name=BAP2	product=BON1-associated protein 2	uniprot_id=Q58FX0
776	_ptg000001l_001874	1	1143.239757	1.434642047	0.298074453	4.813032556	1.49E-06	3.93E-05	Parent=_ptg000001l_001874	Dbxref=CDD:cd09253,CDD:cd14838,Gene3D:G3DSA:3.30.450.60,Gene3D:G3DSA:2.60.40.1170,InterPro:IPR001392,InterPro:IPR011012,InterPro:IPR028565,InterPro:IPR036168,PANTHER:PTHR10529:SF347,PANTHER:PTHR10529,PIRSF:PIRSF005992,PRINTS:PR00314,Pfam:PF00928,ProSiteProfiles:PS51072,SUPERFAMILY:SSF64356,SUPERFAMILY:SSF49447	Name=AP4M	Ontology_term=GO:0006886,GO:0016192,GO:0030131	product=AP-4 complex subunit mu	uniprot_id=Q9SB50
777	_ptg000023l_000849	4	1374.258043	1.93877022	0.403280281	4.807500668	1.53E-06	4.03E-05	Parent=_ptg000023l_000849	Dbxref=CDD:cd00083,Coils:Coil,Gene3D:G3DSA:4.10.280.10,InterPro:IPR025610,InterPro:IPR036638,InterPro:IPR011598,MobiDBLite:mobidb-lite,PANTHER:PTHR11514,PANTHER:PTHR11514:SF107,Pfam:PF14215,Pfam:PF00010,ProSiteProfiles:PS50888,SMART:SM00353,SUPERFAMILY:SSF47459	Name=MTB2	Ontology_term=GO:0046983	product=Transcription factor MTB2	uniprot_id=A0A3Q7HES4
778	_ptg000002l_000045	1	1231.081075	1.808229217	0.376182044	4.806792998	1.53E-06	4.04E-05	Parent=_ptg000002l_000045	Dbxref=Gene3D:G3DSA:3.20.20.80,InterPro:IPR000490,InterPro:IPR017853,InterPro:IPR012946,KEGG:00500+3.2.1.39,PANTHER:PTHR32227,PANTHER:PTHR32227:SF308,Pfam:PF00332,Pfam:PF07983,ProSitePatterns:PS00587,SMART:SM00768,SUPERFAMILY:SSF51445	Name=At1g64760	Ontology_term=GO:0004553,GO:0005975	product=Glucan endo-1%2C3-beta-glucosidase 8	uniprot_id=Q6NKW9
779	_ptg000001l_001074	0	97.7482143	-2.4702843	0.513977568	-4.806210337	1.54E-06	4.05E-05	Parent=_ptg000001l_001074	product=hypothetical protein
780	_ptg000010l_000997	4	2033.689924	1.463276949	0.304486503	4.805720228	1.54E-06	4.05E-05	Parent=_ptg000010l_000997	Dbxref=InterPro:IPR004853,InterPro:IPR004696,MobiDBLite:mobidb-lite,PANTHER:PTHR11132,PANTHER:PTHR11132:SF341,Pfam:PF03151,SUPERFAMILY:SSF103481,TIGRFAM:TIGR00817	Name=PPT1	Ontology_term=GO:0016021,GO:0022857,GO:0055085	product=Phosphoenolpyruvate/phosphate translocator 1%2C chloroplastic	uniprot_id=Q8RXN3
781	_ptg000016l_001006	3	359.0921398	2.202360635	0.458598057	4.802376725	1.57E-06	4.12E-05	Parent=_ptg000016l_001006	Dbxref=CDD:cd04216,Gene3D:G3DSA:2.60.40.420,InterPro:IPR003245,InterPro:IPR028871,InterPro:IPR008972,InterPro:IPR039391,MobiDBLite:mobidb-lite,PANTHER:PTHR33021:SF227,PANTHER:PTHR33021,Pfam:PF02298,ProSitePatterns:PS00196,ProSiteProfiles:PS51485,SUPERFAMILY:SSF49503	Name=BCP	Ontology_term=GO:0009055	product=Blue copper protein	uniprot_id=A0A0M4FTF3
782	_ptg000007l_000589	1	1741.953874	-1.949435358	0.405955965	-4.802085754	1.57E-06	4.12E-05	Parent=_ptg000007l_000589	Dbxref=InterPro:IPR005269,InterPro:IPR031100,PANTHER:PTHR31223,PANTHER:PTHR31223:SF49,Pfam:PF03641,SUPERFAMILY:SSF102405,TIGRFAM:TIGR00730	Name=LOG3	product=Cytokinin riboside 5'-monophosphate phosphoribohydrolase LOG3	uniprot_id=Q8L8B8
783	_ptg000014l_000750	2	3014.023961	-1.996279141	0.416112487	-4.797450697	1.61E-06	4.21E-05	Parent=_ptg000014l_000750	Dbxref=CDD:cd04051,Gene3D:G3DSA:2.60.40.150,InterPro:IPR000008,InterPro:IPR035892,PANTHER:PTHR32246:SF91,PANTHER:PTHR32246,Pfam:PF00168,ProSiteProfiles:PS50004,SMART:SM00239,SUPERFAMILY:SSF49562	Name=SRC2	product=Protein SRC2	uniprot_id=O04133
784	_ptg000038l_000222	1	672.556144	-1.957043519	0.408075359	-4.795789497	1.62E-06	4.24E-05	Parent=_ptg000038l_000222	Dbxref=Coils:Coil,MobiDBLite:mobidb-lite,PANTHER:PTHR31412:SF2,PANTHER:PTHR31412	Name=EGY3	product=Probable zinc metallopeptidase EGY3%2C chloroplastic	uniprot_id=Q9LMU1
785	_ptg000018l_000942	1	1859.579236	-1.8953071	0.395278041	-4.794870707	1.63E-06	4.25E-05	Parent=_ptg000018l_000942	Dbxref=CDD:cd11321,CDD:cd02854,Coils:Coil,Gene3D:G3DSA:2.60.40.10,Gene3D:G3DSA:3.20.20.80,Gene3D:G3DSA:2.60.40.1180,InterPro:IPR037439,InterPro:IPR006048,InterPro:IPR017853,InterPro:IPR014756,InterPro:IPR013783,InterPro:IPR004193,InterPro:IPR006047,InterPro:IPR013780,KEGG:00500+2.4.1.18,MetaCyc:PWY-5067,MetaCyc:PWY-622,MetaCyc:PWY-7900,MobiDBLite:mobidb-lite,PANTHER:PTHR43651,PANTHER:PTHR43651:SF…	Name=SBEI	Ontology_term=GO:0003844,GO:0005978,GO:0003824,GO:0005975,GO:0043169,GO:0004553	product=1%2C4-alpha-glucan-branching enzyme 1%2C chloroplastic/amyloplastic	uniprot_id=Q41058
786	_ptg000001l_000845	2	47.23877513	7.023068598	1.465342344	4.792783494	1.64E-06	4.29E-05	Parent=_ptg000001l_000845	Dbxref=Gene3D:G3DSA:3.30.365.10,InterPro:IPR037165,InterPro:IPR000674,InterPro:IPR008274,InterPro:IPR036856,PANTHER:PTHR11908:SF138,PANTHER:PTHR11908,Pfam:PF01315,Pfam:PF02738,SMART:SM01008,SUPERFAMILY:SSF56003,SUPERFAMILY:SSF54665	Name=AAO3	Ontology_term=GO:0016491,GO:0055114	product=Abscisic-aldehyde oxidase	uniprot_id=Q7G9P4
787	_ptg000019l_000910	0	4023.955821	1.638770142	0.342136979	4.789807138	1.67E-06	4.35E-05	Parent=_ptg000019l_000910	Dbxref=InterPro:IPR010399,InterPro:IPR040390,InterPro:IPR018467,PANTHER:PTHR33077,PANTHER:PTHR33077:SF74,Pfam:PF06200,Pfam:PF09425,ProSiteProfiles:PS51320,SMART:SM00979	Name=JAZ7	product=Protein JAZ7	uniprot_id=Q9M723
788	_ptg000020l_001371	0	274.7583479	-2.987169047	0.62387568	-4.788083813	1.68E-06	4.38E-05	Parent=_ptg000020l_001371	Dbxref=MobiDBLite:mobidb-lite	product=hypothetical protein
789	_ptg000007l_001089	3	146.9859453	3.046243108	0.636526395	4.785729439	1.70E-06	4.43E-05	Parent=_ptg000007l_001089	Dbxref=Gene3D:G3DSA:2.60.40.2310,Gene3D:G3DSA:3.40.50.200,InterPro:IPR036852,InterPro:IPR041469,MobiDBLite:mobidb-lite,PANTHER:PTHR10795,PANTHER:PTHR10795:SF631,Pfam:PF17766	Name=sbt3	Ontology_term=GO:0004252,GO:0006508	product=Subtilisin-like protease SBT3	uniprot_id=O82777
790	_ptg000010l_000759	3	127.5745232	-3.068390805	0.641204952	-4.785351072	1.71E-06	4.43E-05	Parent=_ptg000010l_000759	Dbxref=MobiDBLite:mobidb-lite,PANTHER:PTHR33641,PANTHER:PTHR33641:SF15	product=hypothetical protein
791	_ptg000004l_000261	4	112.1093167	2.588920983	0.541184542	4.78380438	1.72E-06	4.46E-05	Parent=_ptg000004l_000261	Dbxref=Gene3D:G3DSA:1.20.58.2010,Gene3D:G3DSA:1.20.58.1310,InterPro:IPR038937,InterPro:IPR005512,MobiDBLite:mobidb-lite,PANTHER:PTHR33101:SF36,PANTHER:PTHR33101,Pfam:PF03759,ProSiteProfiles:PS51334	Name=ROPGEF8	Ontology_term=GO:0005089	product=Rho guanine nucleotide exchange factor 8	uniprot_id=Q9LV40
792	_ptg000001l_001941	1	461.1755364	1.976909347	0.413453261	4.78145786	1.74E-06	4.50E-05	Parent=_ptg000001l_001941	Dbxref=CDD:cd07067,Coils:Coil,Gene3D:G3DSA:3.40.50.1240,Hamap:MF_01039,InterPro:IPR029033,InterPro:IPR001345,InterPro:IPR005952,InterPro:IPR013078,KEGG:00010+5.4.2.11,KEGG:00260+5.4.2.11,KEGG:00680+5.4.2.11,MetaCyc:PWY-1622,MetaCyc:PWY-5484,MetaCyc:PWY-8004,PANTHER:PTHR11931,PANTHER:PTHR11931:SF21,Pfam:PF00300,ProSitePatterns:PS00175,SMART:SM00855,SUPERFAMILY:SSF53254	Name=gpmA1	Ontology_term=GO:0003824,GO:0004619,GO:0006096,GO:0016868	product=2%2C3-bisphosphoglycerate-dependent phosphoglycerate mutase 1	uniprot_id=Q9LM13
793	_ptg000008l_000209	1	366.7118917	-1.660608583	0.347487275	-4.778904727	1.76E-06	4.56E-05	Parent=_ptg000008l_000209	Dbxref=CDD:cd06558,Gene3D:G3DSA:3.90.226.10,InterPro:IPR029045,InterPro:IPR001753,PANTHER:PTHR11941:SF84,PANTHER:PTHR11941,Pfam:PF00378,SUPERFAMILY:SSF52096	Name=ECI1	Ontology_term=GO:0003824	product=Enoyl-CoA delta isomerase 1%2C peroxisomal	uniprot_id=O04469
794	_ptg000010l_000268	4	158.7079491	-1.8720642	0.392260283	-4.772505102	1.82E-06	4.69E-05	Parent=_ptg000010l_000268	Dbxref=CDD:cd17058,Gene3D:G3DSA:3.10.20.90,InterPro:IPR039690,InterPro:IPR029071,InterPro:IPR040610,InterPro:IPR000626,PANTHER:PTHR14942:SF2,PANTHER:PTHR14942,Pfam:PF18036,Reactome:R-HSA-72165,SMART:SM00213,SUPERFAMILY:SSF54236	Name=SNRNP25	Ontology_term=GO:0000398,GO:0005689,GO:0005515	product=U11/U12 small nuclear ribonucleoprotein 25 kDa protein	uniprot_id=Q84WS8
795	_ptg000023l_000033	1	2199.607095	1.429038132	0.299429854	4.772530572	1.82E-06	4.69E-05	Parent=_ptg000023l_000033	Dbxref=Gene3D:G3DSA:3.90.180.10,Gene3D:G3DSA:3.40.50.720,InterPro:IPR011032,InterPro:IPR020843,InterPro:IPR036291,InterPro:IPR002328,InterPro:IPR013149,InterPro:IPR013154,PANTHER:PTHR43880,PANTHER:PTHR43880:SF38,Pfam:PF00107,Pfam:PF08240,ProSitePatterns:PS00059,Reactome:R-HSA-71384,SMART:SM00829,SUPERFAMILY:SSF50129,SUPERFAMILY:SSF51735	Name=8HGO	Ontology_term=GO:0016491,GO:0008270,GO:0055114	product=8-hydroxygeraniol oxidoreductase	uniprot_id=W8JWV8
796	_ptg000023l_000208	1	781.2057636	-2.243500955	0.470305541	-4.770305172	1.84E-06	4.74E-05	Parent=_ptg000023l_000208	Dbxref=CDD:cd18312,Coils:Coil,Gene3D:G3DSA:3.30.710.10,InterPro:IPR027356,InterPro:IPR000210,InterPro:IPR011333,InterPro:IPR043454,MobiDBLite:mobidb-lite,PANTHER:PTHR32370:SF99,PANTHER:PTHR32370,Pfam:PF03000,Pfam:PF00651,ProSiteProfiles:PS51649,ProSiteProfiles:PS50097,SMART:SM00225,SUPERFAMILY:SSF54695	Name=DOT3	Ontology_term=GO:0005515	product=BTB/POZ domain-containing protein DOT3	uniprot_id=Q9LFU0
797	_ptg000001l_000801	1	1930.743138	1.699541776	0.35643506	4.768166681	1.86E-06	4.78E-05	Parent=_ptg000001l_000801	Dbxref=CDD:cd07363,Gene3D:G3DSA:3.40.830.10,InterPro:IPR004183,InterPro:IPR014436,PANTHER:PTHR30096:SF10,PANTHER:PTHR30096,PIRSF:PIRSF006157,Pfam:PF02900,SUPERFAMILY:SSF53213	Name=DODA	Ontology_term=GO:0006725,GO:0008198,GO:0016491,GO:0008270,GO:0016701,GO:0055114	product=4%2C5-DOPA dioxygenase extradiol	uniprot_id=Q70FG7
798	_ptg000006l_001234	4	45.51491825	4.214966155	0.884123803	4.767393597	1.87E-06	4.79E-05	Parent=_ptg000006l_001234	Dbxref=Gene3D:G3DSA:3.40.50.1820,InterPro:IPR000073,InterPro:IPR029058,PANTHER:PTHR43689:SF19,PANTHER:PTHR43689,PRINTS:PR00111,Pfam:PF00561,SUPERFAMILY:SSF53474	Name=BDG3	product=Probable lysophospholipase BODYGUARD 3	uniprot_id=O22977
799	_ptg000014l_000892	2	1661.693289	-1.639420405	0.343930132	-4.766725128	1.87E-06	4.80E-05	Parent=_ptg000014l_000892	Dbxref=Gene3D:G3DSA:3.50.50.60,InterPro:IPR036188,PANTHER:PTHR32098,PANTHER:PTHR32098:SF5,SUPERFAMILY:SSF51905	product=hypothetical protein
800	_ptg000001l_000771	4	346.1076201	-3.965329426	0.832185452	-4.764958838	1.89E-06	4.84E-05	Parent=_ptg000001l_000771	Dbxref=Gene3D:G3DSA:3.30.160.60,InterPro:IPR013087,InterPro:IPR036236,PANTHER:PTHR26374,PANTHER:PTHR26374:SF355,Pfam:PF13912,ProSitePatterns:PS00028,ProSiteProfiles:PS50157,SMART:SM00355,SUPERFAMILY:SSF57667	Name=ZAT11	product=Zinc finger protein ZAT11	uniprot_id=Q9SLD4
801	_ptg000002l_000468	0	28.76528215	-4.280601487	0.898436285	-4.76450201	1.89E-06	4.85E-05	Parent=_ptg000002l_000468	Dbxref=MobiDBLite:mobidb-lite,PANTHER:PTHR36355	product=hypothetical protein
802	_ptg000010l_000797	1	919.3923413	1.811018055	0.380130538	4.764200385	1.90E-06	4.85E-05	Parent=_ptg000010l_000797	Dbxref=CDD:cd06661,Gene3D:G3DSA:3.10.490.10,InterPro:IPR039126,InterPro:IPR009288,InterPro:IPR013024,InterPro:IPR036568,PANTHER:PTHR12510,PANTHER:PTHR12510:SF4,Pfam:PF06094,SUPERFAMILY:SSF110857	Name=At3g02910	Ontology_term=GO:0061929	product=Putative gamma-glutamylcyclotransferase At3g02910	uniprot_id=Q9M8T3
803	_ptg000001l_001647	1	1430.901759	-1.518558667	0.318772507	-4.763769254	1.90E-06	4.85E-05	Parent=_ptg000001l_001647	Dbxref=CDD:cd01878,Coils:Coil,Gene3D:G3DSA:3.40.50.11060,Gene3D:G3DSA:3.40.50.300,Hamap:MF_00900,InterPro:IPR006073,InterPro:IPR025121,InterPro:IPR016496,InterPro:IPR042108,InterPro:IPR030394,InterPro:IPR027417,InterPro:IPR005225,InterPro:IPR032305,PANTHER:PTHR10229,PANTHER:PTHR10229:SF0,PRINTS:PR00326,Pfam:PF13167,Pfam:PF01926,Pfam:PF16360,ProSiteProfiles:PS51705,SUPERFAMILY:SSF52540,TIGRFAM:TIG…	Name=hflX	Ontology_term=GO:0005525	product=GTPase HflX	uniprot_id=D9R4W7
804	_ptg000012l_000548	3	184.730257	-1.981625023	0.416224495	-4.760952439	1.93E-06	4.91E-05	Parent=_ptg000012l_000548	Dbxref=InterPro:IPR007736,KEGG:00073+1.11.2.3,MetaCyc:PWY-321,MetaCyc:PWY-6917,PANTHER:PTHR31495,PANTHER:PTHR31495:SF18,Pfam:PF05042	Name=PXG4	product=Probable peroxygenase 4	uniprot_id=Q9CAB7
805	_ptg000018l_001288	2	326.9371727	1.793457188	0.376879267	4.758704824	1.95E-06	4.96E-05	Parent=_ptg000018l_001288	Dbxref=CDD:cd14066,CDD:cd06899,Gene3D:G3DSA:3.30.200.20,Gene3D:G3DSA:1.10.510.10,Gene3D:G3DSA:2.60.120.200,InterPro:IPR001220,InterPro:IPR000719,InterPro:IPR019825,InterPro:IPR013320,InterPro:IPR017441,InterPro:IPR011009,InterPro:IPR008271,PANTHER:PTHR27007:SF207,PANTHER:PTHR27007,Pfam:PF00139,Pfam:PF00069,ProSitePatterns:PS00307,ProSitePatterns:PS00107,ProSitePatterns:PS00108,ProSiteProfiles:PS5…	Name=LECRK41	Ontology_term=GO:0030246,GO:0004672,GO:0005524,GO:0006468	product=L-type lectin-domain containing receptor kinase IV.1	uniprot_id=O80939
806	_ptg000001l_000546	1	547.5996824	1.510071764	0.317382342	4.757894702	1.96E-06	4.98E-05	Parent=_ptg000001l_000546	Dbxref=CDD:cd13999,Coils:Coil,Gene3D:G3DSA:3.30.200.20,Gene3D:G3DSA:1.10.510.10,InterPro:IPR008271,InterPro:IPR001245,InterPro:IPR000719,InterPro:IPR011009,PANTHER:PTHR44329:SF41,PANTHER:PTHR44329,PRINTS:PR00109,Pfam:PF07714,ProSitePatterns:PS00108,ProSiteProfiles:PS50011,SMART:SM00220,SUPERFAMILY:SSF56112	Name=STY46	Ontology_term=GO:0004672,GO:0006468,GO:0005524	product=Serine/threonine-protein kinase STY46	uniprot_id=F4JTP5
807	_ptg000027l_000279	2	152.5987499	2.598248471	0.546158232	4.757318154	1.96E-06	4.98E-05	Parent=_ptg000027l_000279	Dbxref=InterPro:IPR000620,InterPro:IPR030184,PANTHER:PTHR31218:SF42,PANTHER:PTHR31218,Pfam:PF00892,SUPERFAMILY:SSF103481	Name=At5g40240	Ontology_term=GO:0016020,GO:0016021,GO:0022857	product=WAT1-related protein At5g40240	uniprot_id=Q9FL08
808	_ptg000027l_001060	1	1993.24632	2.499058027	0.525305885	4.75733872	1.96E-06	4.98E-05	Parent=_ptg000027l_001060	Dbxref=CDD:cd08017,Gene3D:G3DSA:3.30.70.360,Gene3D:G3DSA:3.40.630.10,InterPro:IPR017439,InterPro:IPR002933,InterPro:IPR011650,InterPro:IPR036264,PANTHER:PTHR11014,PANTHER:PTHR11014:SF147,PIRSF:PIRSF005962,Pfam:PF01546,Pfam:PF07687,SUPERFAMILY:SSF55031,SUPERFAMILY:SSF53187,TIGRFAM:TIGR01891	Name=ILL4	Ontology_term=GO:0016787	product=IAA-amino acid hydrolase ILR1-like 4	uniprot_id=O04373
809	_ptg000025l_000010	1	193.3230824	-2.780977667	0.584827418	-4.755210818	1.98E-06	5.02E-05	Parent=_ptg000025l_000010	Dbxref=Gene3D:G3DSA:3.90.1720.30,InterPro:IPR042266,InterPro:IPR008580,MobiDBLite:mobidb-lite,PANTHER:PTHR12378,PANTHER:PTHR12378:SF44,Pfam:PF05903,ProSiteProfiles:PS51858,SMART:SM01179	Name=F36D4.5	product=Desumoylating isopeptidase 1 homolog	uniprot_id=H2KZK4
810	_ptg000038l_000243	0	1082.598421	-2.076412633	0.436710301	-4.754668318	1.99E-06	5.03E-05	Parent=_ptg000038l_000243	Dbxref=CDD:cd16454,Gene3D:G3DSA:3.30.40.10,InterPro:IPR013083,InterPro:IPR001841,MobiDBLite:mobidb-lite,PANTHER:PTHR45931,PANTHER:PTHR45931:SF3,Pfam:PF13639,ProSiteProfiles:PS50089,SMART:SM00184,SUPERFAMILY:SSF57850	Name=RHY1A	product=Probable E3 ubiquitin-protein ligase RHY1A	uniprot_id=Q852U6
811	_ptg000006l_002154	1	945.1169669	-1.38952765	0.292275737	-4.754166946	1.99E-06	5.04E-05	Parent=_ptg000006l_002154	Dbxref=Gene3D:G3DSA:2.160.20.100,InterPro:IPR001646,PANTHER:PTHR47121:SF2,PANTHER:PTHR47121,Pfam:PF00805,SUPERFAMILY:SSF141571	Name=TL20.3	product=Thylakoid lumenal protein TL20.3%2C chloroplastic	uniprot_id=Q8H1Q1
812	_ptg000019l_000963	4	2887.731903	2.436256309	0.51263004	4.752464973	2.01E-06	5.07E-05	Parent=_ptg000019l_000963	Dbxref=CDD:cd13132,InterPro:IPR002528,PANTHER:PTHR11206,PANTHER:PTHR11206:SF273,Pfam:PF01554,Reactome:R-HSA-425366,TIGRFAM:TIGR00797	Name=DTX27	Ontology_term=GO:0015297,GO:0016020,GO:0042910,GO:0055085	product=Protein DETOXIFICATION 27	uniprot_id=Q9FKQ1
813	_ptg000003l_001103	1	158.2827971	-2.405630126	0.506348165	-4.750940741	2.02E-06	5.11E-05	Parent=_ptg000003l_001103	Dbxref=InterPro:IPR018227,PANTHER:PTHR32195:SF24,PANTHER:PTHR32195,Pfam:PF03222	Ontology_term=GO:0003333	product=hypothetical protein
814	_ptg000006l_001432	3	60.24933434	6.522377519	1.373084651	4.750164175	2.03E-06	5.12E-05	Parent=_ptg000006l_001432	Dbxref=Gene3D:G3DSA:3.40.1090.10,InterPro:IPR016035,InterPro:IPR002641,PANTHER:PTHR32176,PANTHER:PTHR32176:SF56,Pfam:PF01734,ProSiteProfiles:PS51635,SUPERFAMILY:SSF52151	Ontology_term=GO:0006629	product=Patatin group A-3	uniprot_id=Q2MY58
815	_ptg000008l_001073	1	2249.62785	-3.853765452	0.81256397	-4.742722533	2.11E-06	5.30E-05	Parent=_ptg000008l_001073	Dbxref=CDD:cd00156,Gene3D:G3DSA:3.40.50.2300,InterPro:IPR001789,InterPro:IPR011006,PANTHER:PTHR43874:SF81,PANTHER:PTHR43874,Pfam:PF00072,ProSiteProfiles:PS50110,SMART:SM00448,SUPERFAMILY:SSF52172	Name=RR10	Ontology_term=GO:0000160	product=Two-component response regulator ORR10	uniprot_id=Q2QXY3
816	_ptg000020l_001045	4	949.963688	1.577050408	0.332565087	4.74208049	2.12E-06	5.31E-05	Parent=_ptg000020l_001045	Dbxref=InterPro:IPR004813,InterPro:IPR004648,PANTHER:PTHR22601:SF12,PANTHER:PTHR22601,Pfam:PF03169,TIGRFAM:TIGR00728,TIGRFAM:TIGR00727	Name=OPT7	Ontology_term=GO:0055085	product=Oligopeptide transporter 7	uniprot_id=O82485
817	_ptg000006l_001422	2	247.1524748	2.836446932	0.598928999	4.73586508	2.18E-06	5.47E-05	Parent=_ptg000006l_001422	Dbxref=InterPro:IPR016181,InterPro:IPR000182,PANTHER:PTHR10545:SF54,PANTHER:PTHR10545,Pfam:PF00583,ProSiteProfiles:PS51186,SUPERFAMILY:SSF55729	Name=THT10	Ontology_term=GO:0008080	product=Tyramine N-feruloyltransferase 10/30	uniprot_id=P80969
818	_ptg000019l_000796	4	1384.982346	1.62280764	0.342995364	4.731281562	2.23E-06	5.59E-05	Parent=_ptg000019l_000796	Dbxref=CDD:cd00042,Gene3D:G3DSA:3.10.450.10,InterPro:IPR000010,InterPro:IPR018073,PANTHER:PTHR47364:SF3,PANTHER:PTHR47364,Pfam:PF16845,ProSitePatterns:PS00287,SMART:SM00043,SUPERFAMILY:SSF54403	Name=CYS5	Ontology_term=GO:0004869	product=Cysteine proteinase inhibitor 5	uniprot_id=Q41916
819	_ptg000008l_000840	4	212.5480686	2.389761073	0.505238545	4.729965868	2.25E-06	5.61E-05	Parent=_ptg000008l_000840	Dbxref=Gene3D:G3DSA:3.90.228.10,InterPro:IPR013087,PANTHER:PTHR31681,PANTHER:PTHR31681:SF36,ProSitePatterns:PS00028,SUPERFAMILY:SSF56399	product=hypothetical protein
820	_ptg000020l_001623	4	273.4966571	-1.763985197	0.372921305	-4.730180801	2.24E-06	5.61E-05	Parent=_ptg000020l_001623	Dbxref=InterPro:IPR039206,MobiDBLite:mobidb-lite,PANTHER:PTHR31346,PANTHER:PTHR31346:SF7	Name=MORF2	Ontology_term=GO:0016554	product=Multiple organellar RNA editing factor 2%2C chloroplastic	uniprot_id=O22793
821	_ptg000001l_001151	4	795.4159871	-1.795520173	0.379663045	-4.729246624	2.25E-06	5.63E-05	Parent=_ptg000001l_001151	Dbxref=Coils:Coil,InterPro:IPR021410,MobiDBLite:mobidb-lite,PANTHER:PTHR33155:SF9,PANTHER:PTHR33155,Pfam:PF11250	product=hypothetical protein
822	_ptg000006l_001420	1	252.048842	1.993800716	0.421649823	4.728570026	2.26E-06	5.64E-05	Parent=_ptg000006l_001420	Dbxref=CDD:cd17484,Gene3D:G3DSA:1.20.1250.20,InterPro:IPR036259,InterPro:IPR039309,InterPro:IPR004324,PANTHER:PTHR31585:SF6,PANTHER:PTHR31585,Pfam:PF03092,SUPERFAMILY:SSF103473,TIGRFAM:TIGR00788	Name=At5g25050	Ontology_term=GO:0016021	product=Probable folate-biopterin transporter 2	uniprot_id=Q5FV41
823	_ptg000008l_000126	4	564.5060357	1.55037207	0.327901408	4.728165334	2.27E-06	5.64E-05	Parent=_ptg000008l_000126	Dbxref=Gene3D:G3DSA:3.30.465.50,Gene3D:G3DSA:3.30.43.10,Gene3D:G3DSA:3.40.462.20,InterPro:IPR036318,InterPro:IPR006094,InterPro:IPR016166,InterPro:IPR012951,InterPro:IPR016167,PANTHER:PTHR32448:SF34,PANTHER:PTHR32448,Pfam:PF01565,Pfam:PF08031,ProSiteProfiles:PS51387,SUPERFAMILY:SSF56176	Name=At4g20840	Ontology_term=GO:0050660,GO:0016491,GO:0055114,GO:0071949	product=Berberine bridge enzyme-like 21	uniprot_id=Q9SVG3
824	_ptg000008l_001480	3	50.53929186	3.020033935	0.638986548	4.726287192	2.29E-06	5.69E-05	Parent=_ptg000008l_001480	Dbxref=CDD:cd00012,Gene3D:G3DSA:3.30.420.150,Gene3D:G3DSA:3.30.420.40,InterPro:IPR000407,PANTHER:PTHR11782,PANTHER:PTHR11782:SF87,Pfam:PF01150,ProSitePatterns:PS01238,Reactome:R-HSA-8850843	Name=RROP1	Ontology_term=GO:0016787	product=Apyrase	uniprot_id=P80595
825	_ptg000038l_000803	1	132.7493865	-2.151880049	0.455845017	-4.720639624	2.35E-06	5.84E-05	Parent=_ptg000038l_000803	Dbxref=Gene3D:G3DSA:2.170.150.20,InterPro:IPR002579,InterPro:IPR028427,InterPro:IPR011057,PANTHER:PTHR46081,PANTHER:PTHR46081:SF5,Pfam:PF01641,ProSiteProfiles:PS51790,Reactome:R-HSA-5676934,SUPERFAMILY:SSF51316,TIGRFAM:TIGR00357	Name=MSRB2	Ontology_term=GO:0033743,GO:0055114,GO:0006979,GO:0016671,GO:0030091	product=Peptide methionine sulfoxide reductase B2%2C chloroplastic	uniprot_id=Q9C5C8
826	_ptg000004l_000185	1	137.2864786	-1.992203198	0.422171783	-4.718939729	2.37E-06	5.88E-05	Parent=_ptg000004l_000185	Dbxref=Gene3D:G3DSA:1.25.40.10,InterPro:IPR002885,InterPro:IPR011990,InterPro:IPR033443,PANTHER:PTHR46128,Pfam:PF13041,Pfam:PF12854,Pfam:PF01535,Pfam:PF17177,ProSiteProfiles:PS51375,TIGRFAM:TIGR00756	Name=At2g17525	Ontology_term=GO:0005515	product=Pentatricopeptide repeat-containing protein At2g17525%2C mitochondrial	uniprot_id=Q84VG6
827	_ptg000010l_001621	1	130.8803043	2.49888014	0.529532074	4.719034524	2.37E-06	5.88E-05	Parent=_ptg000010l_001621	Dbxref=Gene3D:G3DSA:2.130.10.10,InterPro:IPR024977,InterPro:IPR015943,InterPro:IPR036322,InterPro:IPR001680,InterPro:IPR020472,InterPro:IPR037363,InterPro:IPR017986,PANTHER:PTHR11024:SF11,PANTHER:PTHR11024,PRINTS:PR00320,Pfam:PF12894,Pfam:PF00400,ProSiteProfiles:PS50082,ProSiteProfiles:PS50294,Reactome:R-HSA-1169408,Reactome:R-HSA-141444,Reactome:R-HSA-159227,Reactome:R-HSA-159230,Reactome:R-HSA-…	Name=SEC13B	Ontology_term=GO:0005515,GO:0005198	product=Protein transport protein SEC13 homolog B	uniprot_id=O64740
828	_ptg000018l_000451	1	710.4031183	-1.532932572	0.32486145	-4.718727232	2.37E-06	5.88E-05	Parent=_ptg000018l_000451	Dbxref=CDD:cd00086,CDD:cd14686,CDD:cd08875,Coils:Coil,Gene3D:G3DSA:1.10.10.60,InterPro:IPR001356,InterPro:IPR002913,InterPro:IPR009057,InterPro:IPR013978,PANTHER:PTHR45950:SF11,PANTHER:PTHR45950,Pfam:PF00046,Pfam:PF08670,Pfam:PF01852,ProSiteProfiles:PS50848,ProSiteProfiles:PS50071,SMART:SM00389,SMART:SM00234,SUPERFAMILY:SSF46689,SUPERFAMILY:SSF55961	Name=ATHB-15	Ontology_term=GO:0003677,GO:0008289	product=Homeobox-leucine zipper protein ATHB-15	uniprot_id=Q9ZU11
829	_ptg000007l_000648	4	486.1851568	-1.491312642	0.316101148	-4.717833675	2.38E-06	5.90E-05	Parent=_ptg000007l_000648	Dbxref=Gene3D:G3DSA:3.40.50.720,InterPro:IPR002347,InterPro:IPR020904,InterPro:IPR036291,PANTHER:PTHR43180,PANTHER:PTHR43180:SF50,PRINTS:PR00080,PRINTS:PR00081,Pfam:PF13561,ProSitePatterns:PS00061,SUPERFAMILY:SSF51735	Ontology_term=GO:0016491	product=Secoisolariciresinol dehydrogenase (Fragment)	uniprot_id=Q94KL7
830	_ptg000001l_001706	3	2276.47427	-1.456046871	0.308680257	-4.717006803	2.39E-06	5.91E-05	Parent=_ptg000001l_001706	Dbxref=Gene3D:G3DSA:1.10.630.10,InterPro:IPR036396,InterPro:IPR002401,InterPro:IPR001128,InterPro:IPR017972,PANTHER:PTHR24281,PRINTS:PR00463,PRINTS:PR00385,Pfam:PF00067,ProSitePatterns:PS00086,SUPERFAMILY:SSF48264	Name=CYP82A3	Ontology_term=GO:0005506,GO:0016705,GO:0020037,GO:0055114	product=Cytochrome P450 82A3	uniprot_id=O49858
831	_ptg000010l_002109	1	936.45211	1.583904112	0.335905143	4.715331525	2.41E-06	5.95E-05	Parent=_ptg000010l_002109	Dbxref=CDD:cd05904,Gene3D:G3DSA:3.30.300.30,Gene3D:G3DSA:3.40.50.12780,InterPro:IPR020845,InterPro:IPR025110,InterPro:IPR000873,InterPro:IPR042099,PANTHER:PTHR24096,PANTHER:PTHR24096:SF251,Pfam:PF13193,Pfam:PF00501,ProSitePatterns:PS00455,SUPERFAMILY:SSF56801	Name=4CLL9	Ontology_term=GO:0003824	product=4-coumarate--CoA ligase-like 9	uniprot_id=Q84P23
832	_ptg000010l_000313	1	353.5958115	1.661998674	0.352520705	4.714612935	2.42E-06	5.96E-05	Parent=_ptg000010l_000313	Dbxref=Gene3D:G3DSA:1.50.10.10,InterPro:IPR012341,InterPro:IPR024746,InterPro:IPR008928,KEGG:00052+3.2.1.26,KEGG:00500+3.2.1.26,PANTHER:PTHR31916:SF45,PANTHER:PTHR31916,Pfam:PF12899,SUPERFAMILY:SSF48208	Name=CINV2	Ontology_term=GO:0003824,GO:0033926	product=Alkaline/neutral invertase CINV2	uniprot_id=Q67XD9
833	_ptg000010l_001119	0	173.673421	1.965666457	0.416909727	4.714849119	2.42E-06	5.96E-05	Parent=_ptg000010l_001119	Dbxref=PANTHER:PTHR37222	product=hypothetical protein
834	_ptg000010l_002661	4	140.8272168	-2.614414408	0.554699113	-4.713211808	2.44E-06	5.99E-05	Parent=_ptg000010l_002661	Dbxref=CDD:cd07840,Coils:Coil,Gene3D:G3DSA:1.10.510.10,Gene3D:G3DSA:3.30.200.20,InterPro:IPR000719,InterPro:IPR008271,InterPro:IPR011009,InterPro:IPR017441,MobiDBLite:mobidb-lite,PANTHER:PTHR24056,PANTHER:PTHR24056:SF423,Pfam:PF00069,ProSitePatterns:PS00108,ProSitePatterns:PS00107,SMART:SM00220,SUPERFAMILY:SSF56112	Name=At1g09600	Ontology_term=GO:0004672,GO:0005524,GO:0006468	product=Probable serine/threonine-protein kinase At1g09600	uniprot_id=F4I114
835	_ptg000018l_000989	4	649.8876326	2.374529807	0.504191029	4.709583612	2.48E-06	6.09E-05	Parent=_ptg000018l_000989	Dbxref=CDD:cd10017,Gene3D:G3DSA:2.40.330.10,InterPro:IPR003340,InterPro:IPR015300,MobiDBLite:mobidb-lite,PANTHER:PTHR31140:SF75,PANTHER:PTHR31140,Pfam:PF02362,ProSiteProfiles:PS50863,SMART:SM01019,SUPERFAMILY:SSF101936	Name=At5g06250	Ontology_term=GO:0003677	product=B3 domain-containing protein At5g06250	uniprot_id=Q9FNI3
836	_ptg000027l_001088	1	658.2891253	-2.448386536	0.519873454	-4.709581758	2.48E-06	6.09E-05	Parent=_ptg000027l_001088	Dbxref=CDD:cd16664,Gene3D:G3DSA:1.25.10.10,Gene3D:G3DSA:3.30.40.10,InterPro:IPR011989,InterPro:IPR003613,InterPro:IPR000225,InterPro:IPR016024,InterPro:IPR013083,MetaCyc:PWY-7511,PANTHER:PTHR23315,PANTHER:PTHR23315:SF116,Pfam:PF04564,Pfam:PF00514,ProSiteProfiles:PS50176,ProSiteProfiles:PS51698,SMART:SM00504,SMART:SM00185,SUPERFAMILY:SSF48371,SUPERFAMILY:SSF57850	Name=PUB18	Ontology_term=GO:0004842,GO:0016567,GO:0005515	product=U-box domain-containing protein 18	uniprot_id=Q9XIJ5
837	_ptg000001l_000395	0	212.2301446	-3.498837233	0.742985555	-4.70915916	2.49E-06	6.09E-05	Parent=_ptg000001l_000395	Dbxref=Gene3D:G3DSA:3.40.50.150,InterPro:IPR007213,InterPro:IPR029063,InterPro:IPR011610,PANTHER:PTHR43619,PANTHER:PTHR43619:SF4,Pfam:PF04072,SUPERFAMILY:SSF53335,TIGRFAM:TIGR00027	Name=BCG_0775c	Ontology_term=GO:0008168,GO:0032259	product=Putative S-adenosyl-L-methionine-dependent methyltransferase BCG_0775c	uniprot_id=A1KGK6
838	_ptg000023l_000544	0	273.2255046	-1.812629501	0.384953216	-4.708700757	2.49E-06	6.10E-05	Parent=_ptg000023l_000544	Dbxref=InterPro:IPR016621,PANTHER:PTHR35732,Pfam:PF12646	product=hypothetical protein
839	_ptg000018l_000020	4	73.58111878	3.366163238	0.715418642	4.705165672	2.54E-06	6.20E-05	Parent=_ptg000018l_000020	Dbxref=Gene3D:G3DSA:1.50.40.10,InterPro:IPR018108,InterPro:IPR002067,InterPro:IPR002113,InterPro:IPR023395,PANTHER:PTHR45635,PANTHER:PTHR45635:SF15,PRINTS:PR00926,PRINTS:PR00927,Pfam:PF00153,ProSiteProfiles:PS50920,SUPERFAMILY:SSF103506	Name=ANT	Ontology_term=GO:0005347,GO:0055085,GO:0005743,GO:0022857	product=ADP%2CATP carrier protein%2C mitochondrial	uniprot_id=P25083
840	_ptg000006l_001569	1	1440.993796	1.549969761	0.329979672	4.697167405	2.64E-06	6.44E-05	Parent=_ptg000006l_001569	Dbxref=Coils:Coil,InterPro:IPR004853,MobiDBLite:mobidb-lite,PANTHER:PTHR11132:SF355,PANTHER:PTHR11132,Pfam:PF03151	Name=At4g32390	product=Probable sugar phosphate/phosphate translocator At4g32390	uniprot_id=Q9SUV2
841	_ptg000009l_000690	4	5137.155239	2.061025851	0.439016176	4.694646724	2.67E-06	6.51E-05	Parent=_ptg000009l_000690	Dbxref=Coils:Coil,Gene3D:G3DSA:3.40.50.150,Gene3D:G3DSA:1.10.1200.270,InterPro:IPR029063,InterPro:IPR042086,InterPro:IPR005299,PANTHER:PTHR31009:SF84,PANTHER:PTHR31009,Pfam:PF03492,SUPERFAMILY:SSF53335	Name=BSMT3	Ontology_term=GO:0008168	product=S-adenosyl-L-methionine:benzoic acid/salicylic acid carboxyl methyltransferase 3	uniprot_id=A4ZDG8
842	_ptg000029l_000301	4	628.412939	2.502917838	0.533425695	4.69215837	2.70E-06	6.58E-05	Parent=_ptg000029l_000301	Dbxref=CDD:cd10747,CDD:cd06257,Coils:Coil,Gene3D:G3DSA:2.60.260.20,Gene3D:G3DSA:1.10.287.110,InterPro:IPR008971,InterPro:IPR002939,InterPro:IPR001623,InterPro:IPR018253,InterPro:IPR036869,PANTHER:PTHR43888,PANTHER:PTHR43888:SF14,PRINTS:PR00625,Pfam:PF01556,Pfam:PF00226,ProSitePatterns:PS00636,ProSiteProfiles:PS50076,SMART:SM00271,SUPERFAMILY:SSF49493,SUPERFAMILY:SSF46565	Name=ERDJ3B	Ontology_term=GO:0006457,GO:0051082	product=DnaJ protein ERDJ3B	uniprot_id=Q9LZK5
843	_ptg000018l_000893	4	2846.745936	1.81969878	0.387851551	4.691740371	2.71E-06	6.59E-05	Parent=_ptg000018l_000893	Dbxref=CDD:cd18079,Gene3D:G3DSA:3.30.300.10,Hamap:MF_00086,InterPro:IPR002133,InterPro:IPR022636,InterPro:IPR022631,InterPro:IPR022628,InterPro:IPR022629,InterPro:IPR022630,KEGG:00270+2.5.1.6,MetaCyc:PWY-5041,MetaCyc:PWY-5912,PANTHER:PTHR11964:SF48,PANTHER:PTHR11964,PIRSF:PIRSF000497,Pfam:PF00438,Pfam:PF02772,Pfam:PF02773,ProSitePatterns:PS00376,ProSitePatterns:PS00377,Reactome:R-HSA-156581,SUPER…	Name=SAM3	Ontology_term=GO:0004478,GO:0005524,GO:0006556	product=S-adenosylmethionine synthase 3	uniprot_id=P43282
844	_ptg000010l_000659	4	3939.350405	-1.864659828	0.397693677	-4.688683613	2.75E-06	6.68E-05	Parent=_ptg000010l_000659	Dbxref=Gene3D:G3DSA:3.30.70.100,InterPro:IPR006121,InterPro:IPR036163,MobiDBLite:mobidb-lite,PANTHER:PTHR45811,PANTHER:PTHR45811:SF5,Pfam:PF00403,SUPERFAMILY:SSF55008	Name=HIPP39	Ontology_term=GO:0030001,GO:0046872	product=Heavy metal-associated isoprenylated plant protein 39	uniprot_id=O03982
845	_ptg000006l_001651	0	135.018145	-2.009276485	0.428748268	-4.686378084	2.78E-06	6.75E-05	Parent=_ptg000006l_001651	product=hypothetical protein
846	_ptg000004l_000726	4	1636.510898	-1.859347776	0.396795267	-4.685912188	2.79E-06	6.75E-05	Parent=_ptg000004l_000726	Dbxref=CDD:cd00200,Gene3D:G3DSA:2.130.10.10,InterPro:IPR019775,InterPro:IPR020472,InterPro:IPR001680,InterPro:IPR000719,InterPro:IPR036322,InterPro:IPR015943,InterPro:IPR017986,InterPro:IPR011009,MobiDBLite:mobidb-lite,PANTHER:PTHR44218,PANTHER:PTHR44218:SF5,PRINTS:PR00320,Pfam:PF00400,ProSitePatterns:PS00678,ProSiteProfiles:PS50082,ProSiteProfiles:PS50011,ProSiteProfiles:PS50294,SMART:SM00320,SU…	Name=SPA3	Ontology_term=GO:0005515,GO:0004672,GO:0005524,GO:0006468	product=Protein SPA1-RELATED 3	uniprot_id=Q9LJR3
847	_ptg000006l_000779	0	3029.57463	-1.539350766	0.328768361	-4.682174287	2.84E-06	6.87E-05	Parent=_ptg000006l_000779	Dbxref=Coils:Coil,InterPro:IPR018922,PANTHER:PTHR36900,Pfam:PF10664	Name=ndhM	Ontology_term=GO:0016655,GO:0055114	product=NAD(P)H-quinone oxidoreductase subunit M%2C chloroplastic	uniprot_id=A9PJQ8
848	_ptg000038l_000865	1	570.5416761	-2.000800133	0.427397757	-4.681353839	2.85E-06	6.89E-05	Parent=_ptg000038l_000865	Dbxref=CDD:cd00010,Gene3D:G3DSA:1.10.110.10,InterPro:IPR043325,InterPro:IPR016140,InterPro:IPR036312,InterPro:IPR000528,PANTHER:PTHR33044,PANTHER:PTHR33044:SF125,PRINTS:PR00382,Pfam:PF14368,SMART:SM00499,SUPERFAMILY:SSF47699	Name=LTPG31	Ontology_term=GO:0006869,GO:0008289	product=Non-specific lipid transfer protein GPI-anchored 31	uniprot_id=Q8VYI9
849	_ptg000001l_001144	2	169.720236	1.966504744	0.420118506	4.680833419	2.86E-06	6.89E-05	Parent=_ptg000001l_001144	Dbxref=Gene3D:G3DSA:1.25.40.10,InterPro:IPR002885,InterPro:IPR011990,MobiDBLite:mobidb-lite,PANTHER:PTHR46128,Pfam:PF12854,Pfam:PF01535,Pfam:PF13041,ProSiteProfiles:PS51375,TIGRFAM:TIGR00756	Name=At4g01400	Ontology_term=GO:0005515	product=Pentatricopeptide repeat-containing protein At4g01400%2C mitochondrial	uniprot_id=Q8LDU5
850	_ptg000010l_000976	4	360.3502162	-1.701776742	0.363551821	-4.680974326	2.86E-06	6.89E-05	Parent=_ptg000010l_000976	Dbxref=CDD:cd05327,Gene3D:G3DSA:3.40.50.720,InterPro:IPR036291,InterPro:IPR002347,PANTHER:PTHR24320:SF198,PANTHER:PTHR24320,PRINTS:PR00081,Pfam:PF00106,SUPERFAMILY:SSF51735	Name=TIC32B	product=Short-chain dehydrogenase TIC 32 B%2C chloroplastic	uniprot_id=A0A078ISJ6
851	_ptg000014l_000586	4	261.2435233	-2.141169146	0.457505417	-4.680095726	2.87E-06	6.91E-05	Parent=_ptg000014l_000586	Dbxref=InterPro:IPR003676,PANTHER:PTHR31374,PANTHER:PTHR31374:SF145,Pfam:PF02519	Name=SAUR32	Ontology_term=GO:0009733	product=Auxin-responsive protein SAUR32	uniprot_id=Q9ZUZ3
852	_ptg000025l_000332	3	58.47465681	3.113859539	0.665381442	4.679811223	2.87E-06	6.91E-05	Parent=_ptg000025l_000332	Dbxref=CDD:cd00519,Gene3D:G3DSA:3.40.50.1820,InterPro:IPR029058,InterPro:IPR002921,PANTHER:PTHR46086,PANTHER:PTHR46086:SF11,Pfam:PF01764,Reactome:R-HSA-426048,SUPERFAMILY:SSF53474	Name=OBL1	Ontology_term=GO:0006629	product=Triacylglycerol lipase OBL1	uniprot_id=F4JFU8
853	_ptg000025l_000846	4	309.0124132	2.899553022	0.619688334	4.679050525	2.88E-06	6.93E-05	Parent=_ptg000025l_000846	Dbxref=Gene3D:G3DSA:3.90.550.10,InterPro:IPR029044,InterPro:IPR002495,PANTHER:PTHR13778,PANTHER:PTHR13778:SF45,Pfam:PF01501,SUPERFAMILY:SSF53448	Name=GATL2	Ontology_term=GO:0016757	product=Probable galacturonosyltransferase-like 2	uniprot_id=Q9S7G2
854	_ptg000020l_000980	4	100.2008723	2.423140724	0.517922213	4.678580416	2.89E-06	6.93E-05	Parent=_ptg000020l_000980	Dbxref=CDD:cd01098,CDD:cd14066,CDD:cd00028,Gene3D:G3DSA:1.10.510.10,Gene3D:G3DSA:3.30.200.20,Gene3D:G3DSA:2.90.10.10,InterPro:IPR022126,InterPro:IPR008271,InterPro:IPR001480,InterPro:IPR036426,InterPro:IPR000858,InterPro:IPR011009,InterPro:IPR021820,InterPro:IPR017441,InterPro:IPR000719,InterPro:IPR024171,InterPro:IPR001245,InterPro:IPR003609,KEGG:04150+2.7.11.1,KEGG:04151+2.7.11.1,KEGG:04714+2.7…	Name=SD18	Ontology_term=GO:0004674,GO:0004672,GO:0006468,GO:0048544,GO:0005524	product=Receptor-like serine/threonine-protein kinase SD1-8	uniprot_id=O81905
855	_ptg000014l_000620	1	1499.339883	1.683154317	0.360216373	4.672620239	2.97E-06	7.13E-05	Parent=_ptg000014l_000620	Dbxref=Coils:Coil,InterPro:IPR027329,MobiDBLite:mobidb-lite,PANTHER:PTHR46372,PANTHER:PTHR46372:SF7,Pfam:PF06886,Reactome:R-HSA-6804756,Reactome:R-HSA-8854518	Name=WDL2	product=Protein WVD2-like 2	uniprot_id=Q9ASW8
856	_ptg000016l_000440	1	301.0219675	-2.53470146	0.542779078	-4.669858442	3.01E-06	7.22E-05	Parent=_ptg000016l_000440	Dbxref=MobiDBLite:mobidb-lite,PANTHER:PTHR35318:SF8,PANTHER:PTHR35318	product=hypothetical protein
857	_ptg000003l_000428	3	3843.209736	1.620454309	0.347265018	4.66633327	3.07E-06	7.34E-05	Parent=_ptg000003l_000428	Dbxref=Gene3D:G3DSA:3.90.1150.10,Gene3D:G3DSA:3.40.640.10,InterPro:IPR001597,InterPro:IPR015422,InterPro:IPR015421,InterPro:IPR023603,InterPro:IPR015424,PANTHER:PTHR10289:SF6,PANTHER:PTHR10289,Pfam:PF01212,Reactome:R-HSA-6783984,SUPERFAMILY:SSF53383	Name=THA1	Ontology_term=GO:0006520,GO:0016829,GO:0003824	product=Low-specificity L-threonine aldolase 1	uniprot_id=Q8RXU4
858	_ptg000003l_001003	1	1332.852315	1.545431197	0.331296925	4.664791852	3.09E-06	7.37E-05	Parent=_ptg000003l_001003	Dbxref=Gene3D:G3DSA:1.10.1040.10,Gene3D:G3DSA:3.40.50.720,Gene3D:G3DSA:1.20.5.320,InterPro:IPR006113,InterPro:IPR006183,InterPro:IPR013328,InterPro:IPR036291,InterPro:IPR006114,InterPro:IPR008927,InterPro:IPR006115,KEGG:00030+1.1.1.44,KEGG:00480+1.1.1.44,PANTHER:PTHR11811:SF53,PANTHER:PTHR11811,PIRSF:PIRSF000109,PRINTS:PR00076,Pfam:PF03446,Pfam:PF00393,Reactome:R-HSA-71336,SMART:SM01350,SUPERFAMI…	Name=PGD2	Ontology_term=GO:0004616,GO:0006098,GO:0055114,GO:0016491,GO:0050661	product=6-phosphogluconate dehydrogenase%2C decarboxylating 2	uniprot_id=Q9FWA3
859	_ptg000025l_001003	4	777.3074849	2.302560291	0.49358386	4.66498295	3.09E-06	7.37E-05	Parent=_ptg000025l_001003	Dbxref=Gene3D:G3DSA:3.30.200.20,Gene3D:G3DSA:1.10.510.10,InterPro:IPR017441,InterPro:IPR000719,InterPro:IPR032872,InterPro:IPR008271,InterPro:IPR025287,InterPro:IPR011009,KEGG:04150+2.7.11.1,KEGG:04151+2.7.11.1,KEGG:04714+2.7.11.1,KEGG:04926+2.7.11.1,KEGG:05163+2.7.11.1,KEGG:05165+2.7.11.1,KEGG:05170+2.7.11.1,PANTHER:PTHR46008,PANTHER:PTHR46008:SF11,Pfam:PF00069,Pfam:PF14380,Pfam:PF13947,ProSiteP…	Name=LRK10L-1.3	Ontology_term=GO:0005524,GO:0004672,GO:0006468,GO:0030247	product=LEAF RUST 10 DISEASE-RESISTANCE LOCUS RECEPTOR-LIKE PROTEIN KINASE-like 1.3	uniprot_id=Q8VYG0
860	_ptg000006l_002228	4	48.11602093	6.474883968	1.38814076	4.664428966	3.09E-06	7.38E-05	Parent=_ptg000006l_002228	Dbxref=CDD:cd13132,InterPro:IPR002528,PANTHER:PTHR11206:SF336,PANTHER:PTHR11206,Pfam:PF01554,Reactome:R-HSA-425366,TIGRFAM:TIGR00797	Name=DTX49	Ontology_term=GO:0015297,GO:0016020,GO:0042910,GO:0055085	product=Protein DETOXIFICATION 49	uniprot_id=O82752
861	_ptg000038l_000328	3	3210.797274	2.777300105	0.595808014	4.661401056	3.14E-06	7.48E-05	Parent=_ptg000038l_000328	Dbxref=Gene3D:G3DSA:1.10.630.10,InterPro:IPR036396,InterPro:IPR002403,InterPro:IPR001128,PANTHER:PTHR24286,PANTHER:PTHR24286:SF253,PRINTS:PR00465,Pfam:PF00067,SUPERFAMILY:SSF48264	Name=DES	Ontology_term=GO:0005506,GO:0016705,GO:0020037,GO:0055114,GO:0004497	product=9-divinyl ether synthase	uniprot_id=Q0PHS9
862	_ptg000016l_000242	4	240.1895031	-2.479455111	0.532224562	-4.658663441	3.18E-06	7.57E-05	Parent=_ptg000016l_000242	Dbxref=InterPro:IPR025846,InterPro:IPR026057,InterPro:IPR029962,PANTHER:PTHR32285,PANTHER:PTHR32285:SF153,Pfam:PF14416,Pfam:PF13839	Name=TBL41	product=Protein trichome birefringence-like 41	uniprot_id=F4IWA8
863	_ptg000006l_002034	4	3114.064668	1.964014615	0.421984214	4.654237177	3.25E-06	7.73E-05	Parent=_ptg000006l_002034	Dbxref=CDD:cd07505,Gene3D:G3DSA:3.40.50.1000,Gene3D:G3DSA:1.10.150.240,InterPro:IPR023214,InterPro:IPR023198,InterPro:IPR036412,InterPro:IPR041492,InterPro:IPR006439,PANTHER:PTHR46193:SF13,PANTHER:PTHR46193,PRINTS:PR00413,Pfam:PF13419,SFLD:SFLDG01129,SFLD:SFLDG01135,SUPERFAMILY:SSF56784,TIGRFAM:TIGR01509	Name=SGPP	Ontology_term=GO:0016787	product=Haloacid dehalogenase-like hydrolase domain-containing protein Sgpp	uniprot_id=Q9ZVJ5
864	_ptg000007l_000598	4	1349.101964	1.846207506	0.396891823	4.651664259	3.29E-06	7.80E-05	Parent=_ptg000007l_000598	Dbxref=CDD:cd18079,Gene3D:G3DSA:3.30.300.10,Hamap:MF_00086,InterPro:IPR022631,InterPro:IPR022628,InterPro:IPR002133,InterPro:IPR022636,InterPro:IPR022630,InterPro:IPR022629,KEGG:00270+2.5.1.6,MetaCyc:PWY-5041,MetaCyc:PWY-5912,PANTHER:PTHR11964:SF48,PANTHER:PTHR11964,PIRSF:PIRSF000497,Pfam:PF00438,Pfam:PF02773,Pfam:PF02772,ProSitePatterns:PS00376,ProSitePatterns:PS00377,Reactome:R-HSA-156581,SUPER…	Name=SAM3	Ontology_term=GO:0004478,GO:0006556,GO:0005524	product=S-adenosylmethionine synthase 3	uniprot_id=P43282
865	_ptg000010l_002577	4	314.278704	2.888554227	0.620925165	4.652016683	3.29E-06	7.80E-05	Parent=_ptg000010l_002577	Dbxref=InterPro:IPR006461,MobiDBLite:mobidb-lite,PANTHER:PTHR15907:SF126,PANTHER:PTHR15907,Pfam:PF04749,TIGRFAM:TIGR01571	Name=PCR8	product=Protein PLANT CADMIUM RESISTANCE 8	uniprot_id=Q9M815
866	_ptg000018l_001844	1	387.4959821	-1.852999032	0.398339687	-4.651806218	3.29E-06	7.80E-05	Parent=_ptg000018l_001844	Dbxref=InterPro:IPR021855,MobiDBLite:mobidb-lite,PANTHER:PTHR34575:SF1,PANTHER:PTHR34575,Pfam:PF11947	Name=PAM68	product=Protein PAM68%2C chloroplastic	uniprot_id=O49668
867	_ptg000020l_001605	0	2430.870979	-1.896992001	0.407918736	-4.650416455	3.31E-06	7.83E-05	Parent=_ptg000020l_001605	Dbxref=Gene3D:G3DSA:3.30.70.1860,InterPro:IPR019616,InterPro:IPR038409,PANTHER:PTHR35319,Pfam:PF10674	Name=slr1780	product=Ycf54-like protein	uniprot_id=P72777
868	_ptg000003l_000590	1	553.7801542	1.801552823	0.387521012	4.648916485	3.34E-06	7.88E-05	Parent=_ptg000003l_000590	Dbxref=PANTHER:PTHR34960	product=hypothetical protein
869	_ptg000025l_001137	1	102.8989912	2.149416015	0.462432112	4.648068249	3.35E-06	7.90E-05	Parent=_ptg000025l_001137	Dbxref=Gene3D:G3DSA:3.80.10.10,InterPro:IPR001611,InterPro:IPR025875,InterPro:IPR032675,InterPro:IPR003591,PANTHER:PTHR27000:SF527,PANTHER:PTHR27000,PRINTS:PR00019,Pfam:PF12799,Pfam:PF13855,Pfam:PF00560,ProSiteProfiles:PS51450,SMART:SM00369,SUPERFAMILY:SSF52058	Name=TMM	Ontology_term=GO:0005515	product=Protein TOO MANY MOUTHS	uniprot_id=Q9SSD1
870	_ptg000008l_000598	4	899.6073259	1.626211002	0.349931689	4.647224161	3.36E-06	7.93E-05	Parent=_ptg000008l_000598	Dbxref=InterPro:IPR007877,MobiDBLite:mobidb-lite,PANTHER:PTHR31210:SF51,PANTHER:PTHR31210,Pfam:PF05212	product=hypothetical protein
871	_ptg000006l_001929	1	1632.66949	1.541844136	0.331805843	4.646826357	3.37E-06	7.93E-05	Parent=_ptg000006l_001929	Dbxref=InterPro:IPR005069,PANTHER:PTHR46936,PANTHER:PTHR46936:SF2,Pfam:PF03407	Name=XEG113	product=Arabinosyltransferase XEG113	uniprot_id=Q8VXZ5
872	_ptg000020l_000695	0	3136.882937	1.447568239	0.311843145	4.641975496	3.45E-06	8.11E-05	Parent=_ptg000020l_000695	Dbxref=PANTHER:PTHR35107,PANTHER:PTHR35107:SF2	product=hypothetical protein
873	_ptg000014l_000152	4	2603.915051	-1.765907605	0.380716708	-4.638376958	3.51E-06	8.25E-05	Parent=_ptg000014l_000152	Dbxref=Gene3D:G3DSA:1.20.120.1810,Gene3D:G3DSA:1.10.10.10,InterPro:IPR007624,InterPro:IPR014284,InterPro:IPR007630,InterPro:IPR000943,InterPro:IPR036388,InterPro:IPR013324,InterPro:IPR013325,InterPro:IPR007627,PANTHER:PTHR30603,PANTHER:PTHR30603:SF49,PRINTS:PR00046,Pfam:PF04539,Pfam:PF04545,Pfam:PF04542,ProSitePatterns:PS00715,SUPERFAMILY:SSF88659,SUPERFAMILY:SSF88946,TIGRFAM:TIGR02937	Name=SIGA	Ontology_term=GO:0003700,GO:0006352,GO:0006355	product=RNA polymerase sigma factor sigA	uniprot_id=O24629
874	_ptg000001l_000770	4	119.6542814	-3.632190161	0.783177218	-4.63776279	3.52E-06	8.26E-05	Parent=_ptg000001l_000770	Dbxref=Gene3D:G3DSA:3.30.160.60,InterPro:IPR013087,InterPro:IPR036236,PANTHER:PTHR26374:SF355,PANTHER:PTHR26374,Pfam:PF13912,ProSitePatterns:PS00028,ProSiteProfiles:PS50157,SMART:SM00355,SUPERFAMILY:SSF57667	Name=ZAT11	product=Zinc finger protein ZAT11	uniprot_id=Q9SLD4
875	_ptg000020l_000092	0	858.5628383	-1.385338718	0.298738599	-4.637294024	3.53E-06	8.27E-05	Parent=_ptg000020l_000092	Dbxref=Gene3D:G3DSA:3.30.428.10,InterPro:IPR036265,InterPro:IPR001310,InterPro:IPR011146,PANTHER:PTHR47670,PRINTS:PR00332,Pfam:PF01230,ProSiteProfiles:PS51084,SUPERFAMILY:SSF54197	Name=HINT3	Ontology_term=GO:0003824	product=Adenylylsulfatase HINT3	uniprot_id=F4K1R2
876	_ptg000006l_000304	1	243.070497	1.78256973	0.384423441	4.63699541	3.54E-06	8.27E-05	Parent=_ptg000006l_000304	Dbxref=CDD:cd00167,Gene3D:G3DSA:1.10.10.60,InterPro:IPR009057,InterPro:IPR017877,InterPro:IPR001005,MobiDBLite:mobidb-lite,PANTHER:PTHR43999:SF3,PANTHER:PTHR43999,ProSiteProfiles:PS50090,SMART:SM00717,SUPERFAMILY:SSF46689	Name=MAMYB	product=Transcription factor MAMYB	uniprot_id=Q9ASQ2
877	_ptg000008l_000716	1	562.0698114	1.983896558	0.427894663	4.636413419	3.55E-06	8.29E-05	Parent=_ptg000008l_000716	Dbxref=CDD:cd14066,Gene3D:G3DSA:3.30.200.20,Gene3D:G3DSA:3.80.10.10,Gene3D:G3DSA:1.10.510.10,InterPro:IPR011009,InterPro:IPR000719,InterPro:IPR013210,InterPro:IPR001611,InterPro:IPR032675,MobiDBLite:mobidb-lite,PANTHER:PTHR27008,PANTHER:PTHR27008:SF150,Pfam:PF08263,Pfam:PF13855,Pfam:PF00069,ProSiteProfiles:PS50011,SUPERFAMILY:SSF56112,SUPERFAMILY:SSF52058	Name=SRF8	Ontology_term=GO:0004672,GO:0005524,GO:0006468,GO:0005515	product=Protein STRUBBELIG-RECEPTOR FAMILY 8	uniprot_id=Q6R2J8
878	_ptg000003l_001033	1	926.9953002	1.415335309	0.305558285	4.631965082	3.62E-06	8.46E-05	Parent=_ptg000003l_001033	Dbxref=CDD:cd00839,Gene3D:G3DSA:2.60.40.380,Gene3D:G3DSA:3.60.21.10,InterPro:IPR025733,InterPro:IPR008963,InterPro:IPR004843,InterPro:IPR041792,InterPro:IPR015914,InterPro:IPR029052,PANTHER:PTHR45778:SF11,PANTHER:PTHR45778,Pfam:PF14008,Pfam:PF00149,Pfam:PF16656,SUPERFAMILY:SSF56300,SUPERFAMILY:SSF49363	Name=PAP2	Ontology_term=GO:0003993,GO:0046872,GO:0016787	product=Probable inactive purple acid phosphatase 2	uniprot_id=Q9LMG7
879	_ptg000010l_000587	1	598.111215	-1.910797235	0.413089994	-4.625619749	3.73E-06	8.71E-05	Parent=_ptg000010l_000587	Dbxref=CDD:cd14726,InterPro:IPR002816,PANTHER:PTHR21530:SF6,PANTHER:PTHR21530,Pfam:PF01963	Name=Trabd	product=TraB domain-containing protein	uniprot_id=Q99JY4
880	_ptg000009l_000623	0	10697.39181	-1.413178166	0.305560311	-4.62487475	3.75E-06	8.73E-05	Parent=_ptg000009l_000623	Dbxref=InterPro:IPR037497,PANTHER:PTHR35709:SF2,PANTHER:PTHR35709	Name=PGR5	Ontology_term=GO:0009644,GO:0009773	product=Protein PROTON GRADIENT REGULATION 5%2C chloroplastic	uniprot_id=Q9SL05
881	_ptg000018l_000665	1	110.5221268	-2.708069111	0.585813198	-4.622751962	3.79E-06	8.81E-05	Parent=_ptg000018l_000665	Dbxref=Coils:Coil,InterPro:IPR025422,PANTHER:PTHR46354:SF17,PANTHER:PTHR46354,Pfam:PF14144,ProSiteProfiles:PS51806	Name=ZW2	Ontology_term=GO:0006351,GO:0043565	product=Protein ZW2	uniprot_id=Q9SLV1
882	_ptg000020l_001003	2	44.21404381	4.412689075	0.955228022	4.619513847	3.85E-06	8.94E-05	Parent=_ptg000020l_001003	Dbxref=CDD:cd03784,Gene3D:G3DSA:3.40.50.2000,InterPro:IPR035595,InterPro:IPR002213,PANTHER:PTHR11926,Pfam:PF00201,ProSitePatterns:PS00375,Reactome:R-HSA-156588,SUPERFAMILY:SSF53756	Name=ZOX1	Ontology_term=GO:0008194	product=Zeatin O-xylosyltransferase	uniprot_id=P56725
883	_ptg000007l_000370	1	2264.714067	1.807589106	0.391360246	4.618734593	3.86E-06	8.96E-05	Parent=_ptg000007l_000370	Dbxref=CDD:cd02125,CDD:cd00054,Gene3D:G3DSA:3.40.30.10,Gene3D:G3DSA:3.50.30.30,Gene3D:G3DSA:2.10.25.10,InterPro:IPR036249,InterPro:IPR001881,InterPro:IPR018097,InterPro:IPR003137,PANTHER:PTHR22765:SF217,PANTHER:PTHR22765,Pfam:PF02225,ProSitePatterns:PS01187,ProSiteProfiles:PS51257,SMART:SM00179,SUPERFAMILY:SSF52025	Name=VSR1	Ontology_term=GO:0005509	product=Vacuolar-sorting receptor 1	uniprot_id=P93026
884	_ptg000016l_000006	1	2257.993085	1.344064961	0.291112206	4.616999679	3.89E-06	9.03E-05	Parent=_ptg000016l_000006	Dbxref=CDD:cd05369,Gene3D:G3DSA:3.40.50.720,InterPro:IPR002347,InterPro:IPR036291,MobiDBLite:mobidb-lite,PANTHER:PTHR43296:SF5,PANTHER:PTHR43296,PRINTS:PR00081,PRINTS:PR00080,Pfam:PF13561,SMART:SM00822,SUPERFAMILY:SSF51735	Name=At3g12800	product=Peroxisomal 2%2C4-dienoyl-CoA reductase [(3E)-enoyl-CoA-producing]	uniprot_id=Q9LTV6
885	_ptg000016l_000124	0	146.4785476	-2.803809067	0.607678434	-4.613968357	3.95E-06	9.15E-05	Parent=_ptg000016l_000124	Dbxref=InterPro:IPR019547,Pfam:PF10520	Name=FAD4	product=Fatty acid desaturase 4%2C chloroplastic	uniprot_id=Q9SZ42
886	_ptg000016l_001936	4	139.9884645	-1.845065853	0.400762828	-4.603884703	4.15E-06	9.60E-05	Parent=_ptg000016l_001936	Dbxref=Gene3D:G3DSA:1.25.40.10,InterPro:IPR002885,InterPro:IPR011990,PANTHER:PTHR45717,PANTHER:PTHR45717:SF27,Pfam:PF01535,Pfam:PF13041,ProSiteProfiles:PS51375,SUPERFAMILY:SSF48452,TIGRFAM:TIGR00756	Name=At2g20710	Ontology_term=GO:0005515	product=Pentatricopeptide repeat-containing protein At2g20710%2C mitochondrial	uniprot_id=Q9SKU6
887	_ptg000003l_000055	1	730.6911591	-1.588109505	0.34496887	-4.603631353	4.15E-06	9.60E-05	Parent=_ptg000003l_000055	Dbxref=Gene3D:G3DSA:2.120.10.80,InterPro:IPR036047,InterPro:IPR001810,InterPro:IPR015915,InterPro:IPR006652,PANTHER:PTHR46344,PANTHER:PTHR46344:SF1,Pfam:PF00646,Pfam:PF01344,SMART:SM00612,SUPERFAMILY:SSF81383,SUPERFAMILY:SSF117281	Name=At1g67480	Ontology_term=GO:0005515	product=F-box/kelch-repeat protein At1g67480	uniprot_id=Q9CAG8
888	_ptg000001l_001894	4	45.70476017	4.627487911	1.005390121	4.602678915	4.17E-06	9.63E-05	Parent=_ptg000001l_001894	Dbxref=CDD:cd00083,Coils:Coil,Gene3D:G3DSA:4.10.280.10,InterPro:IPR011598,InterPro:IPR036638,MobiDBLite:mobidb-lite,PANTHER:PTHR11969,PANTHER:PTHR11969:SF26,Pfam:PF00010,ProSiteProfiles:PS50888,SMART:SM00353,SUPERFAMILY:SSF47459	Name=BHLH96	Ontology_term=GO:0046983	product=Transcription factor bHLH96	uniprot_id=Q9C7T4
889	_ptg000010l_001026	0	1163.173075	1.465562818	0.318429851	4.602466797	4.18E-06	9.63E-05	Parent=_ptg000010l_001026	Dbxref=Gene3D:G3DSA:3.40.50.1820,InterPro:IPR029058,InterPro:IPR007751,InterPro:IPR022122,PANTHER:PTHR12482,PANTHER:PTHR12482:SF47,Pfam:PF05057,Pfam:PF12394,SUPERFAMILY:SSF53474	Name=fam135b	product=Protein FAM135B	uniprot_id=Q641I1
890	_ptg000010l_000425	4	37.07843292	-4.41758077	0.959982401	-4.601730998	4.19E-06	9.65E-05	Parent=_ptg000010l_000425	Dbxref=Gene3D:G3DSA:1.20.1260.60,InterPro:IPR005061,InterPro:IPR042277,MobiDBLite:mobidb-lite,PANTHER:PTHR12161,PANTHER:PTHR12161:SF47,Pfam:PF03398,Reactome:R-HSA-6798695	Name=DDB_G0289029	Ontology_term=GO:0015031	product=IST1-like protein	uniprot_id=Q54I39
891	_ptg000007l_000875	1	937.1571255	-1.958598227	0.425690979	-4.600985984	4.20E-06	9.68E-05	Parent=_ptg000007l_000875	Dbxref=Coils:Coil,InterPro:IPR039614,InterPro:IPR033343,InterPro:IPR019448,MobiDBLite:mobidb-lite,PANTHER:PTHR33414,PANTHER:PTHR33414:SF2,Pfam:PF10358,ProSiteProfiles:PS51840	Name=PMI1	Ontology_term=GO:0009902	product=Protein PLASTID MOVEMENT IMPAIRED 1	uniprot_id=Q9C8E6
892	_ptg000016l_001999	1	82.67515252	2.572687948	0.559251271	4.600236207	4.22E-06	9.70E-05	Parent=_ptg000016l_001999	Dbxref=CDD:cd00693,Gene3D:G3DSA:1.10.420.10,Gene3D:G3DSA:1.10.520.10,InterPro:IPR002016,InterPro:IPR019793,InterPro:IPR010255,InterPro:IPR000823,InterPro:IPR033905,InterPro:IPR019794,KEGG:00940+1.11.1.7,MetaCyc:PWY-5461,MetaCyc:PWY-5466,MetaCyc:PWY-5469,MetaCyc:PWY-6824,MetaCyc:PWY-7214,MetaCyc:PWY-7445,PANTHER:PTHR31388,PANTHER:PTHR31388:SF5,PRINTS:PR00458,PRINTS:PR00461,Pfam:PF00141,ProSitePatt…	Name=PER52	Ontology_term=GO:0004601,GO:0006979,GO:0020037,GO:0055114,GO:0042744	product=Peroxidase 52	uniprot_id=Q9FLC0
893	_ptg000008l_001140	1	65.00145999	-2.644207078	0.57490922	-4.599347146	4.24E-06	9.73E-05	Parent=_ptg000008l_001140	Dbxref=Gene3D:G3DSA:3.40.50.1820,InterPro:IPR022742,InterPro:IPR029058,InterPro:IPR000073,PANTHER:PTHR11614:SF101,PANTHER:PTHR11614,PRINTS:PR00111,Pfam:PF12146,SUPERFAMILY:SSF53474	Name=CSE	product=Caffeoylshikimate esterase	uniprot_id=Q9C942
894	_ptg000016l_000702	1	195.3093389	-3.48030244	0.757343673	-4.595407033	4.32E-06	9.90E-05	Parent=_ptg000016l_000702	Dbxref=PANTHER:PTHR36369:SF1,PANTHER:PTHR36369	product=hypothetical protein
895	_ptg000027l_000325	3	403.9463303	-1.472361418	0.320446201	-4.59472265	4.33E-06	9.93E-05	Parent=_ptg000027l_000325	Dbxref=CDD:cd03185,CDD:cd03058,Gene3D:G3DSA:3.40.30.10,Gene3D:G3DSA:1.20.1050.10,InterPro:IPR036249,InterPro:IPR004045,InterPro:IPR010987,InterPro:IPR036282,InterPro:IPR004046,PANTHER:PTHR11260,PANTHER:PTHR11260:SF597,Pfam:PF02798,Pfam:PF00043,ProSiteProfiles:PS50404,ProSiteProfiles:PS50405,SFLD:SFLDG00358,SFLD:SFLDG01152,SUPERFAMILY:SSF47616,SUPERFAMILY:SSF52833	Name=GSTU17	Ontology_term=GO:0005515	product=Glutathione S-transferase U17	uniprot_id=Q9FUS8
896	_ptg000014l_000694	1	122.3255122	-2.021884701	0.44011723	-4.593968518	4.35E-06	9.95E-05	Parent=_ptg000014l_000694	Dbxref=InterPro:IPR007770,PANTHER:PTHR31621:SF5,PANTHER:PTHR31621,Pfam:PF05078	Name=DMP10	product=Protein DMP10	uniprot_id=Q3E912
897	_ptg000023l_000945	1	404.4944799	-1.564953827	0.340819011	-4.591744528	4.40E-06	0.000100466	Parent=_ptg000023l_000945	Dbxref=Gene3D:G3DSA:3.40.120.10,InterPro:IPR016055,InterPro:IPR005845,InterPro:IPR005846,InterPro:IPR005841,KEGG:00520+5.4.2.10,MetaCyc:PWY-6749,PANTHER:PTHR42946:SF2,PANTHER:PTHR42946,PRINTS:PR00509,Pfam:PF02879,Pfam:PF02880,SUPERFAMILY:SSF53738	Name=algC	Ontology_term=GO:0005975,GO:0016868	product=Phosphomannomutase/phosphoglucomutase	uniprot_id=Q88BD4
898	_ptg000007l_001391	1	87.95437515	-2.154440186	0.469834723	-4.585527808	4.53E-06	0.000103387	Parent=_ptg000007l_001391	Dbxref=InterPro:IPR007541,PANTHER:PTHR33321,PANTHER:PTHR33321:SF3,Pfam:PF04450	product=hypothetical protein
899	_ptg000001l_000312	4	561.0213589	1.521625523	0.331903792	4.58453793	4.55E-06	0.000103762	Parent=_ptg000001l_000312	Dbxref=InterPro:IPR004864,MobiDBLite:mobidb-lite,PANTHER:PTHR31852:SF180,PANTHER:PTHR31852,Pfam:PF03168	Name=NHL13	product=NDR1/HIN1-like protein 13	uniprot_id=Q9ZVD2
900	_ptg000018l_001545	1	5482.411147	1.405368864	0.306597996	4.583750973	4.57E-06	0.000104038	Parent=_ptg000018l_001545	Dbxref=InterPro:IPR004667,InterPro:IPR036259,MobiDBLite:mobidb-lite,PANTHER:PTHR31187:SF6,PANTHER:PTHR31187,Pfam:PF03219,SUPERFAMILY:SSF103473,TIGRFAM:TIGR00769	Ontology_term=GO:0005471,GO:0006862,GO:0016021	product=Plastidic ATP/ADP-transporter	uniprot_id=O24381
901	_ptg000010l_002928	1	550.618216	2.230943359	0.486794756	4.582923981	4.59E-06	0.000104335	Parent=_ptg000010l_002928	Dbxref=CDD:cd13132,InterPro:IPR002528,PANTHER:PTHR11206:SF317,PANTHER:PTHR11206,Pfam:PF01554,Reactome:R-HSA-425366,TIGRFAM:TIGR00797	Name=DTX29	Ontology_term=GO:0015297,GO:0016020,GO:0042910,GO:0055085	product=Protein DETOXIFICATION 29	uniprot_id=Q38956
902	_ptg000002l_000083	0	131.5443131	2.182181988	0.476427896	4.580298518	4.64E-06	0.000105536	Parent=_ptg000002l_000083	Dbxref=PANTHER:PTHR33659:SF4,PANTHER:PTHR33659	product=hypothetical protein
903	_ptg000038l_000426	0	198.205678	-2.079765171	0.454511407	-4.57582613	4.74E-06	0.000107697	Parent=_ptg000038l_000426	Dbxref=PANTHER:PTHR33306,PANTHER:PTHR33306:SF7	product=hypothetical protein
904	_ptg000016l_001870	4	127.4619944	-2.725707266	0.595818183	-4.574729913	4.77E-06	0.000108142	Parent=_ptg000016l_001870	Dbxref=MobiDBLite:mobidb-lite,PANTHER:PTHR34558,PANTHER:PTHR34558:SF4	product=hypothetical protein
905	_ptg000007l_000851	4	827.3956212	-1.342898167	0.293620653	-4.573582122	4.79E-06	0.000108617	Parent=_ptg000007l_000851	Dbxref=Gene3D:G3DSA:1.10.238.10,InterPro:IPR002048,InterPro:IPR011992,PANTHER:PTHR23056,PANTHER:PTHR23056:SF100,PRINTS:PR00450,Pfam:PF13499,Pfam:PF13833,ProSiteProfiles:PS50222,SMART:SM00054,SUPERFAMILY:SSF47473	Name=CBL3	Ontology_term=GO:0005509	product=Calcineurin B-like protein 3	uniprot_id=Q75LU8
906	_ptg000007l_001488	3	46.84558866	7.08216462	1.549332156	4.571108006	4.85E-06	0.000109786	Parent=_ptg000007l_001488	Dbxref=CDD:cd00684,Gene3D:G3DSA:1.50.10.130,Gene3D:G3DSA:1.10.600.10,InterPro:IPR036965,InterPro:IPR008949,InterPro:IPR005630,InterPro:IPR001906,InterPro:IPR034741,InterPro:IPR008930,PANTHER:PTHR31225:SF0,PANTHER:PTHR31225,Pfam:PF03936,Pfam:PF01397,SFLD:SFLDS00005,SFLD:SFLDG01019,SUPERFAMILY:SSF48576,SUPERFAMILY:SSF48239	Ontology_term=GO:0010333,GO:0016829,GO:0000287	product=(3S%2C6E)-nerolidol synthase 1%2C chloroplastic	uniprot_id=P0CV96
907	_ptg000014l_000532	4	214.0001684	-1.684052552	0.368481074	-4.57025522	4.87E-06	0.000110112	Parent=_ptg000014l_000532	Dbxref=Coils:Coil,InterPro:IPR043424,MobiDBLite:mobidb-lite,PANTHER:PTHR31071:SF4,PANTHER:PTHR31071	Name=At5g41620	product=Uncharacterized protein At5g41620	uniprot_id=Q66GQ2
908	_ptg000014l_000661	1	598.6460722	1.575689139	0.344796705	4.569907765	4.88E-06	0.000110173	Parent=_ptg000014l_000661	Dbxref=CDD:cd13983,Gene3D:G3DSA:3.10.20.90,Gene3D:G3DSA:1.10.510.10,Gene3D:G3DSA:3.30.200.20,InterPro:IPR008271,InterPro:IPR011009,InterPro:IPR024678,InterPro:IPR000719,KEGG:04150+2.7.11.1,KEGG:04151+2.7.11.1,KEGG:04714+2.7.11.1,KEGG:04926+2.7.11.1,KEGG:05163+2.7.11.1,KEGG:05165+2.7.11.1,KEGG:05170+2.7.11.1,MobiDBLite:mobidb-lite,PANTHER:PTHR13902,PANTHER:PTHR13902:SF123,Pfam:PF12202,Pfam:PF00069…	Name=WNK1	Ontology_term=GO:0004672,GO:0006468,GO:0004674,GO:0005524	product=Serine/threonine-protein kinase WNK1	uniprot_id=Q9CAV6
909	_ptg000009l_000691	4	803.6598017	4.050269832	0.886670519	4.567953648	4.93E-06	0.000111034	Parent=_ptg000009l_000691	Dbxref=Gene3D:G3DSA:1.10.1200.270,Gene3D:G3DSA:3.40.50.150,InterPro:IPR005299,InterPro:IPR042086,InterPro:IPR029063,PANTHER:PTHR31009,PANTHER:PTHR31009:SF84,Pfam:PF03492,SUPERFAMILY:SSF53335	Name=BSMT3	Ontology_term=GO:0008168	product=S-adenosyl-L-methionine:benzoic acid/salicylic acid carboxyl methyltransferase 3	uniprot_id=A4ZDG8
910	_ptg000010l_000446	4	69.83143937	2.623602098	0.574366991	4.567814894	4.93E-06	0.000111034	Parent=_ptg000010l_000446	Dbxref=MobiDBLite:mobidb-lite,PANTHER:PTHR33564:SF12,PANTHER:PTHR33564	product=hypothetical protein
911	_ptg000007l_000549	1	287.154086	-2.569830634	0.562733103	-4.566695328	4.95E-06	0.000111506	Parent=_ptg000007l_000549	Dbxref=Coils:Coil,InterPro:IPR021864,InterPro:IPR007700,PANTHER:PTHR31371,PANTHER:PTHR31371:SF13,Pfam:PF11961,Pfam:PF05003	Name=PSI1	Ontology_term=GO:0045927	product=Protein PSK SIMULATOR 1	uniprot_id=Q9XID5
912	_ptg000016l_000833	1	292.0660599	-1.689400657	0.369958474	-4.566460228	4.96E-06	0.000111509	Parent=_ptg000016l_000833	Dbxref=PANTHER:PTHR31790,PANTHER:PTHR31790:SF188	Name=At5g07610	product=F-box protein At5g07610	uniprot_id=Q9FLS0
913	_ptg000038l_000873	2	92.41512611	2.735349174	0.599225888	4.564804743	5.00E-06	0.000112269	Parent=_ptg000038l_000873	Dbxref=InterPro:IPR008217,PANTHER:PTHR31851:SF42,PANTHER:PTHR31851,Pfam:PF01988	Name=At3g43660	Ontology_term=GO:0005384,GO:0030026	product=Vacuolar iron transporter homolog 4	uniprot_id=Q9M2C0
914	_ptg000001l_000218	1	627.1161021	2.399671682	0.52591877	4.562818098	5.05E-06	0.000113157	Parent=_ptg000001l_000218	Dbxref=InterPro:IPR011692,PANTHER:PTHR33390:SF2,PANTHER:PTHR33390,Pfam:PF07712	product=hypothetical protein
915	_ptg000012l_000388	3	42.33193966	6.995995426	1.533303833	4.562693494	5.05E-06	0.000113157	Parent=_ptg000012l_000388	Dbxref=InterPro:IPR010399,InterPro:IPR040390,InterPro:IPR018467,PANTHER:PTHR33077,PANTHER:PTHR33077:SF5,Pfam:PF06200,Pfam:PF09425,ProSiteProfiles:PS51320,SMART:SM00979	Name=TIFY9	product=Protein TIFY 9	uniprot_id=Q93ZM9
916	_ptg000001l_000487	1	1618.797111	1.956993225	0.428962548	4.562154044	5.06E-06	0.000113324	Parent=_ptg000001l_000487	Dbxref=Gene3D:G3DSA:3.60.10.10,InterPro:IPR036691,InterPro:IPR000300,MobiDBLite:mobidb-lite,PANTHER:PTHR45666,PANTHER:PTHR45666:SF5,SMART:SM00128,SUPERFAMILY:SSF56219	Name=IP5P3	Ontology_term=GO:0046856	product=Type IV inositol polyphosphate 5-phosphatase 3	uniprot_id=Q8H0Z6
917	_ptg000007l_001024	4	1515.108081	1.805731478	0.395964981	4.560331253	5.11E-06	0.000114063	Parent=_ptg000007l_001024	Dbxref=Coils:Coil,InterPro:IPR000048,MobiDBLite:mobidb-lite,PANTHER:PTHR31250,PANTHER:PTHR31250:SF43,ProSiteProfiles:PS50096	Name=IQM3	Ontology_term=GO:0005515	product=IQ domain-containing protein IQM3	uniprot_id=Q9LFA4
918	_ptg000023l_000947	4	76.35489872	-3.118383793	0.683794353	-4.560411735	5.11E-06	0.000114063	Parent=_ptg000023l_000947	Dbxref=InterPro:IPR038931,PANTHER:PTHR36340	Name=CRR3	Ontology_term=GO:0009535,GO:0009773,GO:0010598	product=Probable NAD(P)H dehydrogenase subunit CRR3%2C chloroplastic	uniprot_id=Q9ZVE7
919	_ptg000008l_000623	4	2270.285992	1.466593852	0.321799143	4.557482161	5.18E-06	0.000115369	Parent=_ptg000008l_000623	Dbxref=CDD:cd17361,Gene3D:G3DSA:1.20.1250.20,InterPro:IPR003663,InterPro:IPR005829,InterPro:IPR005828,InterPro:IPR020846,InterPro:IPR036259,PANTHER:PTHR23500,PANTHER:PTHR23500:SF466,PRINTS:PR00171,Pfam:PF00083,ProSitePatterns:PS00217,ProSitePatterns:PS00216,ProSiteProfiles:PS50850,Reactome:R-HSA-189200,SUPERFAMILY:SSF103473,TIGRFAM:TIGR00879	Name=STC	Ontology_term=GO:0016020,GO:0022857,GO:0055085,GO:0016021	product=Sugar carrier protein C	uniprot_id=Q41144
920	_ptg000027l_000175	1	2220.392852	1.796857527	0.39426369	4.557501933	5.18E-06	0.000115369	Parent=_ptg000027l_000175	Dbxref=CDD:cd02961,CDD:cd02982,CDD:cd02981,CDD:cd02995,Gene3D:G3DSA:3.40.30.10,InterPro:IPR036249,InterPro:IPR013766,InterPro:IPR005792,InterPro:IPR017937,PANTHER:PTHR18929,PANTHER:PTHR18929:SF208,PRINTS:PR00421,Pfam:PF13848,Pfam:PF00085,ProSitePatterns:PS00194,ProSiteProfiles:PS51352,SUPERFAMILY:SSF52833,TIGRFAM:TIGR01130	Name=PDI	Ontology_term=GO:0003756,GO:0045454	product=Protein disulfide-isomerase	uniprot_id=Q9XF61
921	_ptg000020l_001335	4	571.0134735	-1.643121567	0.360666338	-4.55579408	5.22E-06	0.000116174	Parent=_ptg000020l_001335	Dbxref=Gene3D:G3DSA:3.60.10.10,InterPro:IPR036691,InterPro:IPR000300,InterPro:IPR005135,MobiDBLite:mobidb-lite,PANTHER:PTHR45666:SF32,PANTHER:PTHR45666,Pfam:PF03372,SMART:SM00128,SUPERFAMILY:SSF56219	Name=IP5P7	Ontology_term=GO:0046856	product=Type IV inositol polyphosphate 5-phosphatase 7	uniprot_id=Q0WQ41
922	_ptg000016l_000981	1	880.5725834	-2.064854485	0.453289671	-4.555264802	5.23E-06	0.00011634	Parent=_ptg000016l_000981	Dbxref=Gene3D:G3DSA:3.30.429.10,InterPro:IPR014347,InterPro:IPR001398,PANTHER:PTHR11954,PANTHER:PTHR11954:SF40,Pfam:PF01187,SUPERFAMILY:SSF55331	product=Macrophage migration inhibitory factor homolog	uniprot_id=P81748
923	_ptg000002l_000281	1	66.8965522	5.086085157	1.116688353	4.554614673	5.25E-06	0.000116574	Parent=_ptg000002l_000281	Dbxref=CDD:cd07821,Gene3D:G3DSA:3.30.530.20,InterPro:IPR023393,InterPro:IPR019587,PANTHER:PTHR31213,PANTHER:PTHR31213:SF72,Pfam:PF10604,SUPERFAMILY:SSF55961	Name=PYL4	product=Abscisic acid receptor PYL4	uniprot_id=O80920
[truncated: 2,632 more rows]
