# Supplementary material for: A de novo long-read genome assembly of the sacred datura plant (Datura wrightii) reveals a role of tandem gene duplications in the evolution of herbivore-defense response
Source: BMC Genomics. 2024 Jan 2;25:15. doi: 10.1186/s12864-023-09894-1 (PMC10759348; doi:10.1186/s12864-023-09894-1)
Supplement: Supplementary file 9 — Additional file 9: Table S8. Results of duplication classification analysis. [file 12864_2023_9894_MOESM9_ESM.xlsx]

## Sheet: duplication_types
Table S8. Results of duplication classification analysis
_ptg000001l_000001.1	1		Key
_ptg000001l_000002.1	0		0 = singleton
_ptg000001l_000003.1	0		1 = dispersed
_ptg000001l_002049.1	0		2 = proximal
_ptg000001l_002048.1	1		3 = tandem
_ptg000001l_002047.1	1		4 = segmental/WGD
_ptg000001l_002046.1	1
_ptg000001l_002045.1	1
_ptg000001l_002044.1	1
_ptg000001l_002043.1	4
_ptg000001l_000004.1	1
_ptg000001l_002042.1	1
_ptg000001l_002041.1	1
_ptg000001l_000005.1	1
_ptg000001l_000006.1	0
_ptg000001l_000007.1	4
_ptg000001l_000008.1	1
_ptg000001l_000009.1	0
_ptg000001l_000010.1	2
_ptg000001l_000011.1	1
_ptg000001l_002040.1	4
_ptg000001l_000012.1	0
_ptg000001l_000013.1	4
_ptg000001l_002039.1	1
_ptg000001l_002038.1	0
_ptg000001l_002037.1	4
_ptg000001l_000014.1	1
_ptg000001l_000015.1	4
_ptg000001l_000016.1	1
_ptg000001l_000017.1	1
_ptg000001l_002036.1	1
_ptg000001l_002035.1	0
_ptg000001l_002034.1	3
_ptg000001l_000018.1	3
_ptg000001l_000019.1	3
_ptg000001l_000020.1	3
_ptg000001l_000021.1	3
_ptg000001l_000022.1	1
_ptg000001l_002033.1	4
_ptg000001l_002032.1	1
_ptg000001l_000023.1	4
_ptg000001l_002031.1	4
_ptg000001l_002030.1	0
_ptg000001l_002029.1	1
_ptg000001l_002028.1	1
_ptg000001l_002027.1	1
_ptg000001l_000024.1	1
_ptg000001l_000025.1	1
_ptg000001l_000026.1	4
_ptg000001l_002026.1	4
_ptg000001l_000027.1	4
_ptg000001l_002025.1	0
_ptg000001l_000028.1	0
_ptg000001l_002024.1	1
_ptg000001l_002023.1	0
_ptg000001l_002022.1	4
_ptg000001l_000029.1	1
_ptg000001l_002021.1	1
_ptg000001l_000030.1	1
_ptg000001l_000031.1	4
_ptg000001l_000032.1	1
_ptg000001l_000033.1	4
_ptg000001l_000034.1	0
_ptg000001l_002020.1	4
_ptg000001l_002019.1	1
_ptg000001l_002018.1	4
_ptg000001l_002017.1	4
_ptg000001l_002016.1	4
_ptg000001l_000035.1	4
_ptg000001l_000036.1	0
_ptg000001l_000037.1	1
_ptg000001l_000038.1	0
_ptg000001l_002015.1	0
_ptg000001l_000039.1	1
_ptg000001l_002014.1	1
_ptg000001l_000040.1	1
_ptg000001l_000041.1	0
_ptg000001l_000042.1	1
_ptg000001l_000043.1	1
_ptg000001l_002013.1	1
_ptg000001l_000044.1	1
_ptg000001l_000045.1	4
_ptg000001l_000046.1	4
_ptg000001l_000047.1	4
_ptg000001l_000048.1	1
_ptg000001l_002012.1	1
_ptg000001l_000049.1	4
_ptg000001l_000050.1	3
_ptg000001l_002011.1	3
_ptg000001l_002010.1	1
_ptg000001l_000051.1	4
_ptg000001l_002009.1	0
_ptg000001l_000052.1	4
_ptg000001l_002008.1	0
_ptg000001l_000053.1	0
_ptg000001l_000054.1	1
_ptg000001l_002007.1	4
_ptg000001l_000055.1	1
_ptg000001l_000056.1	1
_ptg000001l_002006.1	0
_ptg000001l_002005.1	0
_ptg000001l_002004.1	1
_ptg000001l_000057.1	4
_ptg000001l_000058.1	1
_ptg000001l_002003.1	4
_ptg000001l_002002.1	1
_ptg000001l_000059.1	1
_ptg000001l_002001.1	1
_ptg000001l_000060.1	1
_ptg000001l_002000.1	0
_ptg000001l_001999.1	0
_ptg000001l_001998.1	1
_ptg000001l_000061.1	1
_ptg000001l_000062.1	3
_ptg000001l_000063.1	3
_ptg000001l_000064.1	1
_ptg000001l_000065.1	0
_ptg000001l_000066.1	4
_ptg000001l_001997.1	1
_ptg000001l_000067.1	0
_ptg000001l_000068.1	4
_ptg000001l_001996.1	1
_ptg000001l_001995.1	1
_ptg000001l_001994.1	1
_ptg000001l_001993.1	4
_ptg000001l_000069.1	1
_ptg000001l_000070.1	4
_ptg000001l_000071.1	4
_ptg000001l_000072.1	0
_ptg000001l_001992.1	1
_ptg000001l_001991.1	1
_ptg000001l_000073.1	1
_ptg000001l_000074.1	1
_ptg000001l_001990.1	4
_ptg000001l_001989.1	1
_ptg000001l_001988.1	3
_ptg000001l_001987.1	3
_ptg000001l_001986.1	3
_ptg000001l_001985.1	1
_ptg000001l_001984.1	0
_ptg000001l_000075.1	4
_ptg000001l_000076.1	1
_ptg000001l_000077.1	1
_ptg000001l_001983.1	0
_ptg000001l_000078.1	1
_ptg000001l_001982.1	1
_ptg000001l_000079.1	1
_ptg000001l_001981.1	4
_ptg000001l_001980.1	1
_ptg000001l_001979.1	0
_ptg000001l_001978.1	4
_ptg000001l_001977.1	3
_ptg000001l_001976.1	1
_ptg000001l_000080.1	1
_ptg000001l_000081.1	4
_ptg000001l_000082.1	4
_ptg000001l_001975.1	2
_ptg000001l_000083.1	1
_ptg000001l_001974.1	1
_ptg000001l_001973.1	1
_ptg000001l_000084.1	0
_ptg000001l_000085.1	1
_ptg000001l_000086.1	1
_ptg000001l_000087.1	1
_ptg000001l_001972.1	1
_ptg000001l_000088.1	4
_ptg000001l_000089.1	1
_ptg000001l_000090.1	1
_ptg000001l_001971.1	1
_ptg000001l_001970.1	4
_ptg000001l_001969.1	1
_ptg000001l_001968.1	4
_ptg000001l_001967.1	4
_ptg000001l_001966.1	0
_ptg000001l_001965.1	1
_ptg000001l_000091.1	0
_ptg000001l_001964.1	1
_ptg000001l_001963.1	4
_ptg000001l_001962.1	1
_ptg000001l_000092.1	0
_ptg000001l_001961.1	4
_ptg000001l_001960.1	0
_ptg000001l_001959.1	1
_ptg000001l_000093.1	0
_ptg000001l_001958.1	1
_ptg000001l_000094.1	0
_ptg000001l_001957.1	3
_ptg000001l_001956.1	3
_ptg000001l_001955.1	2
_ptg000001l_001954.1	3
_ptg000001l_001953.1	3
_ptg000001l_001952.1	4
_ptg000001l_000095.1	1
_ptg000001l_000096.1	1
_ptg000001l_000097.1	3
_ptg000001l_000098.1	3
_ptg000001l_000099.1	4
_ptg000001l_001951.1	1
_ptg000001l_001950.1	4
_ptg000001l_001949.1	4
_ptg000001l_001948.1	4
_ptg000001l_000100.1	4
_ptg000001l_001947.1	4
_ptg000001l_001946.1	1
_ptg000001l_001945.1	4
_ptg000001l_000101.1	4
_ptg000001l_001944.1	4
_ptg000001l_001943.1	1
_ptg000001l_000102.1	2
_ptg000001l_000103.1	4
_ptg000001l_001942.1	1
_ptg000001l_000104.1	3
_ptg000001l_000105.1	3
_ptg000001l_000106.1	4
_ptg000001l_000107.1	4
_ptg000001l_001941.1	1
_ptg000001l_000108.1	1
_ptg000001l_001940.1	4
_ptg000001l_000109.1	0
_ptg000001l_001939.1	1
_ptg000001l_001938.1	4
_ptg000001l_000110.1	1
_ptg000001l_000111.1	2
_ptg000001l_000112.1	2
_ptg000001l_000113.1	2
_ptg000001l_000114.1	2
_ptg000001l_000115.1	2
_ptg000001l_000116.1	2
_ptg000001l_000117.1	2
_ptg000001l_000118.1	2
_ptg000001l_000119.1	2
_ptg000001l_000120.1	2
_ptg000001l_000121.1	2
_ptg000001l_000122.1	2
_ptg000001l_000123.1	0
_ptg000001l_000124.1	4
_ptg000001l_001937.1	4
_ptg000001l_000125.1	0
_ptg000001l_000126.1	1
_ptg000001l_000127.1	1
_ptg000001l_000128.1	1
_ptg000001l_000129.1	1
_ptg000001l_000130.1	1
_ptg000001l_000131.1	1
_ptg000001l_000132.1	0
_ptg000001l_001936.1	1
_ptg000001l_001935.1	1
_ptg000001l_000133.1	4
_ptg000001l_000134.1	1
_ptg000001l_000135.1	1
_ptg000001l_000136.1	1
_ptg000001l_000137.1	1
_ptg000001l_001934.1	1
_ptg000001l_000138.1	4
_ptg000001l_000139.1	1
_ptg000001l_001933.1	1
_ptg000001l_001932.1	0
_ptg000001l_001931.1	0
_ptg000001l_001930.1	0
_ptg000001l_000140.1	4
_ptg000001l_001929.1	1
_ptg000001l_001928.1	0
_ptg000001l_000141.1	1
_ptg000001l_000142.1	0
_ptg000001l_001927.1	1
_ptg000001l_000143.1	1
_ptg000001l_001926.1	1
_ptg000001l_000144.1	1
_ptg000001l_001925.1	0
_ptg000001l_000145.1	0
_ptg000001l_001924.1	1
_ptg000001l_000146.1	0
_ptg000001l_001923.1	0
_ptg000001l_000147.1	1
_ptg000001l_000148.1	4
_ptg000001l_001922.1	4
_ptg000001l_001921.1	0
_ptg000001l_001920.1	2
_ptg000001l_001919.1	3
_ptg000001l_001918.1	4
_ptg000001l_001917.1	3
_ptg000001l_001916.1	4
_ptg000001l_000149.1	3
_ptg000001l_000150.1	3
_ptg000001l_001915.1	3
_ptg000001l_001914.1	3
_ptg000001l_001913.1	3
_ptg000001l_000151.1	2
_ptg000001l_000152.1	2
_ptg000001l_000153.1	4
_ptg000001l_000154.1	1
_ptg000001l_001912.1	4
_ptg000001l_000155.1	4
_ptg000001l_001911.1	0
_ptg000001l_000156.1	1
_ptg000001l_001910.1	1
_ptg000001l_001909.1	4
_ptg000001l_000157.1	1
_ptg000001l_001908.1	0
_ptg000001l_000158.1	0
_ptg000001l_001907.1	1
_ptg000001l_001906.1	1
_ptg000001l_001905.1	1
_ptg000001l_001904.1	0
_ptg000001l_001903.1	1
_ptg000001l_001902.1	4
_ptg000001l_001901.1	1
_ptg000001l_000159.1	1
_ptg000001l_000160.1	0
_ptg000001l_001900.1	1
_ptg000001l_001899.1	1
_ptg000001l_001898.1	1
_ptg000001l_001897.1	0
_ptg000001l_001896.1	0
_ptg000001l_000161.1	4
_ptg000001l_001895.1	0
_ptg000001l_001894.1	4
_ptg000001l_000162.1	4
_ptg000001l_000163.1	4
_ptg000001l_001893.1	4
_ptg000001l_001892.1	3
_ptg000001l_000164.1	4
_ptg000001l_000165.1	3
_ptg000001l_000166.1	0
_ptg000001l_001891.1	0
_ptg000001l_001890.1	3
_ptg000001l_001889.1	3
_ptg000001l_000167.1	2
_ptg000001l_001888.1	1
_ptg000001l_000168.1	2
_ptg000001l_001887.1	1
_ptg000001l_001886.1	0
_ptg000001l_000169.1	4
_ptg000001l_001885.1	1
_ptg000001l_000170.1	4
_ptg000001l_001884.1	1
_ptg000001l_001883.1	1
_ptg000001l_001882.1	1
_ptg000001l_001881.1	4
_ptg000001l_001880.1	4
_ptg000001l_000171.1	0
_ptg000001l_001879.1	4
_ptg000001l_000172.1	1
_ptg000001l_001878.1	1
_ptg000001l_000173.1	1
_ptg000001l_000174.1	4
_ptg000001l_001877.1	0
_ptg000001l_000175.1	3
_ptg000001l_000176.1	3
_ptg000001l_000177.1	2
_ptg000001l_000178.1	1
_ptg000001l_000179.1	4
_ptg000001l_000180.1	1
_ptg000001l_001876.1	4
_ptg000001l_001875.1	1
_ptg000001l_000181.1	1
_ptg000001l_000182.1	4
_ptg000001l_001874.1	1
_ptg000001l_001873.1	4
_ptg000001l_001872.1	0
_ptg000001l_000183.1	1
_ptg000001l_001871.1	4
_ptg000001l_000184.1	4
_ptg000001l_000185.1	4
_ptg000001l_001870.1	4
_ptg000001l_000186.1	1
_ptg000001l_001869.1	0
_ptg000001l_000187.1	4
_ptg000001l_000188.1	4
_ptg000001l_001868.1	4
_ptg000001l_001867.1	1
_ptg000001l_001866.1	4
_ptg000001l_000189.1	1
_ptg000001l_001865.1	0
_ptg000001l_001864.1	4
_ptg000001l_000190.1	4
_ptg000001l_000191.1	3
_ptg000001l_000192.1	3
_ptg000001l_001863.1	0
_ptg000001l_001862.1	1
_ptg000001l_001861.1	4
_ptg000001l_001860.1	1
_ptg000001l_000193.1	1
_ptg000001l_001859.1	0
_ptg000001l_000194.1	3
_ptg000001l_000195.1	3
_ptg000001l_001858.1	4
_ptg000001l_000196.1	1
_ptg000001l_001857.1	1
_ptg000001l_000197.1	0
_ptg000001l_001856.1	1
_ptg000001l_001855.1	1
_ptg000001l_001854.1	4
_ptg000001l_001853.1	3
_ptg000001l_001852.1	4
_ptg000001l_001851.1	4
_ptg000001l_001850.1	4
_ptg000001l_000198.1	4
_ptg000001l_001849.1	1
_ptg000001l_000199.1	4
_ptg000001l_000200.1	3
_ptg000001l_001848.1	3
_ptg000001l_001847.1	2
_ptg000001l_001846.1	1
_ptg000001l_000201.1	2
_ptg000001l_001845.1	2
_ptg000001l_001844.1	4
_ptg000001l_001843.1	1
_ptg000001l_001842.1	1
_ptg000001l_001841.1	1
_ptg000001l_001840.1	1
_ptg000001l_001839.1	1
_ptg000001l_000202.1	1
_ptg000001l_000203.1	0
_ptg000001l_000204.1	1
_ptg000001l_001838.1	1
_ptg000001l_001837.1	4
_ptg000001l_001836.1	0
_ptg000001l_001835.1	1
_ptg000001l_000205.1	4
_ptg000001l_000206.1	4
_ptg000001l_000207.1	4
_ptg000001l_001834.1	1
_ptg000001l_000208.1	4
_ptg000001l_001833.1	0
_ptg000001l_000209.1	1
_ptg000001l_001832.1	1
_ptg000001l_000210.1	0
_ptg000001l_001831.1	1
_ptg000001l_001830.1	0
_ptg000001l_001829.1	1
_ptg000001l_000211.1	1
_ptg000001l_000212.1	2
_ptg000001l_000213.1	1
_ptg000001l_000214.1	2
_ptg000001l_000215.1	0
_ptg000001l_000216.1	4
_ptg000001l_001828.1	2
_ptg000001l_001827.1	3
_ptg000001l_001826.1	3
_ptg000001l_000217.1	4
_ptg000001l_000218.1	1
_ptg000001l_001825.1	1
_ptg000001l_000219.1	1
_ptg000001l_000220.1	4
_ptg000001l_001824.1	0
_ptg000001l_000221.1	1
_ptg000001l_000222.1	0
_ptg000001l_001823.1	4
_ptg000001l_001822.1	1
_ptg000001l_000223.1	4
_ptg000001l_000224.1	0
_ptg000001l_000225.1	3
_ptg000001l_000226.1	3
_ptg000001l_000227.1	2
_ptg000001l_000228.1	2
_ptg000001l_000229.1	2
_ptg000001l_000230.1	1
_ptg000001l_001821.1	4
_ptg000001l_000231.1	0
_ptg000001l_000232.1	4
_ptg000001l_000233.1	3
_ptg000001l_000234.1	4
_ptg000001l_001820.1	3
_ptg000001l_000235.1	3
_ptg000001l_001819.1	1
_ptg000001l_000236.1	2
_ptg000001l_000237.1	3
_ptg000001l_000238.1	3
_ptg000001l_000239.1	3
_ptg000001l_000240.1	3
_ptg000001l_001818.1	3
_ptg000001l_000241.1	3
_ptg000001l_001817.1	4
_ptg000001l_001816.1	4
_ptg000001l_001815.1	4
_ptg000001l_000242.1	0
_ptg000001l_001814.1	4
_ptg000001l_000243.1	0
_ptg000001l_000244.1	1
_ptg000001l_000245.1	4
_ptg000001l_001813.1	1
_ptg000001l_001812.1	4
_ptg000001l_001811.1	0
_ptg000001l_001810.1	4
_ptg000001l_000246.1	4
_ptg000001l_001809.1	0
_ptg000001l_001808.1	1
_ptg000001l_001807.1	4
_ptg000001l_001806.1	0
_ptg000001l_001805.1	0
_ptg000001l_000247.1	4
_ptg000001l_001804.1	4
_ptg000001l_001803.1	4
_ptg000001l_001802.1	1
_ptg000001l_000248.1	4
_ptg000001l_000249.1	2
_ptg000001l_000250.1	1
_ptg000001l_000251.1	1
_ptg000001l_000252.1	2
_ptg000001l_000253.1	1
_ptg000001l_000254.1	2
_ptg000001l_000255.1	4
_ptg000001l_001801.1	4
_ptg000001l_001800.1	1
_ptg000001l_001799.1	1
_ptg000001l_000256.1	0
_ptg000001l_001798.1	0
_ptg000001l_000257.1	1
_ptg000001l_000258.1	0
_ptg000001l_001797.1	4
_ptg000001l_000259.1	1
_ptg000001l_000260.1	4
_ptg000001l_001796.1	0
_ptg000001l_001795.1	1
_ptg000001l_000261.1	1
_ptg000001l_000262.1	4
_ptg000001l_001794.1	1
_ptg000001l_000263.1	4
_ptg000001l_001793.1	3
_ptg000001l_001792.1	3
_ptg000001l_000264.1	4
_ptg000001l_001791.1	0
_ptg000001l_001790.1	1
_ptg000001l_001789.1	4
_ptg000001l_001788.1	1
_ptg000001l_000265.1	2
_ptg000001l_001787.1	2
_ptg000001l_001786.1	2
_ptg000001l_000266.1	2
_ptg000001l_001785.1	2
_ptg000001l_001784.1	2
_ptg000001l_000267.1	2
_ptg000001l_001783.1	0
_ptg000001l_001782.1	2
_ptg000001l_001781.1	2
_ptg000001l_001780.1	1
_ptg000001l_000268.1	4
_ptg000001l_000269.1	4
_ptg000001l_001779.1	4
_ptg000001l_001778.1	4
_ptg000001l_001777.1	1
_ptg000001l_001776.1	4
_ptg000001l_000270.1	0
_ptg000001l_000271.1	4
_ptg000001l_001775.1	4
_ptg000001l_000272.1	1
_ptg000001l_001774.1	0
_ptg000001l_000273.1	4
_ptg000001l_001773.1	0
_ptg000001l_000274.1	4
_ptg000001l_001772.1	1
_ptg000001l_000275.1	4
_ptg000001l_001771.1	4
_ptg000001l_001770.1	4
_ptg000001l_000276.1	4
_ptg000001l_001769.1	1
_ptg000001l_001768.1	4
_ptg000001l_001767.1	3
_ptg000001l_001766.1	1
_ptg000001l_001765.1	1
_ptg000001l_001764.1	1
_ptg000001l_001763.1	1
_ptg000001l_001762.1	4
_ptg000001l_001761.1	4
_ptg000001l_000277.1	1
_ptg000001l_000278.1	4
_ptg000001l_001760.1	4
_ptg000001l_000279.1	3
_ptg000001l_000280.1	3
_ptg000001l_000281.1	4
_ptg000001l_000282.1	1
_ptg000001l_000283.1	2
_ptg000001l_000284.1	2
_ptg000001l_000285.1	4
_ptg000001l_001759.1	0
_ptg000001l_000286.1	1
_ptg000001l_000287.1	4
_ptg000001l_000288.1	3
_ptg000001l_000289.1	3
_ptg000001l_001758.1	4
_ptg000001l_000290.1	3
_ptg000001l_000291.1	3
_ptg000001l_000292.1	0
_ptg000001l_001757.1	1
_ptg000001l_001756.1	4
_ptg000001l_001755.1	1
_ptg000001l_000293.1	4
_ptg000001l_000294.1	0
_ptg000001l_000295.1	4
_ptg000001l_000296.1	1
_ptg000001l_001754.1	3
_ptg000001l_001753.1	3
_ptg000001l_001752.1	4
_ptg000001l_000297.1	4
_ptg000001l_000298.1	4
_ptg000001l_000299.1	4
_ptg000001l_000300.1	0
_ptg000001l_001751.1	1
_ptg000001l_000301.1	4
_ptg000001l_001750.1	0
_ptg000001l_000302.1	4
_ptg000001l_001749.1	1
_ptg000001l_000303.1	1
_ptg000001l_000304.1	1
_ptg000001l_000305.1	1
_ptg000001l_000306.1	4
_ptg000001l_000307.1	4
_ptg000001l_000308.1	4
_ptg000001l_000309.1	1
_ptg000001l_000310.1	4
_ptg000001l_000311.1	3
_ptg000001l_000312.1	4
_ptg000001l_000313.1	1
_ptg000001l_000314.1	1
_ptg000001l_000315.1	1
_ptg000001l_000316.1	4
_ptg000001l_000317.1	4
_ptg000001l_001748.1	4
_ptg000001l_000318.1	1
_ptg000001l_000319.1	0
_ptg000001l_001747.1	4
_ptg000001l_001746.1	1
_ptg000001l_000320.1	1
_ptg000001l_000321.1	4
_ptg000001l_000322.1	0
_ptg000001l_000323.1	0
_ptg000001l_000324.1	1
_ptg000001l_001745.1	0
_ptg000001l_000325.1	0
_ptg000001l_000326.1	3
_ptg000001l_000327.1	3
_ptg000001l_000328.1	3
_ptg000001l_000329.1	2
_ptg000001l_000330.1	4
_ptg000001l_001744.1	4
_ptg000001l_001743.1	3
_ptg000001l_001742.1	3
_ptg000001l_001741.1	1
_ptg000001l_000331.1	4
_ptg000001l_000332.1	3
_ptg000001l_000333.1	4
_ptg000001l_001740.1	3
_ptg000001l_001739.1	3
_ptg000001l_001738.1	4
_ptg000001l_001737.1	1
_ptg000001l_001736.1	1
_ptg000001l_001735.1	4
_ptg000001l_001734.1	3
_ptg000001l_001733.1	3
_ptg000001l_001732.1	1
_ptg000001l_000334.1	1
_ptg000001l_000335.1	4
_ptg000001l_001731.1	4
_ptg000001l_000336.1	4
_ptg000001l_001730.1	1
_ptg000001l_001729.1	4
_ptg000001l_001728.1	4
_ptg000001l_001727.1	3
_ptg000001l_001726.1	3
_ptg000001l_001725.1	3
_ptg000001l_001724.1	3
_ptg000001l_001723.1	3
_ptg000001l_001722.1	0
_ptg000001l_000337.1	0
_ptg000001l_000338.1	1
_ptg000001l_001721.1	4
_ptg000001l_000339.1	4
_ptg000001l_000340.1	0
_ptg000001l_000341.1	4
_ptg000001l_000342.1	4
_ptg000001l_000343.1	4
_ptg000001l_000344.1	1
_ptg000001l_000345.1	1
_ptg000001l_001720.1	1
_ptg000001l_001719.1	4
_ptg000001l_000346.1	1
_ptg000001l_000347.1	4
_ptg000001l_001718.1	1
_ptg000001l_001717.1	3
_ptg000001l_001716.1	3
_ptg000001l_001715.1	3
_ptg000001l_001714.1	3
_ptg000001l_001713.1	3
_ptg000001l_000348.1	3
_ptg000001l_000349.1	3
_ptg000001l_001712.1	1
_ptg000001l_001711.1	1
_ptg000001l_000350.1	1
_ptg000001l_001710.1	4
_ptg000001l_001709.1	1
_ptg000001l_000351.1	4
_ptg000001l_001708.1	1
_ptg000001l_001707.1	1
_ptg000001l_000352.1	3
_ptg000001l_000353.1	3
_ptg000001l_000354.1	1
_ptg000001l_000355.1	4
_ptg000001l_001706.1	3
_ptg000001l_000356.1	2
_ptg000001l_000357.1	2
_ptg000001l_001705.1	3
_ptg000001l_000358.1	3
_ptg000001l_000359.1	3
_ptg000001l_001704.1	2
_ptg000001l_001703.1	2
_ptg000001l_000360.1	3
_ptg000001l_000361.1	3
_ptg000001l_000362.1	1
_ptg000001l_001702.1	4
_ptg000001l_000363.1	0
_ptg000001l_000364.1	4
_ptg000001l_001701.1	1
_ptg000001l_000365.1	0
_ptg000001l_001700.1	1
_ptg000001l_000366.1	1
_ptg000001l_001699.1	1
_ptg000001l_001698.1	4
_ptg000001l_001697.1	1
_ptg000001l_001696.1	1
_ptg000001l_000367.1	1
_ptg000001l_001695.1	4
_ptg000001l_000368.1	4
_ptg000001l_000369.1	1
_ptg000001l_000370.1	1
_ptg000001l_001694.1	4
_ptg000001l_000371.1	4
_ptg000001l_000372.1	1
_ptg000001l_000373.1	1
_ptg000001l_001693.1	0
_ptg000001l_001692.1	4
_ptg000001l_000374.1	1
_ptg000001l_001691.1	1
_ptg000001l_001690.1	0
_ptg000001l_000375.1	0
_ptg000001l_001689.1	4
_ptg000001l_000376.1	4
_ptg000001l_000377.1	4
_ptg000001l_001688.1	1
_ptg000001l_000378.1	1
_ptg000001l_000379.1	4
_ptg000001l_000380.1	1
_ptg000001l_001687.1	4
_ptg000001l_001686.1	1
_ptg000001l_001685.1	1
_ptg000001l_001684.1	1
_ptg000001l_000381.1	1
_ptg000001l_001683.1	1
_ptg000001l_000382.1	1
_ptg000001l_000383.1	0
_ptg000001l_001682.1	4
_ptg000001l_001681.1	4
_ptg000001l_001680.1	1
_ptg000001l_001679.1	1
_ptg000001l_001678.1	4
_ptg000001l_001677.1	0
_ptg000001l_000384.1	0
_ptg000001l_001676.1	1
_ptg000001l_001675.1	0
_ptg000001l_001674.1	4
_ptg000001l_000385.1	0
_ptg000001l_001673.1	4
_ptg000001l_000386.1	4
_ptg000001l_001672.1	1
_ptg000001l_000387.1	4
_ptg000001l_001671.1	1
_ptg000001l_000388.1	1
_ptg000001l_000389.1	1
_ptg000001l_000390.1	1
_ptg000001l_000391.1	1
_ptg000001l_001670.1	4
_ptg000001l_001669.1	1
_ptg000001l_000392.1	4
_ptg000001l_001668.1	4
_ptg000001l_000393.1	0
_ptg000001l_001667.1	0
_ptg000001l_000394.1	0
_ptg000001l_001666.1	1
_ptg000001l_001665.1	1
_ptg000001l_000395.1	0
_ptg000001l_001664.1	0
_ptg000001l_001663.1	1
_ptg000001l_000396.1	1
_ptg000001l_000397.1	4
_ptg000001l_001662.1	1
_ptg000001l_000398.1	1
_ptg000001l_001661.1	4
_ptg000001l_000399.1	4
_ptg000001l_000400.1	1
_ptg000001l_001660.1	4
_ptg000001l_001659.1	1
_ptg000001l_000401.1	1
_ptg000001l_000402.1	4
_ptg000001l_000403.1	1
_ptg000001l_000404.1	1
_ptg000001l_000405.1	4
_ptg000001l_000406.1	1
_ptg000001l_001658.1	4
_ptg000001l_000407.1	4
_ptg000001l_001657.1	4
_ptg000001l_000408.1	4
_ptg000001l_000409.1	0
_ptg000001l_000410.1	4
_ptg000001l_001656.1	4
_ptg000001l_001655.1	4
_ptg000001l_000411.1	1
_ptg000001l_000412.1	4
_ptg000001l_001654.1	4
_ptg000001l_001653.1	4
_ptg000001l_001652.1	4
_ptg000001l_001651.1	1
_ptg000001l_000413.1	4
_ptg000001l_000414.1	4
_ptg000001l_000415.1	4
_ptg000001l_001650.1	1
_ptg000001l_001649.1	1
_ptg000001l_001648.1	4
_ptg000001l_001647.1	1
_ptg000001l_001646.1	4
_ptg000001l_001645.1	3
_ptg000001l_001644.1	0
_ptg000001l_001643.1	4
_ptg000001l_001642.1	1
_ptg000001l_001641.1	1
_ptg000001l_000416.1	4
_ptg000001l_001640.1	4
_ptg000001l_000417.1	1
_ptg000001l_001639.1	1
_ptg000001l_000418.1	1
_ptg000001l_000419.1	1
_ptg000001l_000420.1	1
_ptg000001l_001638.1	4
_ptg000001l_001637.1	1
_ptg000001l_001636.1	1
_ptg000001l_000421.1	4
_ptg000001l_001635.1	4
_ptg000001l_001634.1	1
_ptg000001l_000422.1	1
_ptg000001l_000423.1	4
_ptg000001l_000424.1	3
_ptg000001l_000425.1	4
_ptg000001l_000426.1	4
_ptg000001l_000427.1	4
_ptg000001l_000428.1	0
_ptg000001l_001633.1	1
_ptg000001l_000429.1	4
_ptg000001l_001632.1	1
_ptg000001l_000430.1	4
_ptg000001l_001631.1	4
_ptg000001l_001630.1	1
_ptg000001l_001629.1	3
_ptg000001l_000431.1	3
_ptg000001l_000432.1	3
_ptg000001l_000433.1	1
_ptg000001l_000434.1	3
_ptg000001l_000435.1	3
_ptg000001l_001628.1	1
_ptg000001l_001627.1	1
_ptg000001l_000436.1	3
_ptg000001l_000437.1	3
_ptg000001l_000438.1	3
_ptg000001l_000439.1	3
_ptg000001l_001626.1	0
_ptg000001l_000440.1	0
_ptg000001l_001625.1	0
_ptg000001l_001624.1	1
_ptg000001l_001623.1	0
_ptg000001l_001622.1	0
_ptg000001l_001621.1	0
_ptg000001l_000441.1	1
_ptg000001l_001620.1	1
_ptg000001l_001619.1	3
_ptg000001l_001618.1	3
_ptg000001l_000442.1	2
_ptg000001l_001617.1	2
_ptg000001l_001616.1	3
_ptg000001l_001615.1	3
_ptg000001l_001614.1	0
_ptg000001l_000443.1	2
_ptg000001l_001613.1	2
_ptg000001l_001612.1	2
_ptg000001l_001611.1	3
_ptg000001l_001610.1	3
_ptg000001l_000444.1	3
_ptg000001l_001609.1	2
_ptg000001l_001608.1	2
_ptg000001l_001607.1	2
_ptg000001l_001606.1	2
_ptg000001l_001605.1	2
_ptg000001l_001604.1	2
_ptg000001l_001603.1	2
_ptg000001l_001602.1	0
_ptg000001l_001601.1	2
_ptg000001l_001600.1	2
_ptg000001l_001599.1	2
_ptg000001l_001598.1	3
_ptg000001l_001597.1	3
_ptg000001l_001596.1	3
_ptg000001l_001595.1	3
_ptg000001l_001594.1	1
_ptg000001l_001593.1	2
_ptg000001l_000445.1	1
_ptg000001l_000446.1	0
_ptg000001l_000447.1	1
_ptg000001l_001592.1	0
_ptg000001l_000448.1	0
_ptg000001l_001591.1	1
_ptg000001l_001590.1	3
_ptg000001l_001589.1	3
_ptg000001l_001588.1	2
_ptg000001l_001587.1	2
_ptg000001l_001586.1	0
_ptg000001l_001585.1	1
_ptg000001l_000449.1	0
_ptg000001l_001584.1	0
_ptg000001l_001583.1	1
_ptg000001l_001582.1	1
_ptg000001l_001581.1	3
_ptg000001l_001580.1	3
_ptg000001l_001579.1	3
_ptg000001l_000450.1	2
_ptg000001l_000451.1	0
_ptg000001l_000452.1	1
_ptg000001l_000453.1	2
_ptg000001l_000454.1	1
_ptg000001l_000455.1	1
_ptg000001l_000456.1	1
_ptg000001l_001578.1	1
_ptg000001l_001577.1	1
_ptg000001l_001576.1	1
_ptg000001l_001575.1	1
_ptg000001l_001574.1	1
_ptg000001l_001573.1	1
_ptg000001l_001572.1	1
_ptg000001l_000457.1	1
_ptg000001l_001571.1	1
_ptg000001l_001570.1	1
_ptg000001l_001569.1	1
_ptg000001l_001568.1	1
_ptg000001l_000458.1	1
_ptg000001l_001567.1	1
_ptg000001l_001566.1	1
_ptg000001l_001565.1	1
_ptg000001l_001564.1	1
_ptg000001l_000459.1	3
_ptg000001l_000460.1	3
_ptg000001l_001563.1	3
_ptg000001l_000461.1	1
_ptg000001l_000462.1	2
_ptg000001l_000463.1	1
_ptg000001l_001562.1	1
_ptg000001l_000464.1	0
_ptg000001l_001561.1	1
_ptg000001l_001560.1	0
_ptg000001l_001559.1	4
_ptg000001l_000465.1	1
_ptg000001l_000466.1	0
_ptg000001l_000467.1	1
_ptg000001l_000468.1	0
_ptg000001l_000469.1	1
_ptg000001l_001558.1	1
_ptg000001l_000470.1	1
_ptg000001l_001557.1	4
_ptg000001l_001556.1	2
_ptg000001l_001555.1	2
_ptg000001l_001554.1	1
_ptg000001l_001553.1	2
_ptg000001l_001552.1	2
_ptg000001l_000471.1	1
_ptg000001l_001551.1	1
_ptg000001l_000472.1	1
_ptg000001l_001550.1	1
_ptg000001l_001549.1	1
_ptg000001l_000473.1	1
_ptg000001l_000474.1	1
_ptg000001l_000475.1	4
_ptg000001l_000476.1	4
_ptg000001l_000477.1	3
_ptg000001l_000478.1	3
_ptg000001l_000479.1	3
_ptg000001l_000480.1	3
_ptg000001l_000481.1	3
_ptg000001l_000482.1	1
_ptg000001l_000483.1	1
_ptg000001l_001548.1	2
_ptg000001l_001547.1	1
_ptg000001l_000484.1	2
_ptg000001l_000485.1	0
_ptg000001l_001546.1	1
_ptg000001l_000486.1	0
_ptg000001l_001545.1	4
_ptg000001l_001544.1	1
_ptg000001l_000487.1	1
_ptg000001l_000488.1	1
_ptg000001l_000489.1	1
_ptg000001l_000490.1	1
_ptg000001l_001543.1	3
_ptg000001l_001542.1	3
_ptg000001l_001541.1	1
_ptg000001l_001540.1	0
_ptg000001l_000491.1	3
_ptg000001l_000492.1	3
_ptg000001l_000493.1	1
_ptg000001l_000494.1	2
_ptg000001l_001539.1	4
_ptg000001l_001538.1	0
_ptg000001l_000495.1	1
_ptg000001l_000496.1	4
_ptg000001l_001537.1	4
_ptg000001l_000497.1	4
_ptg000001l_000498.1	0
_ptg000001l_000499.1	3
_ptg000001l_000500.1	3
_ptg000001l_000501.1	4
_ptg000001l_000502.1	1
_ptg000001l_001536.1	1
_ptg000001l_001535.1	3
_ptg000001l_001534.1	3
_ptg000001l_001533.1	3
_ptg000001l_001532.1	1
_ptg000001l_001531.1	2
_ptg000001l_000503.1	1
_ptg000001l_001530.1	1
_ptg000001l_001529.1	1
_ptg000001l_000504.1	1
_ptg000001l_000505.1	1
_ptg000001l_000506.1	1
_ptg000001l_000507.1	4
_ptg000001l_001528.1	1
_ptg000001l_001527.1	1
_ptg000001l_001526.1	1
_ptg000001l_001525.1	4
_ptg000001l_000508.1	1
_ptg000001l_001524.1	0
_ptg000001l_001523.1	0
_ptg000001l_000509.1	1
_ptg000001l_000510.1	4
_ptg000001l_000511.1	0
_ptg000001l_001522.1	4
_ptg000001l_000512.1	0
_ptg000001l_001521.1	2
_ptg000001l_001520.1	3
_ptg000001l_001519.1	3
_ptg000001l_001518.1	0
_ptg000001l_001517.1	0
_ptg000001l_001516.1	1
_ptg000001l_001515.1	0
_ptg000001l_001514.1	1
_ptg000001l_001513.1	1
_ptg000001l_000513.1	0
_ptg000001l_000514.1	0
_ptg000001l_000515.1	1
_ptg000001l_000516.1	4
_ptg000001l_001512.1	0
_ptg000001l_001511.1	1
_ptg000001l_001510.1	1
_ptg000001l_000517.1	1
_ptg000001l_000518.1	1
_ptg000001l_001509.1	2
_ptg000001l_001508.1	1
_ptg000001l_001507.1	4
_ptg000001l_001506.1	2
_ptg000001l_001505.1	1
_ptg000001l_001504.1	1
_ptg000001l_001503.1	4
_ptg000001l_000519.1	0
_ptg000001l_001502.1	0
_ptg000001l_001501.1	1
_ptg000001l_001500.1	1
_ptg000001l_000520.1	3
_ptg000001l_000521.1	3
_ptg000001l_000522.1	2
_ptg000001l_001499.1	3
_ptg000001l_000523.1	3
_ptg000001l_001498.1	0
_ptg000001l_001497.1	2
_ptg000001l_001496.1	2
_ptg000001l_000524.1	2
_ptg000001l_000525.1	2
_ptg000001l_000526.1	1
_ptg000001l_000527.1	1
_ptg000001l_001495.1	1
_ptg000001l_001494.1	4
_ptg000001l_001493.1	1
_ptg000001l_001492.1	0
_ptg000001l_001491.1	1
_ptg000001l_000528.1	2
_ptg000001l_000529.1	2
_ptg000001l_000530.1	3
_ptg000001l_000531.1	3
_ptg000001l_000532.1	3
_ptg000001l_000533.1	3
_ptg000001l_000534.1	2
_ptg000001l_000535.1	3
_ptg000001l_000536.1	3
_ptg000001l_000537.1	3
_ptg000001l_000538.1	3
_ptg000001l_000539.1	3
_ptg000001l_000540.1	2
_ptg000001l_000541.1	2
_ptg000001l_000542.1	2
_ptg000001l_001490.1	3
_ptg000001l_001489.1	3
_ptg000001l_000543.1	1
_ptg000001l_000544.1	1
_ptg000001l_001488.1	1
_ptg000001l_000545.1	1
_ptg000001l_000546.1	1
_ptg000001l_000547.1	1
_ptg000001l_001487.1	0
_ptg000001l_001486.1	0
_ptg000001l_001485.1	1
_ptg000001l_001484.1	0
_ptg000001l_001483.1	1
_ptg000001l_000548.1	1
_ptg000001l_001482.1	0
_ptg000001l_000549.1	1
_ptg000001l_000550.1	1
_ptg000001l_000551.1	1
_ptg000001l_000552.1	1
_ptg000001l_000553.1	1
_ptg000001l_001481.1	1
_ptg000001l_000554.1	1
_ptg000001l_000555.1	1
_ptg000001l_000556.1	1
_ptg000001l_001480.1	0
_ptg000001l_000557.1	1
_ptg000001l_001479.1	1
_ptg000001l_000558.1	1
_ptg000001l_001478.1	3
_ptg000001l_001477.1	3
_ptg000001l_001476.1	1
_ptg000001l_001475.1	0
_ptg000001l_000559.1	1
_ptg000001l_001474.1	1
_ptg000001l_001473.1	1
_ptg000001l_001472.1	1
_ptg000001l_000560.1	1
_ptg000001l_000561.1	1
_ptg000001l_000562.1	1
_ptg000001l_000563.1	1
_ptg000001l_000564.1	1
_ptg000001l_000565.1	1
_ptg000001l_000566.1	0
_ptg000001l_001471.1	2
_ptg000001l_000567.1	0
_ptg000001l_000568.1	1
_ptg000001l_000569.1	1
_ptg000001l_000570.1	1
_ptg000001l_000571.1	2
_ptg000001l_001470.1	1
_ptg000001l_000572.1	1
_ptg000001l_000573.1	1
_ptg000001l_000574.1	1
_ptg000001l_001469.1	3
_ptg000001l_000575.1	3
_ptg000001l_000576.1	3
_ptg000001l_000577.1	3
_ptg000001l_000578.1	3
_ptg000001l_000579.1	1
_ptg000001l_000580.1	1
_ptg000001l_001468.1	1
_ptg000001l_001467.1	1
_ptg000001l_001466.1	1
_ptg000001l_001465.1	1
_ptg000001l_000581.1	1
_ptg000001l_001464.1	1
_ptg000001l_001463.1	1
_ptg000001l_001462.1	1
_ptg000001l_000582.1	1
_ptg000001l_000583.1	1
_ptg000001l_000584.1	1
_ptg000001l_001461.1	0
_ptg000001l_000585.1	1
_ptg000001l_001460.1	1
_ptg000001l_001459.1	1
_ptg000001l_000586.1	1
_ptg000001l_001458.1	0
_ptg000001l_000587.1	1
_ptg000001l_000588.1	0
_ptg000001l_000589.1	1
_ptg000001l_000590.1	1
_ptg000001l_000591.1	0
_ptg000001l_001457.1	1
_ptg000001l_000592.1	1
_ptg000001l_000593.1	1
_ptg000001l_000594.1	1
_ptg000001l_001456.1	1
_ptg000001l_001455.1	0
_ptg000001l_000595.1	1
_ptg000001l_000596.1	2
_ptg000001l_001454.1	1
_ptg000001l_000597.1	1
_ptg000001l_001453.1	1
_ptg000001l_000598.1	1
_ptg000001l_000599.1	1
_ptg000001l_000600.1	2
_ptg000001l_000601.1	1
_ptg000001l_001452.1	1
_ptg000001l_001451.1	0
_ptg000001l_001450.1	1
_ptg000001l_000602.1	1
_ptg000001l_000603.1	1
_ptg000001l_001449.1	1
_ptg000001l_000604.1	0
_ptg000001l_001448.1	1
_ptg000001l_001447.1	1
_ptg000001l_001446.1	1
_ptg000001l_000605.1	1
_ptg000001l_001445.1	1
_ptg000001l_000606.1	1
_ptg000001l_000607.1	1
_ptg000001l_001444.1	3
_ptg000001l_000608.1	3
_ptg000001l_000609.1	1
_ptg000001l_001443.1	1
_ptg000001l_001442.1	1
_ptg000001l_000610.1	1
_ptg000001l_001441.1	1
_ptg000001l_000611.1	1
_ptg000001l_000612.1	1
_ptg000001l_001440.1	1
_ptg000001l_001439.1	1
_ptg000001l_001438.1	1
_ptg000001l_000613.1	1
_ptg000001l_000614.1	1
_ptg000001l_000615.1	1
_ptg000001l_001437.1	1
_ptg000001l_001436.1	1
_ptg000001l_000616.1	1
_ptg000001l_001435.1	1
_ptg000001l_001434.1	1
_ptg000001l_001433.1	1
_ptg000001l_001432.1	1
_ptg000001l_001431.1	1
_ptg000001l_001430.1	1
_ptg000001l_001429.1	0
_ptg000001l_000617.1	1
_ptg000001l_001428.1	1
_ptg000001l_001427.1	1
_ptg000001l_001426.1	1
_ptg000001l_001425.1	1
_ptg000001l_001424.1	1
_ptg000001l_001423.1	1
_ptg000001l_001422.1	0
_ptg000001l_000618.1	3
_ptg000001l_000619.1	3
_ptg000001l_000620.1	1
_ptg000001l_001421.1	1
_ptg000001l_001420.1	1
_ptg000001l_001419.1	1
_ptg000001l_000621.1	0
_ptg000001l_000622.1	0
_ptg000001l_001418.1	0
_ptg000001l_001417.1	1
_ptg000001l_000623.1	1
_ptg000001l_001416.1	0
_ptg000001l_001415.1	1
_ptg000001l_001414.1	2
_ptg000001l_000624.1	0
_ptg000001l_000625.1	0
_ptg000001l_000626.1	1
_ptg000001l_001413.1	2
_ptg000001l_001412.1	1
_ptg000001l_000627.1	0
_ptg000001l_000628.1	0
_ptg000001l_000629.1	0
_ptg000001l_001411.1	1
_ptg000001l_001410.1	1
_ptg000001l_001409.1	1
_ptg000001l_001408.1	1
_ptg000001l_001407.1	1
_ptg000001l_001406.1	1
_ptg000001l_001405.1	1
_ptg000001l_001404.1	1
_ptg000001l_000630.1	1
_ptg000001l_000631.1	1
_ptg000001l_001403.1	1
_ptg000001l_001402.1	1
_ptg000001l_001401.1	1
_ptg000001l_001400.1	1
_ptg000001l_001399.1	1
_ptg000001l_001398.1	1
_ptg000001l_000632.1	1
_ptg000001l_000633.1	1
_ptg000001l_001397.1	1
_ptg000001l_000634.1	1
_ptg000001l_000635.1	1
_ptg000001l_000636.1	1
_ptg000001l_000637.1	1
_ptg000001l_000638.1	1
_ptg000001l_000639.1	1
_ptg000001l_000640.1	1
_ptg000001l_000641.1	1
_ptg000001l_001396.1	1
_ptg000001l_000642.1	1
_ptg000001l_001395.1	1
_ptg000001l_001394.1	4
_ptg000001l_001393.1	1
_ptg000001l_001392.1	0
_ptg000001l_001391.1	1
_ptg000001l_000643.1	1
_ptg000001l_001390.1	1
_ptg000001l_000644.1	1
_ptg000001l_000645.1	0
_ptg000001l_000646.1	1
_ptg000001l_001389.1	1
_ptg000001l_000647.1	1
_ptg000001l_001388.1	1
_ptg000001l_000648.1	1
_ptg000001l_001387.1	1
_ptg000001l_001386.1	0
_ptg000001l_000649.1	1
_ptg000001l_001385.1	1
_ptg000001l_001384.1	0
_ptg000001l_000650.1	4
_ptg000001l_001383.1	4
_ptg000001l_001382.1	0
_ptg000001l_000651.1	1
_ptg000001l_000652.1	1
_ptg000001l_000653.1	1
_ptg000001l_000654.1	1
_ptg000001l_000655.1	0
_ptg000001l_000656.1	1
_ptg000001l_001381.1	1
_ptg000001l_000657.1	1
_ptg000001l_000658.1	1
_ptg000001l_000659.1	0
_ptg000001l_000660.1	0
_ptg000001l_001380.1	1
_ptg000001l_000661.1	0
_ptg000001l_000662.1	0
_ptg000001l_001379.1	4
_ptg000001l_001378.1	3
_ptg000001l_000663.1	1
_ptg000001l_000664.1	1
_ptg000001l_000665.1	1
_ptg000001l_000666.1	1
_ptg000001l_001377.1	2
_ptg000001l_001376.1	3
_ptg000001l_000667.1	3
_ptg000001l_000668.1	2
_ptg000001l_001375.1	0
_ptg000001l_001374.1	0
_ptg000001l_001373.1	1
_ptg000001l_001372.1	0
_ptg000001l_000669.1	0
_ptg000001l_001371.1	1
_ptg000001l_000670.1	1
_ptg000001l_000671.1	1
_ptg000001l_001370.1	0
_ptg000001l_001369.1	1
_ptg000001l_001368.1	1
_ptg000001l_000672.1	1
_ptg000001l_000673.1	0
_ptg000001l_000674.1	0
_ptg000001l_001367.1	1
_ptg000001l_000675.1	1
_ptg000001l_001366.1	4
_ptg000001l_000676.1	1
_ptg000001l_000677.1	4
_ptg000001l_000678.1	1
_ptg000001l_000679.1	1
_ptg000001l_000680.1	1
_ptg000001l_000681.1	1
_ptg000001l_001365.1	1
_ptg000001l_000682.1	1
_ptg000001l_000683.1	1
_ptg000001l_000684.1	0
_ptg000001l_000685.1	1
_ptg000001l_001364.1	4
_ptg000001l_001363.1	0
_ptg000001l_001362.1	1
_ptg000001l_000686.1	0
_ptg000001l_000687.1	1
_ptg000001l_000688.1	1
_ptg000001l_000689.1	0
_ptg000001l_001361.1	4
_ptg000001l_001360.1	1
_ptg000001l_001359.1	4
_ptg000001l_000690.1	1
_ptg000001l_001358.1	4
_ptg000001l_001357.1	0
_ptg000001l_001356.1	1
_ptg000001l_001355.1	1
_ptg000001l_001354.1	1
_ptg000001l_000691.1	1
_ptg000001l_001353.1	1
_ptg000001l_000692.1	1
_ptg000001l_001352.1	1
_ptg000001l_001351.1	1
_ptg000001l_001350.1	1
_ptg000001l_000693.1	1
_ptg000001l_000694.1	4
_ptg000001l_001349.1	1
_ptg000001l_000695.1	1
_ptg000001l_000696.1	1
_ptg000001l_000697.1	0
_ptg000001l_001348.1	0
_ptg000001l_000698.1	1
_ptg000001l_001347.1	1
_ptg000001l_001346.1	1
_ptg000001l_001345.1	4
_ptg000001l_001344.1	1
_ptg000001l_000699.1	1
_ptg000001l_000700.1	1
_ptg000001l_000701.1	1
_ptg000001l_001343.1	4
_ptg000001l_000702.1	1
_ptg000001l_001342.1	1
_ptg000001l_000703.1	1
_ptg000001l_001341.1	4
_ptg000001l_000704.1	4
_ptg000001l_000705.1	4
_ptg000001l_001340.1	1
_ptg000001l_001339.1	1
_ptg000001l_001338.1	4
_ptg000001l_000706.1	1
_ptg000001l_000707.1	1
_ptg000001l_000708.1	4
_ptg000001l_001337.1	0
_ptg000001l_001336.1	1
_ptg000001l_001335.1	3
_ptg000001l_001334.1	3
_ptg000001l_001333.1	2
_ptg000001l_000709.1	1
_ptg000001l_001332.1	0
_ptg000001l_000710.1	4
_ptg000001l_001331.1	1
_ptg000001l_001330.1	1
_ptg000001l_000711.1	1
_ptg000001l_000712.1	0
_ptg000001l_000713.1	4
_ptg000001l_001329.1	4
_ptg000001l_000714.1	4
_ptg000001l_000715.1	4
_ptg000001l_001328.1	4
_ptg000001l_000716.1	1
_ptg000001l_000717.1	0
_ptg000001l_001327.1	1
_ptg000001l_000718.1	1
_ptg000001l_000719.1	1
_ptg000001l_001326.1	0
_ptg000001l_000720.1	4
_ptg000001l_001325.1	0
_ptg000001l_000721.1	1
_ptg000001l_001324.1	1
_ptg000001l_000722.1	4
_ptg000001l_000723.1	3
_ptg000001l_001323.1	4
_ptg000001l_001322.1	0
_ptg000001l_001321.1	1
_ptg000001l_000724.1	3
_ptg000001l_000725.1	3
_ptg000001l_001320.1	0
_ptg000001l_001319.1	0
_ptg000001l_000726.1	3
_ptg000001l_000727.1	3
_ptg000001l_000728.1	3
_ptg000001l_000729.1	1
_ptg000001l_000730.1	1
_ptg000001l_000731.1	2
_ptg000001l_000732.1	1
_ptg000001l_001318.1	1
_ptg000001l_001317.1	1
_ptg000001l_001316.1	1
_ptg000001l_001315.1	0
_ptg000001l_001314.1	1
_ptg000001l_001313.1	1
_ptg000001l_000733.1	2
_ptg000001l_001312.1	0
_ptg000001l_000734.1	1
_ptg000001l_001311.1	4
_ptg000001l_001310.1	1
_ptg000001l_001309.1	1
_ptg000001l_001308.1	0
_ptg000001l_001307.1	1
_ptg000001l_000735.1	1
_ptg000001l_001306.1	0
_ptg000001l_001305.1	1
_ptg000001l_000736.1	1
_ptg000001l_000737.1	1
_ptg000001l_000738.1	2
_ptg000001l_000739.1	1
_ptg000001l_001304.1	2
_ptg000001l_000740.1	1
_ptg000001l_000741.1	1
_ptg000001l_001303.1	4
_ptg000001l_001302.1	1
_ptg000001l_001301.1	1
_ptg000001l_000742.1	1
_ptg000001l_000743.1	1
_ptg000001l_001300.1	1
_ptg000001l_000744.1	1
_ptg000001l_001299.1	1
_ptg000001l_001298.1	0
_ptg000001l_001297.1	3
_ptg000001l_001296.1	3
_ptg000001l_000745.1	1
_ptg000001l_001295.1	1
_ptg000001l_001294.1	4
_ptg000001l_000746.1	0
_ptg000001l_000747.1	4
_ptg000001l_001293.1	4
_ptg000001l_000748.1	4
_ptg000001l_001292.1	4
_ptg000001l_001291.1	1
_ptg000001l_001290.1	1
_ptg000001l_000749.1	4
_ptg000001l_001289.1	4
_ptg000001l_000750.1	1
_ptg000001l_000751.1	1
_ptg000001l_000752.1	4
_ptg000001l_001288.1	1
_ptg000001l_000753.1	1
_ptg000001l_000754.1	4
_ptg000001l_000755.1	4
_ptg000001l_000756.1	0
_ptg000001l_001287.1	1
_ptg000001l_001286.1	1
_ptg000001l_000757.1	1
_ptg000001l_001285.1	4
_ptg000001l_000758.1	3
_ptg000001l_000759.1	1
_ptg000001l_001284.1	0
_ptg000001l_001283.1	1
_ptg000001l_001282.1	1
_ptg000001l_001281.1	0
_ptg000001l_001280.1	3
_ptg000001l_000760.1	3
_ptg000001l_001279.1	1
_ptg000001l_000761.1	3
_ptg000001l_000762.1	3
_ptg000001l_000763.1	1
_ptg000001l_001278.1	1
_ptg000001l_001277.1	4
_ptg000001l_000764.1	3
_ptg000001l_001276.1	3
_ptg000001l_001275.1	3
_ptg000001l_000765.1	1
_ptg000001l_000766.1	1
_ptg000001l_001274.1	1
_ptg000001l_001273.1	4
_ptg000001l_000767.1	4
_ptg000001l_000768.1	0
_ptg000001l_000769.1	4
_ptg000001l_001272.1	0
_ptg000001l_000770.1	4
_ptg000001l_000771.1	4
_ptg000001l_001271.1	3
_ptg000001l_000772.1	3
_ptg000001l_001270.1	0
_ptg000001l_001269.1	1
_ptg000001l_001268.1	4
_ptg000001l_000773.1	4
_ptg000001l_000774.1	1
_ptg000001l_000775.1	4
_ptg000001l_000776.1	4
_ptg000001l_000777.1	1
_ptg000001l_001267.1	1
_ptg000001l_001266.1	1
_ptg000001l_001265.1	1
_ptg000001l_000778.1	0
_ptg000001l_000779.1	4
_ptg000001l_000780.1	0
_ptg000001l_001264.1	4
_ptg000001l_001263.1	0
_ptg000001l_001262.1	1
_ptg000001l_000781.1	1
_ptg000001l_000782.1	4
_ptg000001l_001261.1	0
_ptg000001l_000783.1	1
_ptg000001l_000784.1	2
_ptg000001l_000785.1	2
_ptg000001l_000786.1	1
_ptg000001l_000787.1	4
_ptg000001l_000788.1	4
_ptg000001l_001260.1	1
_ptg000001l_000789.1	2
_ptg000001l_001259.1	2
_ptg000001l_001258.1	2
_ptg000001l_001257.1	1
_ptg000001l_001256.1	1
_ptg000001l_000790.1	4
_ptg000001l_001255.1	1
_ptg000001l_000791.1	4
_ptg000001l_001254.1	4
_ptg000001l_001253.1	3
_ptg000001l_001252.1	1
_ptg000001l_000792.1	3
_ptg000001l_000793.1	3
_ptg000001l_001251.1	0
_ptg000001l_000794.1	1
_ptg000001l_001250.1	1
_ptg000001l_001249.1	1
_ptg000001l_001248.1	3
_ptg000001l_001247.1	3
_ptg000001l_001246.1	2
_ptg000001l_001245.1	3
_ptg000001l_001244.1	3
_ptg000001l_001243.1	3
_ptg000001l_001242.1	3
_ptg000001l_001241.1	3
_ptg000001l_001240.1	3
_ptg000001l_001239.1	3
_ptg000001l_001238.1	3
_ptg000001l_001237.1	3
_ptg000001l_000795.1	4
_ptg000001l_001236.1	0
_ptg000001l_001235.1	0
_ptg000001l_001234.1	4
_ptg000001l_000796.1	3
_ptg000001l_000797.1	3
_ptg000001l_000798.1	3
_ptg000001l_001233.1	1
_ptg000001l_001232.1	0
_ptg000001l_000799.1	1
_ptg000001l_000800.1	4
_ptg000001l_001231.1	4
_ptg000001l_000801.1	1
_ptg000001l_001230.1	4
_ptg000001l_001229.1	3
_ptg000001l_001228.1	1
_ptg000001l_001227.1	4
_ptg000001l_001226.1	4
_ptg000001l_001225.1	1
_ptg000001l_001224.1	1
_ptg000001l_001223.1	4
_ptg000001l_001222.1	1
_ptg000001l_000802.1	4
_ptg000001l_001221.1	4
_ptg000001l_000803.1	4
_ptg000001l_000804.1	3
_ptg000001l_000805.1	3
_ptg000001l_001220.1	1
_ptg000001l_000806.1	4
_ptg000001l_000807.1	1
_ptg000001l_000808.1	0
_ptg000001l_001219.1	4
_ptg000001l_001218.1	0
_ptg000001l_001217.1	1
_ptg000001l_000809.1	4
_ptg000001l_001216.1	2
_ptg000001l_001215.1	3
_ptg000001l_001214.1	3
_ptg000001l_001213.1	3
_ptg000001l_001212.1	0
_ptg000001l_000810.1	1
_ptg000001l_001211.1	1
_ptg000001l_001210.1	1
_ptg000001l_001209.1	1
_ptg000001l_000811.1	1
_ptg000001l_000812.1	1
_ptg000001l_000813.1	0
_ptg000001l_000814.1	1
_ptg000001l_001208.1	1
_ptg000001l_000815.1	1
_ptg000001l_000816.1	1
_ptg000001l_000817.1	1
_ptg000001l_000818.1	4
_ptg000001l_001207.1	1
_ptg000001l_001206.1	1
_ptg000001l_000819.1	1
_ptg000001l_000820.1	1
_ptg000001l_000821.1	4
_ptg000001l_001205.1	1
_ptg000001l_001204.1	4
_ptg000001l_000822.1	1
_ptg000001l_000823.1	1
_ptg000001l_000824.1	1
_ptg000001l_001203.1	1
_ptg000001l_001202.1	0
_ptg000001l_001201.1	0
_ptg000001l_000825.1	4
_ptg000001l_001200.1	4
_ptg000001l_000826.1	4
_ptg000001l_000827.1	1
_ptg000001l_000828.1	4
_ptg000001l_000829.1	1
_ptg000001l_001199.1	1
_ptg000001l_000830.1	1
_ptg000001l_000831.1	4
_ptg000001l_000832.1	4
_ptg000001l_000833.1	4
_ptg000001l_000834.1	4
_ptg000001l_001198.1	1
_ptg000001l_000835.1	1
_ptg000001l_001197.1	4
_ptg000001l_001196.1	0
_ptg000001l_001195.1	1
_ptg000001l_000836.1	0
_ptg000001l_001194.1	0
_ptg000001l_000837.1	1
_ptg000001l_001193.1	4
_ptg000001l_000838.1	0
_ptg000001l_000839.1	1
_ptg000001l_000840.1	4
_ptg000001l_000841.1	3
_ptg000001l_000842.1	3
_ptg000001l_000843.1	3
_ptg000001l_000844.1	3
_ptg000001l_000845.1	2
_ptg000001l_000846.1	4
_ptg000001l_000847.1	4
_ptg000001l_001192.1	0
_ptg000001l_000848.1	1
_ptg000001l_001191.1	1
_ptg000001l_001190.1	1
_ptg000001l_000849.1	4
_ptg000001l_000850.1	0
_ptg000001l_000851.1	1
_ptg000001l_000852.1	1
_ptg000001l_001189.1	4
_ptg000001l_001188.1	3
_ptg000001l_001187.1	1
_ptg000001l_001186.1	4
_ptg000001l_001185.1	4
_ptg000001l_001184.1	4
_ptg000001l_001183.1	4
_ptg000001l_000853.1	1
_ptg000001l_000854.1	0
_ptg000001l_000855.1	1
_ptg000001l_001182.1	1
_ptg000001l_000856.1	1
_ptg000001l_000857.1	4
_ptg000001l_000858.1	0
_ptg000001l_000859.1	1
_ptg000001l_000860.1	1
_ptg000001l_001181.1	1
_ptg000001l_000861.1	1
_ptg000001l_000862.1	4
_ptg000001l_000863.1	1
_ptg000001l_001180.1	1
_ptg000001l_000864.1	1
_ptg000001l_000865.1	0
_ptg000001l_001179.1	0
_ptg000001l_001178.1	4
_ptg000001l_000866.1	1
_ptg000001l_000867.1	0
_ptg000001l_001177.1	1
_ptg000001l_001176.1	0
_ptg000001l_001175.1	0
_ptg000001l_001174.1	4
_ptg000001l_000868.1	1
_ptg000001l_001173.1	2
_ptg000001l_001172.1	4
_ptg000001l_000869.1	4
_ptg000001l_000870.1	1
_ptg000001l_000871.1	0
_ptg000001l_000872.1	1
_ptg000001l_000873.1	4
_ptg000001l_000874.1	0
_ptg000001l_001171.1	1
_ptg000001l_000875.1	1
_ptg000001l_000876.1	1
_ptg000001l_000877.1	1
_ptg000001l_001170.1	0
_ptg000001l_001169.1	0
_ptg000001l_000878.1	0
_ptg000001l_000879.1	1
_ptg000001l_001168.1	0
_ptg000001l_000880.1	4
_ptg000001l_001167.1	4
_ptg000001l_001166.1	4
_ptg000001l_001165.1	0
_ptg000001l_001164.1	4
_ptg000001l_001163.1	0
_ptg000001l_001162.1	0
_ptg000001l_000881.1	3
_ptg000001l_000882.1	3
_ptg000001l_000883.1	3
_ptg000001l_000884.1	3
_ptg000001l_001161.1	4
_ptg000001l_001160.1	0
_ptg000001l_001159.1	1
_ptg000001l_001158.1	1
_ptg000001l_000885.1	0
_ptg000001l_000886.1	4
_ptg000001l_001157.1	4
_ptg000001l_001156.1	1
_ptg000001l_000887.1	0
_ptg000001l_000888.1	0
_ptg000001l_001155.1	4
_ptg000001l_000889.1	1
_ptg000001l_001154.1	1
_ptg000001l_001153.1	4
_ptg000001l_001152.1	3
_ptg000001l_000890.1	3
_ptg000001l_000891.1	0
_ptg000001l_000892.1	1
_ptg000001l_000893.1	1
_ptg000001l_000894.1	1
_ptg000001l_001151.1	4
_ptg000001l_001150.1	1
_ptg000001l_000895.1	0
_ptg000001l_001149.1	0
_ptg000001l_000896.1	1
_ptg000001l_000897.1	1
_ptg000001l_001148.1	0
_ptg000001l_000898.1	2
_ptg000001l_000899.1	2
_ptg000001l_000900.1	1
_ptg000001l_001147.1	0
_ptg000001l_001146.1	1
_ptg000001l_001145.1	4
_ptg000001l_001144.1	2
_ptg000001l_001143.1	4
_ptg000001l_000901.1	4
_ptg000001l_001142.1	3
_ptg000001l_001141.1	3
_ptg000001l_001140.1	4
_ptg000001l_001139.1	1
_ptg000001l_001138.1	1
_ptg000001l_001137.1	1
_ptg000001l_001136.1	4
_ptg000001l_000902.1	1
_ptg000001l_000903.1	4
_ptg000001l_001135.1	1
_ptg000001l_000904.1	1
_ptg000001l_000905.1	4
_ptg000001l_000906.1	4
_ptg000001l_000907.1	4
_ptg000001l_000908.1	3
_ptg000001l_001134.1	3
_ptg000001l_001133.1	3
_ptg000001l_001132.1	2
_ptg000001l_001131.1	0
_ptg000001l_001130.1	2
_ptg000001l_000909.1	1
_ptg000001l_000910.1	1
_ptg000001l_000911.1	0
_ptg000001l_001129.1	0
_ptg000001l_000912.1	4
_ptg000001l_001128.1	1
_ptg000001l_001127.1	4
_ptg000001l_000913.1	4
_ptg000001l_000914.1	0
_ptg000001l_001126.1	1
_ptg000001l_000915.1	1
_ptg000001l_001125.1	1
_ptg000001l_000916.1	4
_ptg000001l_001124.1	0
_ptg000001l_001123.1	3
_ptg000001l_001122.1	3
_ptg000001l_001121.1	1
_ptg000001l_001120.1	4
_ptg000001l_000917.1	1
_ptg000001l_001119.1	1
_ptg000001l_001118.1	1
_ptg000001l_000918.1	4
_ptg000001l_000919.1	1
_ptg000001l_001117.1	0
_ptg000001l_000920.1	1
_ptg000001l_000921.1	4
_ptg000001l_000922.1	4
_ptg000001l_000923.1	0
_ptg000001l_000924.1	4
_ptg000001l_001116.1	1
_ptg000001l_000925.1	1
_ptg000001l_001115.1	1
_ptg000001l_001114.1	4
_ptg000001l_001113.1	0
_ptg000001l_000926.1	1
_ptg000001l_001112.1	4
_ptg000001l_001111.1	1
_ptg000001l_000927.1	4
_ptg000001l_001110.1	4
_ptg000001l_001109.1	1
_ptg000001l_001108.1	1
_ptg000001l_001107.1	4
_ptg000001l_000928.1	4
_ptg000001l_000929.1	1
_ptg000001l_000930.1	0
_ptg000001l_001106.1	1
_ptg000001l_000931.1	0
_ptg000001l_000932.1	0
_ptg000001l_001105.1	4
_ptg000001l_000933.1	4
_ptg000001l_001104.1	4
_ptg000001l_001103.1	0
_ptg000001l_001102.1	1
_ptg000001l_001101.1	1
_ptg000001l_001100.1	4
_ptg000001l_000934.1	0
_ptg000001l_001099.1	1
_ptg000001l_000935.1	1
_ptg000001l_001098.1	4
_ptg000001l_001097.1	4
_ptg000001l_000936.1	4
_ptg000001l_000937.1	4
_ptg000001l_001096.1	0
_ptg000001l_000938.1	0
_ptg000001l_000939.1	1
_ptg000001l_001095.1	4
_ptg000001l_000940.1	0
_ptg000001l_001094.1	4
_ptg000001l_001093.1	4
_ptg000001l_001092.1	4
_ptg000001l_000941.1	1
_ptg000001l_001091.1	1
_ptg000001l_001090.1	1
_ptg000001l_001089.1	0
_ptg000001l_001088.1	4
_ptg000001l_000942.1	1
_ptg000001l_000943.1	1
_ptg000001l_000944.1	0
_ptg000001l_001087.1	4
_ptg000001l_001086.1	1
_ptg000001l_000945.1	1
_ptg000001l_001085.1	1
_ptg000001l_001084.1	4
_ptg000001l_000946.1	4
_ptg000001l_000947.1	0
_ptg000001l_000948.1	4
_ptg000001l_001083.1	0
_ptg000001l_000949.1	1
_ptg000001l_001082.1	1
_ptg000001l_001081.1	1
_ptg000001l_000950.1	1
_ptg000001l_000951.1	4
_ptg000001l_001080.1	1
_ptg000001l_000952.1	1
_ptg000001l_000953.1	3
_ptg000001l_000954.1	4
_ptg000001l_000955.1	4
_ptg000001l_001079.1	0
_ptg000001l_000956.1	4
_ptg000001l_001078.1	4
_ptg000001l_001077.1	4
_ptg000001l_001076.1	1
_ptg000001l_001075.1	0
_ptg000001l_000957.1	4
_ptg000001l_001074.1	0
_ptg000001l_001073.1	4
_ptg000001l_000958.1	4
_ptg000001l_001072.1	0
_ptg000001l_000959.1	1
_ptg000001l_001071.1	1
_ptg000001l_001070.1	1
_ptg000001l_000960.1	4
_ptg000001l_000961.1	1
_ptg000001l_001069.1	4
_ptg000001l_001068.1	1
_ptg000001l_000962.1	1
_ptg000001l_001067.1	1
_ptg000001l_001066.1	4
_ptg000001l_000963.1	4
_ptg000001l_000964.1	1
_ptg000001l_001065.1	1
_ptg000001l_000965.1	1
_ptg000001l_000966.1	4
_ptg000001l_000967.1	0
_ptg000001l_000968.1	1
_ptg000001l_000969.1	0
_ptg000001l_001064.1	4
_ptg000001l_001063.1	4
_ptg000001l_000970.1	0
_ptg000001l_001062.1	4
_ptg000001l_001061.1	4
_ptg000001l_001060.1	4
_ptg000001l_001059.1	3
_ptg000001l_000971.1	4
_ptg000001l_000972.1	1
_ptg000001l_000973.1	1
_ptg000001l_001058.1	1
_ptg000001l_000974.1	4
_ptg000001l_001057.1	4
_ptg000001l_001056.1	4
_ptg000001l_001055.1	0
_ptg000001l_001054.1	4
_ptg000001l_001053.1	4
_ptg000001l_001052.1	4
_ptg000001l_001051.1	4
_ptg000001l_001050.1	4
_ptg000001l_001049.1	4
_ptg000001l_001048.1	1
_ptg000001l_001047.1	1
_ptg000001l_001046.1	4
_ptg000001l_001045.1	1
_ptg000001l_001044.1	4
_ptg000001l_001043.1	1
_ptg000001l_000975.1	0
_ptg000001l_000976.1	1
_ptg000001l_001042.1	1
_ptg000001l_001041.1	1
_ptg000001l_001040.1	1
_ptg000001l_001039.1	1
_ptg000001l_000977.1	1
_ptg000001l_001038.1	4
_ptg000001l_000978.1	1
_ptg000001l_000979.1	1
_ptg000001l_000980.1	4
_ptg000001l_000981.1	0
_ptg000001l_000982.1	3
_ptg000001l_000983.1	3
_ptg000001l_000984.1	1
_ptg000001l_001037.1	1
_ptg000001l_000985.1	4
_ptg000001l_000986.1	1
[truncated: 43,501 more rows]

## Sheet: syntenic_depth
Table S8. Results of duplication classification analysis
_ptg000754l_000006.1	N		Key
_ptg000703l_000004.1	N		N = non-paleolog
_ptg001061l_000015.1	N		S = single copy
_ptg000023l_000797.1	N		D = double copy
_ptg000314l_000003.1	N		T = triple copy
_ptg000038l_000081.1	S
_ptg000008l_001194.1	N
_ptg000328l_000024.1	N
_ptg000002l_000460.1	T
_ptg000007l_000618.1	N
_ptg000011l_000075.1	N
_ptg000011l_000281.1	N
_ptg000016l_001744.1	S
_ptg000020l_000753.1	S
_ptg000016l_001363.1	S
_ptg000023l_000500.1	N
_ptg000025l_000475.1	S
_ptg000012l_000140.1	N
_ptg000006l_001101.1	N
_ptg000012l_000274.1	N
_ptg000010l_002805.1	S
_ptg000006l_002023.1	N
_ptg000009l_000328.1	D
_ptg000016l_001616.1	N
_ptg000018l_000105.1	N
_ptg000006l_000699.1	N
_ptg000006l_000520.1	N
_ptg000297l_000008.1	N
_ptg000008l_000077.1	N
_ptg000019l_000941.1	S
_ptg000023l_000344.1	N
_ptg000019l_000614.1	N
_ptg000025l_001120.1	D
_ptg000003l_000430.1	N
_ptg000014l_001361.1	N
_ptg000016l_001181.1	N
_ptg000291l_000025.1	D
_ptg001029l_000003.1	N
_ptg000014l_001186.1	S
_ptg000011l_000571.1	D
_ptg000898l_000005.1	N
_ptg000568l_000003.1	N
_ptg000002l_000029.1	N
_ptg000641l_000003.1	N
_ptg000007l_000466.1	N
_ptg000002l_000301.1	S
_ptg000018l_001291.1	S
_ptg000016l_000220.1	S
_ptg000253l_000002.1	N
_ptg000025l_000570.1	D
_ptg000018l_000400.1	D
_ptg000287l_000013.1	N
_ptg000020l_001520.1	N
_ptg000016l_002208.1	N
_ptg000016l_000859.1	N
_ptg000006l_000623.1	N
_ptg000016l_001716.1	S
_ptg000436l_000009.1	N
_ptg000838l_000005.1	N
_ptg000752l_000002.1	N
_ptg001020l_000003.1	N
_ptg001086l_000008.1	N
_ptg000010l_002181.1	S
_ptg000027l_001113.1	S
_ptg000300l_000007.1	N
_ptg000009l_000582.1	N
_ptg000427l_000012.1	N
_ptg000014l_000931.1	N
_ptg000409l_000016.1	N
_ptg000023l_000644.1	N
_ptg000441l_000008.1	N
_ptg000268l_000013.1	N
_ptg000027l_000944.1	S
_ptg000008l_000439.1	N
_ptg000010l_002650.1	N
_ptg000016l_001645.1	N
_ptg000025l_000725.1	S
_ptg000961l_000006.1	N
_ptg000006l_001578.1	S
_ptg000006l_000847.1	S
_ptg000018l_000247.1	D
_ptg000023l_000946.1	N
_ptg000409l_000008.1	N
_ptg000456l_000007.1	N
_ptg000006l_000452.1	N
_ptg000890l_000020.1	N
_ptg000007l_000185.1	T
_ptg000008l_000893.1	T
_ptg000008l_000777.1	N
_ptg000008l_001350.1	D
_ptg000008l_000179.1	N
_ptg000167l_000007.1	N
_ptg000008l_000786.1	N
_ptg000687l_000011.1	N
_ptg000721l_000010.1	N
_ptg000012l_000120.1	S
_ptg000014l_000310.1	N
_ptg000029l_000019.1	N
_ptg000006l_000119.1	S
_ptg000012l_000350.1	N
_ptg000014l_000407.1	S
_ptg000679l_000018.1	N
_ptg000012l_000388.1	S
_ptg000434l_000003.1	N
_ptg000320l_000004.1	N
_ptg000674l_000006.1	N
_ptg000737l_000004.1	N
_ptg000987l_000010.1	N
_ptg000010l_002253.1	N
_ptg000507l_000008.1	N
_ptg000047l_000006.1	N
_ptg000027l_001095.1	N
_ptg000019l_000386.1	N
_ptg000686l_000004.1	N
_ptg000354l_000007.1	N
_ptg000025l_000538.1	S
_ptg000016l_001186.1	N
_ptg000472l_000006.1	N
_ptg000023l_000434.1	S
_ptg000018l_000073.1	S
_ptg000004l_000331.1	N
_ptg000002l_000514.1	D
_ptg000167l_000011.1	N
_ptg000402l_000020.1	N
_ptg000009l_000765.1	N
_ptg000236l_000005.1	N
_ptg000368l_000005.1	N
_ptg000093l_000003.1	N
_ptg000016l_000214.1	N
_ptg000083l_000011.1	N
_ptg000935l_000014.1	N
_ptg001062l_000002.1	N
_ptg000018l_000576.1	N
_ptg000007l_001098.1	D
_ptg000023l_000630.1	N
_ptg000004l_000240.1	N
_ptg000473l_000021.1	N
_ptg000018l_001612.1	S
_ptg000003l_000823.1	S
_ptg000006l_000077.1	S
_ptg000025l_000663.1	D
_ptg000016l_000223.1	S
_ptg000403l_000008.1	N
_ptg000148l_000004.1	N
_ptg000016l_000926.1	N
_ptg000324l_000006.1	N
_ptg000519l_000016.1	N
_ptg000004l_000509.1	N
_ptg000007l_001021.1	D
_ptg000344l_000011.1	N
_ptg000023l_000112.1	S
_ptg000003l_000235.1	D
_ptg000006l_002326.1	D
_ptg000221l_000004.1	N
_ptg000882l_000005.1	N
_ptg000023l_000600.1	S
_ptg000975l_000014.1	N
_ptg000645l_000001.1	N
_ptg000848l_000007.1	N
_ptg000016l_002085.1	N
_ptg000006l_000085.1	S
_ptg000769l_000003.1	N
_ptg000162l_000012.1	N
_ptg000001l_000386.1	S
_ptg000829l_000010.1	N
_ptg000804l_000007.1	N
_ptg000592l_000001.1	N
_ptg001003l_000002.1	N
_ptg000027l_001301.1	N
_ptg001079l_000004.1	N
_ptg000007l_000005.1	N
_ptg000676l_000006.1	N
_ptg001013l_000015.1	N
_ptg000010l_001090.1	N
_ptg000990l_000002.1	N
_ptg000018l_000453.1	S
_ptg000806l_000025.1	N
_ptg001041l_000002.1	N
_ptg000010l_001125.1	N
_ptg000718l_000009.1	N
_ptg000113l_000005.1	N
_ptg000063l_000008.1	N
_ptg000006l_001713.1	N
_ptg000023l_000272.1	S
_ptg000019l_000961.1	D
_ptg000256l_000016.1	N
_ptg000770l_000011.1	N
_ptg000843l_000002.1	N
_ptg000010l_001023.1	S
_ptg000006l_001908.1	N
_ptg000038l_000205.1	N
_ptg000259l_000006.1	N
_ptg000936l_000013.1	N
_ptg000008l_001014.1	N
_ptg000897l_000005.1	N
_ptg000008l_001175.1	S
_ptg000008l_000099.1	N
_ptg000010l_001840.1	S
_ptg001033l_000003.1	N
_ptg000018l_001835.1	N
_ptg000008l_001156.1	S
_ptg001036l_000006.1	N
_ptg000687l_000012.1	N
_ptg000014l_001350.1	S
_ptg000007l_000470.1	N
_ptg000018l_001945.1	N
_ptg000019l_000448.1	N
_ptg000014l_000308.1	N
_ptg000383l_000008.1	N
_ptg000001l_000604.1	S
_ptg000038l_000862.1	N
_ptg000006l_002013.1	S
_ptg000018l_000137.1	D
_ptg000832l_000007.1	N
_ptg000010l_001041.1	S
_ptg000432l_000015.1	N
_ptg000422l_000018.1	N
_ptg000004l_000419.1	N
_ptg000001l_000214.1	S
_ptg000008l_000334.1	S
_ptg000010l_000808.1	D
_ptg000007l_000674.1	N
_ptg000016l_002168.1	D
_ptg001028l_000006.1	N
_ptg000038l_000290.1	N
_ptg000006l_000576.1	N
_ptg000018l_001351.1	N
_ptg000014l_000318.1	N
_ptg000033l_000006.1	N
_ptg000775l_000005.1	N
_ptg000758l_000011.1	N
_ptg000010l_001613.1	N
_ptg000039l_000052.1	N
_ptg000016l_001325.1	N
_ptg000489l_000011.1	N
_ptg001111l_000006.1	N
_ptg000870l_000007.1	N
_ptg000644l_000004.1	N
_ptg000008l_001101.1	N
_ptg000010l_000892.1	N
_ptg000007l_001376.1	N
_ptg000111l_000011.1	N
_ptg000009l_000079.1	N
_ptg000001l_000541.1	N
_ptg000411l_000003.1	N
_ptg000079l_000007.1	N
_ptg000054l_000014.1	N
_ptg000011l_000427.1	S
_ptg000018l_000411.1	N
_ptg000839l_000006.1	N
_ptg000004l_000503.1	S
_ptg000018l_001068.1	S
_ptg000773l_000014.1	N
_ptg000018l_001847.1	N
_ptg000012l_000225.1	D
_ptg000734l_000009.1	N
_ptg000010l_000911.1	N
_ptg001122l_000001.1	N
_ptg000002l_000404.1	N
_ptg000442l_000004.1	N
_ptg000369l_000005.1	N
_ptg000584l_000008.1	N
_ptg000212l_000002.1	N
_ptg000016l_000607.1	N
_ptg000008l_000130.1	D
_ptg000130l_000019.1	N
_ptg000001l_000623.1	N
_ptg000934l_000006.1	N
_ptg000010l_002814.1	N
_ptg000003l_000496.1	D
_ptg000007l_000740.1	N
_ptg000468l_000011.1	N
_ptg000001l_001593.1	N
_ptg000531l_000011.1	N
_ptg000002l_000032.1	N
_ptg000010l_001592.1	S
_ptg000016l_001671.1	N
_ptg000281l_000012.1	N
_ptg000008l_001056.1	N
_ptg000770l_000012.1	N
_ptg000355l_000010.1	N
_ptg000696l_000008.1	N
_ptg000024l_000094.1	S
_ptg000010l_002857.1	N
_ptg000020l_000446.1	N
_ptg000020l_000867.1	N
_ptg000018l_000658.1	N
_ptg000577l_000017.1	N
_ptg000003l_000129.1	N
_ptg000739l_000001.1	N
_ptg000019l_000659.1	N
_ptg000010l_002040.1	N
_ptg000010l_002988.1	N
_ptg000010l_002231.1	S
_ptg000103l_000002.1	N
_ptg000528l_000011.1	N
_ptg000008l_001083.1	N
_ptg000014l_000246.1	N
_ptg000012l_000640.1	N
_ptg000010l_001559.1	N
_ptg000011l_000264.1	N
_ptg000010l_001360.1	N
_ptg000009l_000314.1	S
_ptg000006l_000194.1	D
_ptg000001l_001529.1	S
_ptg000604l_000009.1	D
_ptg000019l_000730.1	N
_ptg000001l_000601.1	N
_ptg000016l_002276.1	D
_ptg000986l_000002.1	N
_ptg000096l_000022.1	N
_ptg000003l_001167.1	S
_ptg000003l_000829.1	S
_ptg000428l_000009.1	N
_ptg000456l_000010.1	N
_ptg000894l_000008.1	N
_ptg001086l_000001.1	N
_ptg000003l_000771.1	N
_ptg000010l_001291.1	S
_ptg000014l_001177.1	D
_ptg000883l_000010.1	N
_ptg000006l_001842.1	N
_ptg000027l_001264.1	S
_ptg000039l_000048.1	S
_ptg001069l_000020.1	N
_ptg000006l_001858.1	N
_ptg000019l_000740.1	N
_ptg000038l_000935.1	N
_ptg000649l_000001.1	N
_ptg001070l_000016.1	N
_ptg000002l_000121.1	N
_ptg000192l_000001.1	N
_ptg000355l_000002.1	N
_ptg000969l_000002.1	N
_ptg000126l_000011.1	N
_ptg000010l_000628.1	S
_ptg000016l_002094.1	N
_ptg000093l_000014.1	N
_ptg000007l_001162.1	N
_ptg000018l_000401.1	N
_ptg000531l_000010.1	N
_ptg000246l_000006.1	N
_ptg000008l_001362.1	N
_ptg000006l_002378.1	S
_ptg000332l_000028.1	N
_ptg000019l_000681.1	S
_ptg000009l_000278.1	N
_ptg000025l_001161.1	N
_ptg000018l_000142.1	D
_ptg000025l_000090.1	N
_ptg000042l_000026.1	N
_ptg000016l_001643.1	N
_ptg000016l_002316.1	S
_ptg000876l_000007.1	N
_ptg001118l_000011.1	N
_ptg000014l_000751.1	S
_ptg000006l_001612.1	S
_ptg000051l_000001.1	N
_ptg000158l_000008.1	N
_ptg000137l_000007.1	N
_ptg000915l_000007.1	N
_ptg000023l_000313.1	N
_ptg000027l_000562.1	N
_ptg000285l_000001.1	N
_ptg000533l_000005.1	N
_ptg000292l_000020.1	N
_ptg000020l_000125.1	N
_ptg000027l_001280.1	N
_ptg000016l_002128.1	T
_ptg000023l_000423.1	N
_ptg000038l_000384.1	S
_ptg000671l_000012.1	N
_ptg000018l_001588.1	N
_ptg000305l_000012.1	N
_ptg000004l_000300.1	S
_ptg000010l_002203.1	S
_ptg001009l_000004.1	N
_ptg000144l_000044.1	N
_ptg000001l_001667.1	S
_ptg000012l_000095.1	D
_ptg000003l_001132.1	N
_ptg000001l_000651.1	N
_ptg000006l_000771.1	S
_ptg000034l_000044.1	N
_ptg000003l_000060.1	N
_ptg000010l_002431.1	S
_ptg000023l_000912.1	T
_ptg000006l_002029.1	D
_ptg000019l_000726.1	N
_ptg000826l_000013.1	N
_ptg000027l_001271.1	N
_ptg000020l_000064.1	S
_ptg000535l_000012.1	N
_ptg000039l_000029.1	N
_ptg000806l_000024.1	N
_ptg000010l_002613.1	D
_ptg000539l_000009.1	N
_ptg000006l_001090.1	N
_ptg000016l_000777.1	S
_ptg000023l_000209.1	N
_ptg000008l_000758.1	N
_ptg000023l_000926.1	N
_ptg000018l_001893.1	D
_ptg000004l_000130.1	T
_ptg000009l_000254.1	N
_ptg000008l_001296.1	S
_ptg000006l_001823.1	S
_ptg000006l_002325.1	D
_ptg000722l_000005.1	N
_ptg000018l_000004.1	S
_ptg000014l_000794.1	N
_ptg000063l_000006.1	N
_ptg000001l_001942.1	N
_ptg000386l_000003.1	N
_ptg000732l_000004.1	N
_ptg001074l_000008.1	N
_ptg000012l_000345.1	N
_ptg000014l_001089.1	N
_ptg000252l_000026.1	N
_ptg000014l_001172.1	S
_ptg000373l_000007.1	N
_ptg000016l_001410.1	S
_ptg000025l_000412.1	S
_ptg000019l_000953.1	S
_ptg000038l_000126.1	S
_ptg000961l_000012.1	N
_ptg000009l_000779.1	N
_ptg000018l_000828.1	D
_ptg000003l_000481.1	N
_ptg000016l_002355.1	S
_ptg000471l_000011.1	N
_ptg001009l_000011.1	N
_ptg000001l_000169.1	S
_ptg000010l_000267.1	S
_ptg000016l_000265.1	N
_ptg000002l_000061.1	S
_ptg000009l_000809.1	S
_ptg000018l_001490.1	D
_ptg000901l_000005.1	N
_ptg000256l_000011.1	N
_ptg000312l_000001.1	N
_ptg000027l_000059.1	D
_ptg001011l_000002.1	N
_ptg000010l_000393.1	T
_ptg000018l_001569.1	T
_ptg000025l_000578.1	N
_ptg000329l_000010.1	N
_ptg000012l_000268.1	N
_ptg000016l_001304.1	T
_ptg000020l_000947.1	N
_ptg000014l_000576.1	D
_ptg000932l_000013.1	N
_ptg000018l_001314.1	N
_ptg000004l_000285.1	N
_ptg000016l_002170.1	S
_ptg000016l_001627.1	S
_ptg000011l_000510.1	T
_ptg000014l_000544.1	N
_ptg000019l_000693.1	D
_ptg000809l_000001.1	N
_ptg000027l_000220.1	S
_ptg000283l_000010.1	N
_ptg000014l_000022.1	D
_ptg000015l_000031.1	N
_ptg000001l_001669.1	S
_ptg000142l_000010.1	N
_ptg000643l_000008.1	N
_ptg000006l_002135.1	N
_ptg000038l_000354.1	S
_ptg000358l_000001.1	N
_ptg000020l_000538.1	N
_ptg000006l_000038.1	N
_ptg000006l_000147.1	N
_ptg000016l_000332.1	S
_ptg000707l_000013.1	N
_ptg000586l_000012.1	N
_ptg000016l_000560.1	N
_ptg000018l_001542.1	N
_ptg000020l_001422.1	S
_ptg000038l_000401.1	N
_ptg000014l_000650.1	N
_ptg000007l_001042.1	D
_ptg000551l_000014.1	N
_ptg000038l_000468.1	S
_ptg000016l_000669.1	N
_ptg000007l_000312.1	D
_ptg000006l_001271.1	N
_ptg000003l_000564.1	D
_ptg000003l_001162.1	S
_ptg001081l_000009.1	N
_ptg000034l_000062.1	N
_ptg000027l_000021.1	S
_ptg000096l_000021.1	N
_ptg000551l_000005.1	N
_ptg000007l_001612.1	N
_ptg000020l_000698.1	N
_ptg000006l_002207.1	N
_ptg000014l_000052.1	S
_ptg000014l_000299.1	N
_ptg000014l_001299.1	S
_ptg000038l_000395.1	D
_ptg000004l_000226.1	N
_ptg000659l_000006.1	N
_ptg000010l_002234.1	S
_ptg000020l_000287.1	T
_ptg000006l_002384.1	S
_ptg000012l_000334.1	N
_ptg000019l_001224.1	N
_ptg000008l_000326.1	N
_ptg000023l_000568.1	D
_ptg000718l_000001.1	N
_ptg000747l_000004.1	N
_ptg000007l_000774.1	S
_ptg000899l_000005.1	N
_ptg000018l_000904.1	N
_ptg000020l_000835.1	N
_ptg000083l_000009.1	N
_ptg000018l_001803.1	S
_ptg000236l_000003.1	N
_ptg001045l_000007.1	N
_ptg000002l_000017.1	D
_ptg000023l_000093.1	N
_ptg000958l_000016.1	N
_ptg000003l_000476.1	N
_ptg000027l_000819.1	N
_ptg000533l_000004.1	N
_ptg000194l_000013.1	N
_ptg000006l_002138.1	D
_ptg000025l_001021.1	S
_ptg000010l_001746.1	N
_ptg000016l_001259.1	N
_ptg000012l_000094.1	S
_ptg000327l_000012.1	N
_ptg000038l_000818.1	N
_ptg000209l_000007.1	N
_ptg000964l_000005.1	N
_ptg000003l_000315.1	S
_ptg000003l_000341.1	N
_ptg000018l_000467.1	S
_ptg000003l_000156.1	N
_ptg000023l_000913.1	N
_ptg000018l_000189.1	S
_ptg000019l_000512.1	N
_ptg000010l_002638.1	N
_ptg001000l_000003.1	N
_ptg000016l_001127.1	N
_ptg000014l_000082.1	D
_ptg000006l_000096.1	D
_ptg000020l_000599.1	N
_ptg000025l_000178.1	S
_ptg000201l_000003.1	N
_ptg000014l_001334.1	S
_ptg000222l_000010.1	N
_ptg000025l_000666.1	D
_ptg000011l_000307.1	D
_ptg000010l_002270.1	S
_ptg000313l_000017.1	N
_ptg000010l_001727.1	S
_ptg001084l_000005.1	N
_ptg000006l_001039.1	N
_ptg000020l_001604.1	N
_ptg000019l_000753.1	N
_ptg000009l_000336.1	N
_ptg000002l_000345.1	N
_ptg000010l_000270.1	N
_ptg000003l_000620.1	D
_ptg000014l_001508.1	N
_ptg000134l_000010.1	N
_ptg000019l_001310.1	N
_ptg000544l_000001.1	N
_ptg000023l_000170.1	N
_ptg000001l_000958.1	D
_ptg000016l_000668.1	N
_ptg000337l_000029.1	N
_ptg000025l_000304.1	S
_ptg000001l_001600.1	N
_ptg000038l_000788.1	S
_ptg000007l_000562.1	D
_ptg000219l_000013.1	N
_ptg000761l_000008.1	N
_ptg001079l_000003.1	N
_ptg000027l_001345.1	S
_ptg000027l_000659.1	N
_ptg000027l_000738.1	N
_ptg000010l_000824.1	N
_ptg000006l_001731.1	S
_ptg000007l_000524.1	D
_ptg000025l_000372.1	D
_ptg000020l_001676.1	N
_ptg000038l_000304.1	N
_ptg000145l_000015.1	N
_ptg000810l_000006.1	N
_ptg000011l_000244.1	D
_ptg000007l_000014.1	N
_ptg000010l_002437.1	S
_ptg000426l_000015.1	N
_ptg000006l_000472.1	N
_ptg000006l_001610.1	N
_ptg000018l_001096.1	D
_ptg000010l_001654.1	N
_ptg000948l_000007.1	N
_ptg000011l_000304.1	D
_ptg000008l_000395.1	S
_ptg000006l_001136.1	D
_ptg000006l_001063.1	N
_ptg000001l_000975.1	N
_ptg000001l_000598.1	S
_ptg000584l_000011.1	N
_ptg000538l_000014.1	N
_ptg000010l_000732.1	N
_ptg000027l_000876.1	N
_ptg000016l_001632.1	D
_ptg000001l_001013.1	N
_ptg000416l_000024.1	N
_ptg000978l_000007.1	N
_ptg000011l_000355.1	S
_ptg000184l_000009.1	N
_ptg000023l_000251.1	S
_ptg000441l_000001.1	N
_ptg000025l_000731.1	N
_ptg000025l_000520.1	N
_ptg000029l_000235.1	N
_ptg000025l_001001.1	S
_ptg000001l_001202.1	S
_ptg000010l_002940.1	N
_ptg000024l_000130.1	S
_ptg000001l_000182.1	D
_ptg000006l_001382.1	S
_ptg000001l_000153.1	S
_ptg000018l_000943.1	S
_ptg000020l_001583.1	N
_ptg000325l_000011.1	N
_ptg000010l_001039.1	N
_ptg000014l_000390.1	D
_ptg000083l_000004.1	N
_ptg000010l_001845.1	N
_ptg000025l_000426.1	N
_ptg000007l_001569.1	N
_ptg000016l_001086.1	S
_ptg000018l_001699.1	N
_ptg000007l_001067.1	N
_ptg001036l_000016.1	N
_ptg000081l_000020.1	N
_ptg000356l_000009.1	N
_ptg001011l_000003.1	N
_ptg000010l_000037.1	N
_ptg000942l_000004.1	N
_ptg000020l_000227.1	S
_ptg000775l_000003.1	N
_ptg000003l_000994.1	S
_ptg000016l_001794.1	N
_ptg000029l_000225.1	S
_ptg000020l_001352.1	D
_ptg000007l_000180.1	N
_ptg000542l_000015.1	N
_ptg001007l_000010.1	N
_ptg000020l_001532.1	N
_ptg000541l_000003.1	N
_ptg000032l_000004.1	N
_ptg000018l_000655.1	N
_ptg000002l_000064.1	S
_ptg000038l_000872.1	N
_ptg000018l_001261.1	N
_ptg000533l_000007.1	N
_ptg000007l_001586.1	N
_ptg000018l_001086.1	N
_ptg000014l_001142.1	N
_ptg000343l_000012.1	N
_ptg000957l_000022.1	N
_ptg000470l_000005.1	N
_ptg000007l_001370.1	N
_ptg000016l_000628.1	S
_ptg000019l_000499.1	N
_ptg000848l_000001.1	N
_ptg001048l_000003.1	N
_ptg000137l_000003.1	N
_ptg000212l_000009.1	N
_ptg000006l_000664.1	S
_ptg000010l_000799.1	N
_ptg000020l_001217.1	N
_ptg000008l_001364.1	N
_ptg000016l_000723.1	N
_ptg000787l_000017.1	N
_ptg000555l_000006.1	N
_ptg000025l_000205.1	S
_ptg000025l_000348.1	D
_ptg000001l_001365.1	N
_ptg000019l_001060.1	S
_ptg000023l_000363.1	S
_ptg000126l_000006.1	N
_ptg000673l_000004.1	N
_ptg000006l_001646.1	N
_ptg000001l_001363.1	N
_ptg000014l_000697.1	N
_ptg000025l_001203.1	S
_ptg000151l_000004.1	N
_ptg000704l_000012.1	N
_ptg000012l_000165.1	N
_ptg000016l_001940.1	N
_ptg000019l_000064.1	N
_ptg000016l_001263.1	N
_ptg000016l_000616.1	S
_ptg001052l_000007.1	N
_ptg000001l_001437.1	N
_ptg000001l_000427.1	S
_ptg000716l_000003.1	N
_ptg000008l_001523.1	N
_ptg000008l_001117.1	N
_ptg000001l_001056.1	D
_ptg000038l_000949.1	N
_ptg000016l_000246.1	N
_ptg000335l_000001.1	N
_ptg000206l_000005.1	N
_ptg000038l_000547.1	S
_ptg000019l_000238.1	N
_ptg000019l_001115.1	D
_ptg000369l_000003.1	N
_ptg000006l_000762.1	N
_ptg000007l_000052.1	N
_ptg000010l_002369.1	S
_ptg000208l_000012.1	N
_ptg000018l_001964.1	N
_ptg000027l_000557.1	N
_ptg000018l_001207.1	N
_ptg000019l_001092.1	S
_ptg000016l_000224.1	T
_ptg000016l_000314.1	N
_ptg000555l_000004.1	N
_ptg000014l_001484.1	N
_ptg000010l_001908.1	D
_ptg000470l_000025.1	N
_ptg000010l_000233.1	N
_ptg000010l_002739.1	S
_ptg000014l_000636.1	S
_ptg000001l_001696.1	S
_ptg000427l_000007.1	N
_ptg000488l_000002.1	N
_ptg000936l_000005.1	N
_ptg000001l_001271.1	N
_ptg000194l_000016.1	N
_ptg000008l_000070.1	D
_ptg000001l_001559.1	S
_ptg000006l_001345.1	N
_ptg000010l_002072.1	S
_ptg000008l_000228.1	D
_ptg000004l_000560.1	S
_ptg000001l_001504.1	S
_ptg000010l_002370.1	N
_ptg000038l_000374.1	S
_ptg000006l_001679.1	N
_ptg000020l_000909.1	D
_ptg000016l_001990.1	S
_ptg000590l_000010.1	N
_ptg000014l_001475.1	S
_ptg000007l_000428.1	D
_ptg000009l_000795.1	N
_ptg000025l_001007.1	N
_ptg000257l_000008.1	N
_ptg000008l_000696.1	D
_ptg000337l_000023.1	N
_ptg000064l_000009.1	N
_ptg000640l_000021.1	N
_ptg000001l_001430.1	N
_ptg000006l_001227.1	N
_ptg000027l_000778.1	S
_ptg000011l_000374.1	D
_ptg000010l_002353.1	N
_ptg000111l_000015.1	N
_ptg000018l_000977.1	D
_ptg000018l_001969.1	S
_ptg000856l_000002.1	N
_ptg000303l_000005.1	N
_ptg000007l_000720.1	S
_ptg000001l_001994.1	S
_ptg000010l_001293.1	S
_ptg000019l_000857.1	N
_ptg000533l_000009.1	N
_ptg000871l_000013.1	N
_ptg000577l_000024.1	N
_ptg000525l_000011.1	N
_ptg000004l_000590.1	S
_ptg000084l_000020.1	N
_ptg000020l_000938.1	N
_ptg000016l_000380.1	S
_ptg000002l_000403.1	N
_ptg000010l_000348.1	N
_ptg000215l_000005.1	N
_ptg000977l_000012.1	N
_ptg000025l_000675.1	N
_ptg000010l_002825.1	N
_ptg000027l_000022.1	S
_ptg000003l_000576.1	N
_ptg000018l_000816.1	S
_ptg000010l_000807.1	N
_ptg000025l_000401.1	S
_ptg001043l_000005.1	N
_ptg000020l_001259.1	N
_ptg000003l_001092.1	N
_ptg000038l_000606.1	S
_ptg000556l_000016.1	N
_ptg000016l_000400.1	N
_ptg000655l_000013.1	N
_ptg000001l_000063.1	N
_ptg000003l_000264.1	N
_ptg000016l_001725.1	S
_ptg000003l_000528.1	D
_ptg000019l_001094.1	S
_ptg000014l_001315.1	S
_ptg000038l_000387.1	S
_ptg000006l_002125.1	S
_ptg000673l_000001.1	N
_ptg000018l_000357.1	S
_ptg000019l_000457.1	N
_ptg001033l_000010.1	N
_ptg000436l_000003.1	N
_ptg000344l_000010.1	N
_ptg000374l_000003.1	N
_ptg000004l_000534.1	S
_ptg000063l_000017.1	N
_ptg000019l_000018.1	N
_ptg000025l_000521.1	S
_ptg000014l_000880.1	S
_ptg000321l_000008.1	N
_ptg000020l_001637.1	N
_ptg000016l_000283.1	S
_ptg000006l_001094.1	S
_ptg000001l_001213.1	N
_ptg000002l_000210.1	N
_ptg000010l_000121.1	D
_ptg000014l_001375.1	S
_ptg000020l_001469.1	N
_ptg000029l_000034.1	N
_ptg000298l_000003.1	N
_ptg000001l_001526.1	N
_ptg001106l_000001.1	N
_ptg000004l_000445.1	N
_ptg000006l_001024.1	N
_ptg000006l_001462.1	N
_ptg000271l_000003.1	N
_ptg000787l_000024.1	N
_ptg000011l_000175.1	N
_ptg000074l_000051.1	N
_ptg000007l_000430.1	N
_ptg000003l_000597.1	S
_ptg000008l_000865.1	S
_ptg000017l_000036.1	S
_ptg000023l_000236.1	S
_ptg000018l_000626.1	D
_ptg000006l_000179.1	D
_ptg000008l_001076.1	S
_ptg000019l_000423.1	S
_ptg001079l_000010.1	N
_ptg000947l_000009.1	N
_ptg000988l_000001.1	N
_ptg000004l_000666.1	S
_ptg000125l_000006.1	N
_ptg000010l_001915.1	N
_ptg000014l_001328.1	N
_ptg000330l_000006.1	N
_ptg000019l_000111.1	N
_ptg000006l_001650.1	N
_ptg000006l_001816.1	N
_ptg000016l_001463.1	N
_ptg000009l_000579.1	D
_ptg000053l_000007.1	N
_ptg000003l_000236.1	D
_ptg000012l_000482.1	N
_ptg000327l_000018.1	N
_ptg000027l_000095.1	S
_ptg000025l_001124.1	S
_ptg000007l_000269.1	D
_ptg000378l_000021.1	N
_ptg001110l_000016.1	N
_ptg000183l_000012.1	N
_ptg000008l_000827.1	S
_ptg000644l_000010.1	N
_ptg000088l_000008.1	N
_ptg000019l_000362.1	S
_ptg000006l_001829.1	S
_ptg000007l_001301.1	S
_ptg000010l_002169.1	N
_ptg000014l_000699.1	S
_ptg000025l_000136.1	N
_ptg000002l_000392.1	N
_ptg000079l_000015.1	N
_ptg000381l_000004.1	N
_ptg001027l_000008.1	N
_ptg000009l_000861.1	N
_ptg000008l_000815.1	N
_ptg000378l_000010.1	N
_ptg000383l_000009.1	N
_ptg000004l_000070.1	S
_ptg000019l_000482.1	S
_ptg000535l_000015.1	N
_ptg000025l_000368.1	N
_ptg000001l_000770.1	D
_ptg000861l_000008.1	N
_ptg000010l_002215.1	S
_ptg000018l_000359.1	T
_ptg000001l_000788.1	N
_ptg000010l_001396.1	S
_ptg000004l_000346.1	S
_ptg000346l_000007.1	N
_ptg000018l_001948.1	S
_ptg000016l_000349.1	S
_ptg000371l_000016.1	N
_ptg000551l_000022.1	N
_ptg000007l_000042.1	N
_ptg000008l_001466.1	N
_ptg000020l_000196.1	N
_ptg000814l_000011.1	N
_ptg000916l_000005.1	N
_ptg000001l_001369.1	N
_ptg000038l_000927.1	S
_ptg000010l_001784.1	D
_ptg000012l_000528.1	N
_ptg000023l_000149.1	N
_ptg000393l_000004.1	N
_ptg000016l_000216.1	S
_ptg000012l_000118.1	N
_ptg000952l_000008.1	N
_ptg000006l_002270.1	S
_ptg000221l_000001.1	N
_ptg000003l_000868.1	S
_ptg000006l_002364.1	N
_ptg000007l_000646.1	N
_ptg000001l_001965.1	N
_ptg000720l_000006.1	N
_ptg000002l_000557.1	S
_ptg000894l_000016.1	N
_ptg000018l_000575.1	S
_ptg000016l_001239.1	S
_ptg000018l_000766.1	S
_ptg000010l_001006.1	D
_ptg000442l_000011.1	N
_ptg000027l_000147.1	N
_ptg000008l_000905.1	N
_ptg000130l_000013.1	N
_ptg000001l_001026.1	S
_ptg000006l_000668.1	N
_ptg000023l_000398.1	S
_ptg000851l_000001.1	N
_ptg000006l_002014.1	S
_ptg000010l_001510.1	N
_ptg001119l_000005.1	N
_ptg000016l_001249.1	N
_ptg000192l_000021.1	N
_ptg000027l_001174.1	S
_ptg000018l_000644.1	N
_ptg000135l_000007.1	N
_ptg000006l_001520.1	N
_ptg000016l_002147.1	S
_ptg000672l_000011.1	N
_ptg000644l_000001.1	N
_ptg000009l_000636.1	S
_ptg000016l_001662.1	N
_ptg000002l_000100.1	S
_ptg000846l_000013.1	N
_ptg000003l_000076.1	N
_ptg000003l_000108.1	N
_ptg000004l_000252.1	N
_ptg000006l_000827.1	N
_ptg000038l_000296.1	N
_ptg000020l_000622.1	S
_ptg000539l_000015.1	N
_ptg000928l_000010.1	N
_ptg001107l_000020.1	N
_ptg000620l_000006.1	N
_ptg000001l_000290.1	S
_ptg000002l_000338.1	N
_ptg000003l_000322.1	N
_ptg000010l_000129.1	N
_ptg000034l_000050.1	N
_ptg000025l_000718.1	S
_ptg000018l_001510.1	N
_ptg000417l_000010.1	N
_ptg000002l_000344.1	N
_ptg000300l_000002.1	N
_ptg000001l_000367.1	S
_ptg000016l_001506.1	S
_ptg000018l_000632.1	S
_ptg000020l_001540.1	N
_ptg000020l_000819.1	S
_ptg000208l_000008.1	N
_ptg000834l_000010.1	N
_ptg000006l_000738.1	N
_ptg000006l_001563.1	S
_ptg000003l_001136.1	N
_ptg000006l_002155.1	N
_ptg000768l_000012.1	N
_ptg000625l_000003.1	N
_ptg000016l_000127.1	D
_ptg000001l_001882.1	S
_ptg000001l_000025.1	S
_ptg000558l_000009.1	N
_ptg001101l_000010.1	D
_ptg000006l_002219.1	S
_ptg000029l_000304.1	S
_ptg000401l_000008.1	N
_ptg000999l_000023.1	N
_ptg000007l_001597.1	N
_ptg000006l_001625.1	S
_ptg000920l_000009.1	N
_ptg000084l_000009.1	N
_ptg000018l_001416.1	T
_ptg000006l_001093.1	N
_ptg000006l_002071.1	N
_ptg000266l_000001.1	N
_ptg000992l_000011.1	N
_ptg000010l_002523.1	D
_ptg000016l_001544.1	S
_ptg000020l_001550.1	D
_ptg000275l_000002.1	N
_ptg000003l_000318.1	D
_ptg000001l_000064.1	N
_ptg000019l_001084.1	N
_ptg000038l_000631.1	N
_ptg000038l_000060.1	S
_ptg000006l_002093.1	S
_ptg000001l_000487.1	N
_ptg000003l_000517.1	N
_ptg000003l_000898.1	S
_ptg000068l_000016.1	N
_ptg000256l_000017.1	N
_ptg000020l_000738.1	S
_ptg000025l_001081.1	N
_ptg000978l_000001.1	N
_ptg000006l_001424.1	N
_ptg000727l_000004.1	N
_ptg000001l_000655.1	N
_ptg001052l_000009.1	N
_ptg000762l_000011.1	N
_ptg000006l_001409.1	D
_ptg000006l_000528.1	S
_ptg000014l_000543.1	T
_ptg000019l_000038.1	D
_ptg000589l_000001.1	N
_ptg000019l_000298.1	N
_ptg000024l_000081.1	N
_ptg000781l_000005.1	N
_ptg000012l_000096.1	S
_ptg000025l_001097.1	T
_ptg000003l_000131.1	N
_ptg000025l_000033.1	N
_ptg000007l_001526.1	S
_ptg000010l_001894.1	N
_ptg000010l_002706.1	N
_ptg000991l_000011.1	N
_ptg000563l_000008.1	N
_ptg000197l_000015.1	N
_ptg000006l_001233.1	D
_ptg000010l_001239.1	T
_ptg000007l_000942.1	D
_ptg000016l_000756.1	N
_ptg000018l_001181.1	N
_ptg000027l_000907.1	N
_ptg000385l_000010.1	N
_ptg000001l_000333.1	D
_ptg000002l_000147.1	S
_ptg000443l_000022.1	N
_ptg000006l_001497.1	D
_ptg000008l_001422.1	N
_ptg000020l_000882.1	S
_ptg000018l_000988.1	S
_ptg000543l_000002.1	N
_ptg000006l_002237.1	S
_ptg000014l_000238.1	S
_ptg000004l_000329.1	S
_ptg000014l_001338.1	D
_ptg000010l_001775.1	S
_ptg000006l_001699.1	N
_ptg000010l_002335.1	S
_ptg000002l_000074.1	N
_ptg000014l_001458.1	S
_ptg000534l_000010.1	N
_ptg000023l_000050.1	D
_ptg000008l_001568.1	N
_ptg000038l_000666.1	N
_ptg000805l_000005.1	N
_ptg000003l_001160.1	S
_ptg000018l_000417.1	D
_ptg000014l_001513.1	N
_ptg000018l_000431.1	N
_ptg000025l_000791.1	N
_ptg000010l_000517.1	D
_ptg000008l_000090.1	N
_ptg000004l_000083.1	T
_ptg000983l_000012.1	N
_ptg000006l_000537.1	N
_ptg000020l_001180.1	N
_ptg000010l_002500.1	S
_ptg000014l_000262.1	N
_ptg000004l_000167.1	N
_ptg000998l_000001.1	N
_ptg000010l_002314.1	S
_ptg001049l_000010.1	N
_ptg000119l_000002.1	N
_ptg000019l_000480.1	N
_ptg000755l_000003.1	N
_ptg000974l_000013.1	N
_ptg000027l_000776.1	S
_ptg000688l_000005.1	N
_ptg000548l_000006.1	N
_ptg000019l_001542.1	D
_ptg000485l_000008.1	N
_ptg000003l_000405.1	N
_ptg000342l_000005.1	N
_ptg000010l_001153.1	N
_ptg000009l_000281.1	N
_ptg000010l_000565.1	N
_ptg000020l_001122.1	N
_ptg000004l_000618.1	N
_ptg000301l_000021.1	N
_ptg000010l_002359.1	S
_ptg000922l_000010.1	N
_ptg000019l_000705.1	N
_ptg000003l_000831.1	S
_ptg000397l_000004.1	N
_ptg000630l_000013.1	N
_ptg001042l_000004.1	N
_ptg000390l_000006.1	N
_ptg000014l_001602.1	D
_ptg000003l_000357.1	N
_ptg000014l_000170.1	S
_ptg000001l_001298.1	N
_ptg000016l_001120.1	N
_ptg000291l_000016.1	N
_ptg000439l_000003.1	N
_ptg000008l_000745.1	N
_ptg000001l_001130.1	N
_ptg000006l_000919.1	S
_ptg000106l_000001.1	N
_ptg000222l_000009.1	N
_ptg000903l_000015.1	N
_ptg000068l_000010.1	N
_ptg000019l_001368.1	N
_ptg001037l_000010.1	N
_ptg001073l_000009.1	N
_ptg000016l_001050.1	T
_ptg000001l_001001.1	S
_ptg000404l_000002.1	N
_ptg000027l_000226.1	S
_ptg000079l_000028.1	N
_ptg000927l_000009.1	N
_ptg000770l_000004.1	N
_ptg000023l_000929.1	N
_ptg000009l_000239.1	D
_ptg000154l_000014.1	N
_ptg000006l_002166.1	S
_ptg000019l_000268.1	N
_ptg000006l_000785.1	S
_ptg000798l_000019.1	N
_ptg000006l_001282.1	N
_ptg000027l_000929.1	N
_ptg000009l_000325.1	N
_ptg000027l_000427.1	N
_ptg000004l_000717.1	N
_ptg000001l_000111.1	N
_ptg000096l_000008.1	N
_ptg000269l_000012.1	N
_ptg000974l_000005.1	N
_ptg000019l_000033.1	N
_ptg000018l_001858.1	D
_ptg000020l_000608.1	N
_ptg000114l_000011.1	N
_ptg000020l_000669.1	D
_ptg000007l_000258.1	T
_ptg000014l_000601.1	S
_ptg000012l_000459.1	N
_ptg000007l_000522.1	N
_ptg000025l_000911.1	S
_ptg000007l_000160.1	N
_ptg000020l_000696.1	N
_ptg000010l_002901.1	D
_ptg000404l_000013.1	N
_ptg000016l_002309.1	D
_ptg000010l_001392.1	S
_ptg000016l_002127.1	D
_ptg000417l_000022.1	N
_ptg000008l_000994.1	N
_ptg000019l_000156.1	T
_ptg000742l_000004.1	N
_ptg000762l_000012.1	N
_ptg000038l_000118.1	N
_ptg000027l_000360.1	N
_ptg000038l_000832.1	N
_ptg000509l_000002.1	N
_ptg000027l_000330.1	D
_ptg000009l_000391.1	N
_ptg000007l_001099.1	N
_ptg000546l_000003.1	N
_ptg000019l_001351.1	N
_ptg000007l_000139.1	D
_ptg000009l_000813.1	N
_ptg000012l_000142.1	S
_ptg000010l_000740.1	D
_ptg000018l_000383.1	D
_ptg000020l_001004.1	N
_ptg000006l_001584.1	N
_ptg000020l_001282.1	N
_ptg000038l_000591.1	D
_ptg000853l_000010.1	N
_ptg000014l_000720.1	N
_ptg000006l_000251.1	D
_ptg000919l_000007.1	N
_ptg000020l_000349.1	S
_ptg000784l_000009.1	N
_ptg000003l_000382.1	S
_ptg000010l_002546.1	N
_ptg000006l_000482.1	N
_ptg000008l_000914.1	S
_ptg000010l_000845.1	N
_ptg000018l_001140.1	N
_ptg000027l_001057.1	S
_ptg000001l_001427.1	N
_ptg000291l_000013.1	N
_ptg000998l_000014.1	N
_ptg000009l_000732.1	N
_ptg000207l_000014.1	N
_ptg000477l_000015.1	N
_ptg000006l_002274.1	N
_ptg000010l_002809.1	N
_ptg000265l_000009.1	N
_ptg000010l_000686.1	N
_ptg000014l_000872.1	N
_ptg000020l_000968.1	S
_ptg000849l_000014.1	N
_ptg000366l_000009.1	N
_ptg000008l_001411.1	N
_ptg000163l_000004.1	N
_ptg000004l_000098.1	N
_ptg000143l_000007.1	N
_ptg000027l_000350.1	N
_ptg000551l_000002.1	N
_ptg000019l_000760.1	N
_ptg000012l_000207.1	S
_ptg000020l_001309.1	N
_ptg000075l_000020.1	N
_ptg001011l_000010.1	N
_ptg000016l_001256.1	N
_ptg000772l_000008.1	N
_ptg000018l_001015.1	N
_ptg000325l_000022.1	N
_ptg000019l_001074.1	S
_ptg000540l_000003.1	N
_ptg000002l_000368.1	N
_ptg000008l_000663.1	S
_ptg000038l_000822.1	N
_ptg000007l_000916.1	N
_ptg000023l_000615.1	N
_ptg000008l_000733.1	S
_ptg000007l_000254.1	N
_ptg000010l_000785.1	S
_ptg000007l_001540.1	N
_ptg000441l_000009.1	N
_ptg000014l_000946.1	S
_ptg000001l_001276.1	N
_ptg000014l_000975.1	S
_ptg000589l_000015.1	N
_ptg000793l_000001.1	N
_ptg000006l_000040.1	S
_ptg001085l_000004.1	N
_ptg000006l_000795.1	N
_ptg000010l_000417.1	D
_ptg000012l_000223.1	S
_ptg000014l_001599.1	D
_ptg000012l_000077.1	D
_ptg000284l_000001.1	N
_ptg000153l_000003.1	N
_ptg000711l_000001.1	N
_ptg000018l_001526.1	N
_ptg000103l_000022.1	N
_ptg000246l_000007.1	N
_ptg001060l_000001.1	N
_ptg000001l_000522.1	N
_ptg000185l_000010.1	N
_ptg000018l_001214.1	N
_ptg000600l_000006.1	N
_ptg000029l_000171.1	N
_ptg000287l_000005.1	N
_ptg000360l_000030.1	N
_ptg000321l_000012.1	N
_ptg000038l_000839.1	N
_ptg000717l_000013.1	N
_ptg000009l_000171.1	S
_ptg000667l_000017.1	N
_ptg000008l_001425.1	T
_ptg000025l_000237.1	S
_ptg000025l_000987.1	N
_ptg000019l_000223.1	N
_ptg000018l_000486.1	N
_ptg000018l_000809.1	D
_ptg000019l_001535.1	S
_ptg000010l_002146.1	S
_ptg000010l_000678.1	N
_ptg000004l_000019.1	N
_ptg000007l_001298.1	D
_ptg000019l_000262.1	N
_ptg000001l_001501.1	N
_ptg000014l_000524.1	D
_ptg000018l_000108.1	N
_ptg000547l_000013.1	N
_ptg000967l_000001.1	N
_ptg000019l_000109.1	N
_ptg000020l_000132.1	D
_ptg000934l_000007.1	N
_ptg000023l_000717.1	S
_ptg000717l_000011.1	N
_ptg000029l_000130.1	N
_ptg000922l_000013.1	N
_ptg000019l_001298.1	N
_ptg000723l_000013.1	N
_ptg000029l_000023.1	S
_ptg000003l_000521.1	T
_ptg000027l_001222.1	N
_ptg000326l_000006.1	N
_ptg000007l_000040.1	N
_ptg000399l_000022.1	N
_ptg000316l_000007.1	N
_ptg000014l_000627.1	N
_ptg000230l_000008.1	N
_ptg000003l_000754.1	S
_ptg000016l_000538.1	N
_ptg000023l_000898.1	N
_ptg000406l_000001.1	N
_ptg001063l_000013.1	N
_ptg000006l_000978.1	N
_ptg000001l_000600.1	N
_ptg000118l_000006.1	N
_ptg000713l_000016.1	N
_ptg000016l_000541.1	N
_ptg001012l_000003.1	N
_ptg000014l_000293.1	N
_ptg001069l_000022.1	N
_ptg000600l_000012.1	N
_ptg000010l_000017.1	N
_ptg000011l_000199.1	N
_ptg000027l_001347.1	D
_ptg000048l_000021.1	N
_ptg000651l_000001.1	N
_ptg000019l_001150.1	N
_ptg000006l_000067.1	S
_ptg000012l_000671.1	S
_ptg000023l_000519.1	N
_ptg000991l_000016.1	N
_ptg000016l_001521.1	N
_ptg000407l_000009.1	N
_ptg000657l_000002.1	N
_ptg000016l_001243.1	N
_ptg000006l_002320.1	N
_ptg000004l_000234.1	S
_ptg000025l_000235.1	S
_ptg000002l_000550.1	N
_ptg000112l_000028.1	N
_ptg000762l_000010.1	N
_ptg000019l_000525.1	N
_ptg000025l_000955.1	T
_ptg000023l_000742.1	S
_ptg000019l_001404.1	N
_ptg000020l_000393.1	S
_ptg000471l_000002.1	N
_ptg000007l_001244.1	N
_ptg000003l_000566.1	N
_ptg000019l_000299.1	N
_ptg000014l_000605.1	S
_ptg001027l_000011.1	N
_ptg000016l_001168.1	S
_ptg000019l_000774.1	D
_ptg000320l_000001.1	N
_ptg000010l_002176.1	D
_ptg000001l_001138.1	N
_ptg001003l_000011.1	N
_ptg000666l_000005.1	N
_ptg000008l_001475.1	N
_ptg000009l_000319.1	N
_ptg000014l_001681.1	S
_ptg000024l_000008.1	N
_ptg000814l_000012.1	N
_ptg000655l_000019.1	N
_ptg000007l_000983.1	S
_ptg000019l_001401.1	N
_ptg000038l_000885.1	N
_ptg000007l_000559.1	N
_ptg000890l_000016.1	N
_ptg001087l_000015.1	N
_ptg000009l_000497.1	N
_ptg000003l_001035.1	N
_ptg000007l_001032.1	N
_ptg000709l_000010.1	N
_ptg000018l_001128.1	N
_ptg000010l_000950.1	N
_ptg001102l_000017.1	N
_ptg000009l_000598.1	N
_ptg000025l_000525.1	S
_ptg000963l_000003.1	N
_ptg000416l_000013.1	N
_ptg000016l_001710.1	N
_ptg000281l_000011.1	N
_ptg000006l_002256.1	S
_ptg000019l_001159.1	S
_ptg000023l_000306.1	D
_ptg000769l_000016.1	N
_ptg000008l_000189.1	D
_ptg000004l_000372.1	N
_ptg000010l_001231.1	S
_ptg000002l_000095.1	N
_ptg000451l_000004.1	N
_ptg000014l_000973.1	N
_ptg000025l_000170.1	T
_ptg000020l_000554.1	N
_ptg000877l_000001.1	N
_ptg000354l_000005.1	N
_ptg000008l_001122.1	S
_ptg000025l_000341.1	S
_ptg000016l_000978.1	N
_ptg000016l_000992.1	N
_ptg000007l_000237.1	D
_ptg000880l_000011.1	N
_ptg000547l_000027.1	N
_ptg000252l_000024.1	N
_ptg000006l_002211.1	N
_ptg000010l_002098.1	N
_ptg000927l_000002.1	N
_ptg000020l_000858.1	N
_ptg000006l_001898.1	D
_ptg000626l_000001.1	N
_ptg000282l_000001.1	N
_ptg000163l_000026.1	N
_ptg000023l_000131.1	D
_ptg000853l_000002.1	N
_ptg000012l_000477.1	N
_ptg000001l_000880.1	D
_ptg000728l_000022.1	N
_ptg000010l_000214.1	N
_ptg000003l_000676.1	D
_ptg000027l_001197.1	N
_ptg000001l_001265.1	N
_ptg000001l_000307.1	S
_ptg000025l_000986.1	N
_ptg000074l_000044.1	N
_ptg000001l_000758.1	N
_ptg000001l_001623.1	N
_ptg000343l_000018.1	N
_ptg000947l_000002.1	N
_ptg000273l_000005.1	N
_ptg000011l_000273.1	S
_ptg000006l_000496.1	N
_ptg000254l_000021.1	N
_ptg000029l_000021.1	S
_ptg000715l_000008.1	N
_ptg000784l_000003.1	N
_ptg000006l_001948.1	S
_ptg000019l_001447.1	S
_ptg000731l_000002.1	N
_ptg000006l_001811.1	N
_ptg000014l_001541.1	N
_ptg000025l_000710.1	S
_ptg001096l_000008.1	N
_ptg000020l_000516.1	N
_ptg001007l_000002.1	N
_ptg000018l_000160.1	N
_ptg000018l_001992.1	S
_ptg000529l_000012.1	N
_ptg000014l_000611.1	S
_ptg000006l_000598.1	S
_ptg000020l_001270.1	N
_ptg000016l_001192.1	N
_ptg001033l_000006.1	N
_ptg000001l_001921.1	S
_ptg001033l_000001.1	N
_ptg000315l_000003.1	N
_ptg000008l_001440.1	N
_ptg000010l_001543.1	S
_ptg000025l_000615.1	S
_ptg000034l_000049.1	N
_ptg000016l_000833.1	S
_ptg000891l_000008.1	N
_ptg000016l_001462.1	N
_ptg000018l_001206.1	D
_ptg000023l_000625.1	N
_ptg000007l_001030.1	D
_ptg000010l_001977.1	N
_ptg001097l_000011.1	N
_ptg000018l_000279.1	D
_ptg000014l_001116.1	N
_ptg000009l_000695.1	S
_ptg000002l_000543.1	D
_ptg000397l_000003.1	N
_ptg000009l_000457.1	N
_ptg000019l_000222.1	S
_ptg000012l_000423.1	D
_ptg000016l_002245.1	S
_ptg000905l_000016.1	N
_ptg000002l_000456.1	D
_ptg000020l_001477.1	N
_ptg000027l_000130.1	S
_ptg000004l_000050.1	S
_ptg000023l_000839.1	N
_ptg000038l_000825.1	N
_ptg000563l_000002.1	N
_ptg000014l_000227.1	S
_ptg000008l_000445.1	S
_ptg000467l_000002.1	N
_ptg001115l_000012.1	N
_ptg000004l_000038.1	N
_ptg001050l_000006.1	N
_ptg000006l_001284.1	S
_ptg000027l_000560.1	N
_ptg000010l_000979.1	S
_ptg000009l_000576.1	N
_ptg000016l_000024.1	S
_ptg001041l_000015.1	N
_ptg000680l_000002.1	N
_ptg000016l_000361.1	S
_ptg000010l_002843.1	N
_ptg000001l_000588.1	N
_ptg000018l_000578.1	N
_ptg000596l_000007.1	N
_ptg000020l_001323.1	N
_ptg000006l_000266.1	N
_ptg000713l_000015.1	N
_ptg000020l_001106.1	N
_ptg000025l_000035.1	D
_ptg000588l_000002.1	N
_ptg000239l_000005.1	N
_ptg000010l_002864.1	D
_ptg000652l_000012.1	N
_ptg000010l_002661.1	D
_ptg000003l_000673.1	N
_ptg000009l_000797.1	N
_ptg000337l_000001.1	N
_ptg000006l_000457.1	N
_ptg000743l_000004.1	N
_ptg000006l_001220.1	D
_ptg000012l_000193.1	D
_ptg000538l_000016.1	N
_ptg000027l_000549.1	N
_ptg001023l_000008.1	N
_ptg000010l_001035.1	S
_ptg000482l_000012.1	N
_ptg000027l_000195.1	S
_ptg000038l_000700.1	S
_ptg000007l_001290.1	S
_ptg000494l_000010.1	N
_ptg000527l_000003.1	N
_ptg000958l_000018.1	N
_ptg000770l_000014.1	N
_ptg001108l_000002.1	N
_ptg000001l_000083.1	N
_ptg000019l_001438.1	D
_ptg000023l_000819.1	N
_ptg000038l_000741.1	S
_ptg000955l_000007.1	N
_ptg000016l_002153.1	S
_ptg000454l_000007.1	N
_ptg000366l_000005.1	N
_ptg000805l_000013.1	N
_ptg000002l_000022.1	S
_ptg000019l_000139.1	N
_ptg000004l_000392.1	N
_ptg000016l_000160.1	N
_ptg000945l_000002.1	N
_ptg000010l_000895.1	N
_ptg000020l_000592.1	D
_ptg000380l_000018.1	N
_ptg000705l_000005.1	N
_ptg000023l_000604.1	S
_ptg000018l_000040.1	D
_ptg000007l_001361.1	D
_ptg000011l_000134.1	S
_ptg000857l_000003.1	N
_ptg000001l_000071.1	D
_ptg000019l_000542.1	S
_ptg000024l_000168.1	T
_ptg000604l_000006.1	D
_ptg001085l_000002.1	N
_ptg001110l_000012.1	N
_ptg000018l_000412.1	N
_ptg000010l_002450.1	N
_ptg000007l_000399.1	N
_ptg000010l_001678.1	N
_ptg000011l_000516.1	N
_ptg000270l_000013.1	N
_ptg000227l_000012.1	N
_ptg000185l_000008.1	N
_ptg000577l_000010.1	N
_ptg000001l_001928.1	S
_ptg000027l_000288.1	S
_ptg000360l_000026.1	N
_ptg001036l_000002.1	N
_ptg000003l_000229.1	N
_ptg000481l_000009.1	N
_ptg000962l_000008.1	N
_ptg000016l_001430.1	N
_ptg000003l_000413.1	T
_ptg000010l_000902.1	S
_ptg000006l_000737.1	D
_ptg000003l_000851.1	N
_ptg000016l_001915.1	S
_ptg000017l_000010.1	T
_ptg001097l_000006.1	N
_ptg000004l_000554.1	S
_ptg000007l_001460.1	D
_ptg000011l_000285.1	D
_ptg000001l_001031.1	N
_ptg000018l_000153.1	T
_ptg000018l_001659.1	D
_ptg000075l_000012.1	N
_ptg000014l_001452.1	N
_ptg000004l_000693.1	D
_ptg000275l_000004.1	N
_ptg000003l_000299.1	N
_ptg000018l_001251.1	S
_ptg000007l_001281.1	S
_ptg000020l_000126.1	N
_ptg000251l_000011.1	N
_ptg000638l_000015.1	N
_ptg001054l_000003.1	N
_ptg000038l_000240.1	D
_ptg000011l_000468.1	N
_ptg000574l_000002.1	N
_ptg000001l_001225.1	S
_ptg000014l_001485.1	S
_ptg000007l_001265.1	D
_ptg000027l_001026.1	N
_ptg000010l_000357.1	N
_ptg000774l_000014.1	N
_ptg000025l_000217.1	S
_ptg000016l_002036.1	S
_ptg000019l_000657.1	N
_ptg000006l_000074.1	T
_ptg000007l_001188.1	S
_ptg000009l_000663.1	N
_ptg000001l_000606.1	S
_ptg000019l_001547.1	N
_ptg000038l_000135.1	N
_ptg000728l_000016.1	N
_ptg000001l_000495.1	N
_ptg000034l_000043.1	N
_ptg000004l_000141.1	N
_ptg000012l_000519.1	D
_ptg000205l_000013.1	N
_ptg000301l_000004.1	N
_ptg000020l_001450.1	S
_ptg000003l_000464.1	N
_ptg000020l_001515.1	D
_ptg000023l_000532.1	N
_ptg000408l_000009.1	N
_ptg000068l_000023.1	N
_ptg000583l_000012.1	N
_ptg000006l_002109.1	N
_ptg000895l_000010.1	N
_ptg000589l_000011.1	N
_ptg000006l_001445.1	N
_ptg000001l_000447.1	N
_ptg000931l_000017.1	N
_ptg000573l_000001.1	N
_ptg000388l_000009.1	N
_ptg000003l_001065.1	N
_ptg000743l_000006.1	N
_ptg000016l_000411.1	N
_ptg000010l_002200.1	N
_ptg000016l_001993.1	N
_ptg000018l_000103.1	S
_ptg000020l_001524.1	T
_ptg000250l_000016.1	N
_ptg000311l_000002.1	N
_ptg000010l_002003.1	S
_ptg000019l_000967.1	N
_ptg000793l_000004.1	N
_ptg000336l_000002.1	N
_ptg000823l_000002.1	N
_ptg000008l_000300.1	D
_ptg000618l_000006.1	N
_ptg000008l_000109.1	N
_ptg000014l_000905.1	N
_ptg000006l_000442.1	N
_ptg000020l_001277.1	N
_ptg000892l_000006.1	N
_ptg000003l_000655.1	S
_ptg000277l_000010.1	N
_ptg000006l_000438.1	S
_ptg000004l_000116.1	N
_ptg000008l_001298.1	S
_ptg000018l_001641.1	N
_ptg000006l_001531.1	N
_ptg000182l_000011.1	N
_ptg000020l_000883.1	N
_ptg000001l_000962.1	S
_ptg000008l_001007.1	N
_ptg000904l_000009.1	N
_ptg000016l_001001.1	S
_ptg000020l_000201.1	T
_ptg000454l_000002.1	N
_ptg000011l_000021.1	T
_ptg000159l_000020.1	N
_ptg000016l_001397.1	N
_ptg000001l_001995.1	S
_ptg000006l_001394.1	D
_ptg000014l_000008.1	N
_ptg000025l_000964.1	S
_ptg000205l_000012.1	N
_ptg000409l_000014.1	N
_ptg000955l_000006.1	N
_ptg000003l_000384.1	S
_ptg000704l_000011.1	N
_ptg000014l_000982.1	S
_ptg000240l_000008.1	N
_ptg000006l_000965.1	N
_ptg000018l_001673.1	N
_ptg000004l_000320.1	N
_ptg000020l_001303.1	S
_ptg000006l_001226.1	D
_ptg000023l_000587.1	S
_ptg000887l_000007.1	N
_ptg000038l_000867.1	N
_ptg000018l_001268.1	N
_ptg000018l_000493.1	S
_ptg000018l_001463.1	D
_ptg000693l_000009.1	N
_ptg000009l_000625.1	N
_ptg000640l_000017.1	N
_ptg000579l_000013.1	N
_ptg000962l_000003.1	N
_ptg000010l_000050.1	S
_ptg000020l_001657.1	N
_ptg000016l_001140.1	N
_ptg000020l_000233.1	N
_ptg000014l_001141.1	N
_ptg000016l_002161.1	S
_ptg000006l_000626.1	N
_ptg000003l_000012.1	S
_ptg000018l_001303.1	S
_ptg000106l_000008.1	N
_ptg000330l_000011.1	N
_ptg000584l_000012.1	N
_ptg000016l_002290.1	N
_ptg000012l_000474.1	N
_ptg000011l_000003.1	S
_ptg000679l_000001.1	N
_ptg000007l_001088.1	N
_ptg000466l_000015.1	N
_ptg000009l_000385.1	S
_ptg000121l_000024.1	N
_ptg000003l_000981.1	D
_ptg000003l_000004.1	N
_ptg000038l_000281.1	N
_ptg000003l_000710.1	N
_ptg000180l_000013.1	N
_ptg000038l_000479.1	S
_ptg000018l_000548.1	N
_ptg000027l_000954.1	N
_ptg000922l_000001.1	N
_ptg000008l_001307.1	D
_ptg000004l_000650.1	T
_ptg000010l_001927.1	S
_ptg000007l_000318.1	D
_ptg000002l_000478.1	N
_ptg000008l_001225.1	N
_ptg000014l_000961.1	S
_ptg000814l_000013.1	N
_ptg000010l_000644.1	N
_ptg000016l_000831.1	N
_ptg000063l_000013.1	N
_ptg000001l_001463.1	N
_ptg000003l_000750.1	N
_ptg000019l_001302.1	N
_ptg000074l_000001.1	N
_ptg000001l_001357.1	N
_ptg000001l_001091.1	S
_ptg000014l_000563.1	N
_ptg000018l_000392.1	N
_ptg000019l_000315.1	S
_ptg000291l_000008.1	D
_ptg000014l_000174.1	N
_ptg000691l_000015.1	N
_ptg000010l_002064.1	N
_ptg000025l_000658.1	S
_ptg000388l_000012.1	N
_ptg000018l_000253.1	S
_ptg000010l_000120.1	S
_ptg000016l_002185.1	D
_ptg000394l_000021.1	N
_ptg000181l_000002.1	N
_ptg000027l_000930.1	N
_ptg000882l_000010.1	N
_ptg000016l_002047.1	S
_ptg000010l_001996.1	N
_ptg000010l_000899.1	N
_ptg000018l_000066.1	S
_ptg000010l_002764.1	T
_ptg000001l_001902.1	S
_ptg000003l_001121.1	N
_ptg000011l_000385.1	N
_ptg000284l_000008.1	N
_ptg000002l_000362.1	N
_ptg000222l_000004.1	N
_ptg000277l_000009.1	N
_ptg000358l_000017.1	N
_ptg000029l_000119.1	S
_ptg000337l_000021.1	N
_ptg000053l_000009.1	N
_ptg000001l_000261.1	S
_ptg000016l_001501.1	S
_ptg000027l_001005.1	S
_ptg000014l_000324.1	N
_ptg000669l_000009.1	N
_ptg000010l_001215.1	D
_ptg000866l_000006.1	N
_ptg000001l_001739.1	N
_ptg000001l_001694.1	S
_ptg000001l_000830.1	N
_ptg000003l_000094.1	N
_ptg000016l_001144.1	N
_ptg000001l_000449.1	N
_ptg000014l_000042.1	N
_ptg000003l_001107.1	N
_ptg000977l_000007.1	N
_ptg000020l_001298.1	N
_ptg000010l_002468.1	S
_ptg000900l_000004.1	N
_ptg000008l_001075.1	S
_ptg000038l_000282.1	D
_ptg000002l_000099.1	D
_ptg000020l_000503.1	N
_ptg000231l_000007.1	N
_ptg000619l_000002.1	N
_ptg000020l_000218.1	N
_ptg000010l_001320.1	N
_ptg000994l_000007.1	N
_ptg000389l_000024.1	N
_ptg000886l_000010.1	N
_ptg000443l_000029.1	N
_ptg000020l_001391.1	D
_ptg000020l_001698.1	D
_ptg000998l_000009.1	N
_ptg000007l_000061.1	N
_ptg000038l_000159.1	S
_ptg000016l_000899.1	N
_ptg000019l_000901.1	N
_ptg000007l_000488.1	D
_ptg000008l_001532.1	N
_ptg000976l_000013.1	N
_ptg000002l_000525.1	D
_ptg000002l_000377.1	N
_ptg000008l_000921.1	N
_ptg000027l_000813.1	N
_ptg000366l_000006.1	N
_ptg000009l_000541.1	N
_ptg000919l_000005.1	N
_ptg000018l_000074.1	S
_ptg000358l_000020.1	N
_ptg000018l_000399.1	S
_ptg000020l_001502.1	N
_ptg000010l_002621.1	D
_ptg000653l_000011.1	N
_ptg000016l_000674.1	N
_ptg000018l_000375.1	N
_ptg000038l_000893.1	N
_ptg000345l_000003.1	N
_ptg000594l_000004.1	N
_ptg000009l_000583.1	D
_ptg000009l_000377.1	S
_ptg000019l_000905.1	N
_ptg000680l_000008.1	N
_ptg000014l_001362.1	N
_ptg000027l_000403.1	S
_ptg000833l_000009.1	N
_ptg001003l_000008.1	N
_ptg000017l_000035.1	N
_ptg000007l_000973.1	N
_ptg000437l_000008.1	N
_ptg000558l_000002.1	N
_ptg000006l_001128.1	D
_ptg000009l_000762.1	S
_ptg000799l_000011.1	D
_ptg000819l_000016.1	N
_ptg000657l_000012.1	N
_ptg000807l_000012.1	N
_ptg000027l_000262.1	N
_ptg000815l_000001.1	N
_ptg000009l_000107.1	S
_ptg000007l_000535.1	D
_ptg000529l_000017.1	N
_ptg000008l_000986.1	N
_ptg000001l_000546.1	S
_ptg000011l_000370.1	N
_ptg000025l_000860.1	S
_ptg000027l_000634.1	S
_ptg000007l_000893.1	N
_ptg000001l_001222.1	S
_ptg000003l_000401.1	N
_ptg000008l_000412.1	S
_ptg000016l_001153.1	N
_ptg000788l_000007.1	N
_ptg000009l_000517.1	T
_ptg000864l_000003.1	N
_ptg000934l_000011.1	N
_ptg000008l_001138.1	N
_ptg000001l_000241.1	N
_ptg000014l_000932.1	S
_ptg000027l_000881.1	S
_ptg000016l_000639.1	N
_ptg000580l_000012.1	N
_ptg000016l_001574.1	S
_ptg000841l_000004.1	N
_ptg000014l_001253.1	S
_ptg000010l_000466.1	N
_ptg000010l_001583.1	S
_ptg000006l_001648.1	S
_ptg000006l_000333.1	N
_ptg000905l_000007.1	N
_ptg000018l_001644.1	D
_ptg000002l_000567.1	N
_ptg000001l_000746.1	N
_ptg000010l_000496.1	D
_ptg000018l_001769.1	N
_ptg000023l_000194.1	D
_ptg000014l_001021.1	N
_ptg000252l_000028.1	N
_ptg000025l_000921.1	D
_ptg000004l_000442.1	D
_ptg000010l_002225.1	S
_ptg000029l_000148.1	N
_ptg000001l_000619.1	N
_ptg000630l_000003.1	N
_ptg000018l_001127.1	S
_ptg001048l_000012.1	N
_ptg000002l_000076.1	S
_ptg000676l_000011.1	N
_ptg000567l_000002.1	N
_ptg000019l_000635.1	N
_ptg000011l_000335.1	T
_ptg000406l_000008.1	N
_ptg000635l_000014.1	N
_ptg000927l_000014.1	N
_ptg000368l_000023.1	N
_ptg000008l_000843.1	N
_ptg000010l_001616.1	S
_ptg000016l_000800.1	N
_ptg000001l_001197.1	S
_ptg001093l_000004.1	N
_ptg000049l_000021.1	N
_ptg000027l_000048.1	D
_ptg000008l_000622.1	S
_ptg000096l_000005.1	N
_ptg000121l_000018.1	N
_ptg000001l_001117.1	N
_ptg000380l_000014.1	N
_ptg000004l_000256.1	S
_ptg000827l_000011.1	N
_ptg000014l_001422.1	N
_ptg000027l_000551.1	N
_ptg000679l_000010.1	N
_ptg000010l_001069.1	S
_ptg000006l_002306.1	S
_ptg000008l_001317.1	D
_ptg000415l_000005.1	N
_ptg000764l_000015.1	N
_ptg000001l_001915.1	N
_ptg000018l_001427.1	N
_ptg001045l_000004.1	N
_ptg000016l_000506.1	N
_ptg000016l_001279.1	T
_ptg000004l_000498.1	S
_ptg000018l_001841.1	S
_ptg000020l_000452.1	N
_ptg000020l_000545.1	D
_ptg000161l_000007.1	N
_ptg000014l_000547.1	N
_ptg000016l_001582.1	S
_ptg000010l_001070.1	S
_ptg000649l_000007.1	N
_ptg000014l_001472.1	S
_ptg000002l_000474.1	S
_ptg000014l_001689.1	N
_ptg000011l_000316.1	S
_ptg000010l_002912.1	N
_ptg000016l_001124.1	N
_ptg000079l_000011.1	N
_ptg000002l_000416.1	N
_ptg000615l_000014.1	N
_ptg000926l_000004.1	N
_ptg000008l_001421.1	S
_ptg000019l_001511.1	N
_ptg001074l_000006.1	N
_ptg000016l_000496.1	N
_ptg000014l_000184.1	N
_ptg000251l_000013.1	N
_ptg000002l_000265.1	S
_ptg000002l_000037.1	N
_ptg000004l_000337.1	N
_ptg001073l_000019.1	N
_ptg000023l_000579.1	S
_ptg000038l_000706.1	S
_ptg000349l_000001.1	N
_ptg001094l_000012.1	N
_ptg000465l_000021.1	N
_ptg000016l_001101.1	S
[truncated: 43,501 more rows]
